# Supplementary material for: Noise reduction by upstream open reading frames
Source: Nat Plants. 2022 May 2;8(5):474–80. doi: 10.1038/s41477-022-01136-8 (PMC9122824; doi:10.1038/s41477-022-01136-8)
Supplement: Source Data Fig. 1 — Statistical source data for Fig. 1 and Extended Data Fig. 1. [file 41477_2022_1136_MOESM3_ESM.xlsx]

## Sheet: Fig1
Fig. 1: AUG-initiated uORF attenuates EGFP signal levels and noise.
Fig1c Rep 1	X axis	Y axis	Y error bar (σ)
Fig1d Rep 1		X axis	Y axis	Y error bar (σ)
uORF, P	Mean mCherry level (μ)	Mean EGFP level (μ)	EGFP variation (%CV)	boostrapt sd of '%CV of mean EGFP level'	% discarded	# cells
	488.593	133.795	72.5086	2.76284	1.99046	2599.94
	598	147.636	72.3586	2.47674	1.97452	2764.97
	731.906	164.33	71.5401	2.50136	1.98508	2506.16
	895.796	182.115	70.6267	2.24999	1.98707	2409.64
	1096.39	206.032	67.3954	2.00713	1.98364	2353.36
	1341.89	222.939	64.968	1.88324	1.97892	2266.07
	1642.37	254.887	63.8307	1.81856	1.97185	2159.95
	2010.14	292.673	60.2902	1.75228	1.9859	1976.37
	2460.25	338.684	60.1474	1.54846	1.9889	1866.72
	3011.16	383.702	59.937	1.95521	1.9876	1722.69
	3685.43	433.446	55.0959	1.41634	1.9736	1489.71
	4510.68	502.979	55.5965	1.91899	1.99483	1275.89
	5520.73	586.411	49.9783	1.48382	1.98469	1062.89
	6756.95	711.983	55.6937	2.90428	1.98797	873.318
	8269.99	817.496	50.0162	2.3413	2.00297	692.28
	10121.8	886.424	44.0814	2.26152	1.99051	494.164
	12388.3	1136.39	46.6238	2.7528	2.02997	412.869
	15162.4	1332.53	48.5172	4.26802	2.06131	238.927
Fig1c Rep 1	X axis	Y axis	Y error bar (σ)
Fig1d Rep 1		X axis	Y axis	Y error bar (σ)
uORFm, P	Mean mCherry level (μ)	Mean EGFP level (μ)	EGFP variation (%CV)	boostrapt sd of '%CV of mean EGFP level'	% discarded	# cells
	488.593	1187.06	103.191	1.3677	1.99583	2362.72
	598	1410.89	93.4799	1.53473	1.9952	2468.14
	731.906	1695.13	87.7789	1.55692	1.99926	2198.06
	895.796	2098.49	77.572	1.3034	1.99635	2155.84
	1096.39	2562.39	74.4176	1.42982	1.98399	2053.39
	1341.89	2985.16	67.1142	1.25175	1.98809	1953.31
	1642.37	3650.76	59.0802	1.13693	1.98868	1994.46
	2010.14	4222.29	58.1358	1.12299	1.99253	1822.8
	2460.25	5318.62	52.7055	1.21197	1.99622	1660.02
	3011.16	6124.75	49.9081	1.16607	1.99643	1529.09
	3685.43	7123.49	46.3578	1.11324	1.99702	1346.82
	4510.68	8403.4	43.3959	1.23754	1.99801	1138.53
	5520.73	10067.7	40.0829	1.03981	1.99688	978.846
	6756.95	11685.1	38.5222	1.17123	1.99722	774.814
	8269.99	13680.1	36.6473	1.26168	2.02701	610.269
	10121.8	15357.9	34.8318	1.38023	1.96524	393.159
	12388.3	18147.4	34.7468	2.50698	1.93183	290.307
Fig1c Rep 1	X axis	Y axis	Y error bar (σ)
Fig1d Rep 1		X axis	Y axis	Y error bar (σ)
uORF	Mean mCherry level (μ)	Mean EGFP level (μ)	EGFP variation (%CV)	boostrapt sd of '%CV of mean EGFP level'	% discarded	# cells
	488.593	446.688	58.7116	1.06461	1.98858	2893.84
	598	527.708	53.343	0.905059	1.99507	3043.32
	731.906	615.253	50.3	0.947032	1.99358	2824.62
	895.796	705.774	49.3344	0.967453	1.99685	2575.24
	1096.39	794.996	46.3689	0.900715	1.99522	2481.64
	1341.89	910.35	44.8503	0.968601	1.99645	2244.84
	1642.37	996.994	44.7904	0.995854	1.98893	1921.5
	2010.14	1134.05	46.6641	1.23422	1.99176	1692.98
	2460.25	1242.78	46.0786	1.25784	1.99658	1403.75
	3011.16	1350.06	46.7085	2.08999	1.98728	1145.18
	3685.43	1489.72	44.3826	1.53182	2.00309	898.817
	4510.68	1707.33	43.2903	1.86969	1.98489	688.856
	5520.73	1866.86	44.6289	1.88061	2.01224	532.322
	6756.95	2144.65	43.8247	2.06167	1.94823	353.767
	8269.99	2603.94	48.7983	4.824	2.19173	223.985
Fig1c Rep 1	X axis	Y axis	Y error bar (σ)
Fig1d Rep 1		X axis	Y axis	Y error bar (σ)
uORFm	Mean mCherry level (μ)	Mean EGFP level (μ)	EGFP variation (%CV)	boostrapt sd of '%CV of mean EGFP level'	% discarded	# cells
	488.593	5830.09	58.6504	0.848618	1.99776	3028.91
	598	7382.45	50.678	0.710287	1.99493	3179.79
	731.906	8807.96	47.3128	0.773145	1.99902	3050.22
	895.796	10475.3	44.382	0.698991	1.99595	2711.07
	1096.39	11981.1	42.4556	0.707593	1.9901	2637.23
	1341.89	13653.8	41.1465	0.717826	2.00151	2325.67
	1642.37	15500.8	40.3862	0.823105	1.99989	2094.69
	2010.14	17802.6	39.3242	0.79587	1.9974	1761.74
	2460.25	19986.2	40.3153	0.941845	1.9948	1520.55
	3011.16	22431.3	37.2582	0.894499	2.00132	1232.77
	3685.43	24786.1	37.4614	1.11953	1.98451	950.671
	4510.68	27428.8	37.2128	1.21475	1.97278	669.252
	5520.73	30412.2	37.2033	1.48732	1.93663	467.546
	6756.95	35263.5	34.6776	1.63368	2.02089	341.138
	8269.99	36835.5	36.1592	2.20138	2.17641	224.267

## Sheet: EDFig1 Rep2
Extended Data Fig. 1. Replicate results showing that AUG-initiated uORF attenuates EGFP signal levels and noise.
EDFig1a Rep2	X axis	Y axis	Y error bar (σ)
EDFig1b Rep2		X axis	Y axis	Y error bar (σ)
uORF, P	Mean mCherry level (μ)	Mean EGFP level (μ)	EGFP variation (%CV)	boostrapt sd of '%CV of mean EGFP level'	% discarded	# cells
	476.551	148.432	80.9755	3.6356	1.98684	1992.07
	557.143	157.393	78.4495	2.8913	1.9879	3907.38
	651.364	180.486	77.0002	2.55224	1.97476	3348.78
	761.52	203.899	74.4656	2.47342	1.97693	2867.92
	890.304	238.846	69.7807	2.08564	1.98239	2650.42
	1040.87	251.073	74.4808	2.41397	1.98423	2247.69
	1216.89	275.915	73.0382	2.47079	1.97063	1929.91
	1422.69	312.659	68.7298	2.33655	1.98433	1565.99
	1663.29	354.013	64.6886	2.43254	1.97584	1272.82
	1944.57	387.623	63.9636	2.96303	1.97346	1006.26
	2273.43	455.037	61.7931	2.89328	1.99519	742.893
	2657.9	497.954	64.9053	4.11872	2.00351	542.407
	3107.39	555.922	58.5781	4.54708	1.91218	364.925
	3632.89	635.912	66.3574	6.26826	2.02638	242.16
EDFig1a Rep2	X axis	Y axis	Y error bar (σ)
EDFig1b Rep2		X axis	Y axis	Y error bar (σ)
uORFm, P	Mean mCherry level (μ)	Mean EGFP level (μ)	EGFP variation (%CV)	boostrapt sd of '%CV of mean EGFP level'	% discarded	# cells
	476.551	1173.56	72.4921	1.65104	1.9835	1483.53
	557.143	1341.45	68.3673	1.16634	1.98918	3020.07
	651.364	1480.96	61.5036	0.971902	1.99188	2925.94
	761.52	1718.03	60.1423	1.04237	1.99566	2666.59
	890.304	1927.49	56.8883	1.00723	1.99086	2512.06
	1040.87	2236.13	54.0814	1.22594	1.99231	2425.01
	1216.89	2448.73	50.2551	0.945609	1.99405	2248.29
	1422.69	2809.26	47.1884	1.05747	1.99932	2011.81
	1663.29	3264.72	45.0629	1.098	1.9972	1869
	1944.57	3573.05	42.5716	1.10759	1.99502	1439.47
	2273.43	4209.51	40.8602	1.2724	1.99578	1184.88
	2657.9	4952.37	39.8296	1.33694	2.01082	905.512
	3107.39	5479.77	38.7222	1.42472	2.00847	708.04
	3632.89	6008.07	35.1933	1.06546	1.9845	490.057
	4247.27	6892.21	34.0733	0	1.69972	347
EDFig1a Rep2	X axis	Y axis	Y error bar (σ)
EDFig1b Rep2		X axis	Y axis	Y error bar (σ)
uORF	Mean mCherry level (μ)	Mean EGFP level (μ)	EGFP variation (%CV)	boostrapt sd of '%CV of mean EGFP level'	% discarded	# cells
	476.551	424.123	65.2933	1.48734	1.9885	2207.15
	557.143	461.139	64.9339	1.21541	1.98496	4201.3
	651.364	515.948	60.9528	1.22921	1.99213	3522.85
	761.52	563.718	60.6326	1.25258	1.99241	3275.85
	890.304	638.503	57.3761	1.16409	1.98512	2910.67
	1040.87	678.573	57.6838	1.27864	1.99289	2414.68
	1216.89	740.108	54.0199	1.41026	1.99441	2054.04
	1422.69	824.538	54.3474	1.29033	1.97882	1681.01
	1663.29	897.99	52.1272	1.54334	1.99123	1347.58
	1944.57	967.503	51.1541	1.96111	1.98086	974.689
	2273.43	1053.35	49.8783	1.98215	2.00287	694.714
	2657.9	1185.02	50.2844	2.54736	2.01658	505.174
	3107.39	1274.52	51.8551	2.70571	2.06243	330.779
	3632.89	1332.86	42.4836	3.39065	2.32969	210.733
EDFig1a Rep2	X axis	Y axis	Y error bar (σ)
EDFig1b Rep2		X axis	Y axis	Y error bar (σ)
uORFm	Mean mCherry level (μ)	Mean EGFP level (μ)	EGFP variation (%CV)	boostrapt sd of '%CV of mean EGFP level'	% discarded	# cells
	476.551	4954.86	56.0345	1.13686	1.98947	2150.88
	557.143	5721.96	50.3897	0.672306	2.0008	4064.74
	651.364	6446.55	49.8586	0.640731	1.99381	3500.57
	761.52	6948.58	47.6559	0.809717	1.98968	2954.16
	890.304	7773.47	46.0433	0.752669	2.00091	2557.46
	1040.87	8550.43	45.0582	0.769654	2.00073	2213.47
	1216.89	9366.13	45.2088	0.908844	1.99903	1768.74
	1422.69	10030.6	44.4486	1.08067	1.99178	1367.37
	1663.29	10885.8	43.7319	1.1179	1.99854	1090.07
	1944.57	12047.5	40.4583	1.54605	1.97975	780.157
	2273.43	13082.9	42.8144	1.88695	1.95971	566.588
	2657.9	14600.2	44.4039	2.27427	2.0087	340.188
	3107.39	14954.1	38.3664	3.13376	2.09703	233.381

## Sheet: EDFig1 Rep3
Extended Data Fig. 1. Replicate results showing that AUG-initiated uORF attenuates EGFP signal levels and noise.
EDFig1a Rep3	X axis	Y axis	Y error bar (σ)
EDFig1b Rep3		X axis	Y axis	Y error bar (σ)
uORF, P	Mean mCherry level (μ)	Mean EGFP level (μ)	EGFP variation (%CV)	boostrapt sd of '%CV of mean EGFP level'	% discarded	# cells
	476.551	162.779	61.6679	3.54147	1.93155	967.358
	557.143	187.059	66.6865	2.57521	1.98789	1175.71
	651.364	212.242	64.3576	2.37583	1.98347	1067.26
	761.52	220.206	62.7935	2.8307	1.99189	913.592
	890.304	244.78	61.4006	2.61922	1.99035	849.444
	1040.87	258.714	57.726	2.37647	2.00618	823.563
	1216.89	299.145	55.6812	2.74382	2.00795	730.273
	1422.69	301.479	55.8718	3.38268	1.993	689.312
	1663.29	353.702	53.8356	2.80136	2.00804	603.948
	1944.57	393.628	55.4193	2.90705	2.03424	526.886
	2273.43	418.954	49.8628	2.58706	2.0536	411.723
	2657.9	491.753	57.0204	3.97899	2.04237	335.161
	3107.39	529.16	47.4932	4.84813	1.91822	285.488
	3632.89	636.077	51.6474	4.44966	2.06038	238.353
	4247.27	692.131	52.8957	4.12249	1.75489	170.47
	4965.54	782.995	45.8514	4.08653	2.22566	123.002
	5805.29	815.31	48.0475	5.53363	1.50885	88.742
	6787.05	947.657	43.3396	6.57172	1.80878	64.142
	7934.84	1016.97	40.1253	3.65702	2.19625	53.6406
	9276.74	1323.35	50.8422	10.1289	2.43736	33.7487
EDFig1a Rep3	X axis	Y axis	Y error bar (σ)
EDFig1b Rep3		X axis	Y axis	Y error bar (σ)
uORFm, P	Mean mCherry level (μ)	Mean EGFP level (μ)	EGFP variation (%CV)	boostrapt sd of '%CV of mean EGFP level'	% discarded	# cells
	476.551	1664.1	84.6506	2.11139	1.96692	874.144
	557.143	2185.36	74.5786	1.58832	1.98915	1056.95
	651.364	2471.58	67.8111	1.81238	1.98486	845.003
	761.52	2744.35	69.9714	2.21456	2.00293	835.46
	890.304	2982.68	59.6707	1.5896	1.98847	777.194
	1040.87	3290.13	59.5874	1.6	1.98586	749.056
	1216.89	3486.35	55.21	1.89869	1.99062	642.043
	1422.69	3972.83	55.0819	2.00984	1.97524	584.462
	1663.29	4474.54	50.6851	1.61728	2.03283	523.021
	1944.57	5073.27	49.6062	1.96923	2.04898	431.311
	2273.43	5581.06	48.7072	2.01902	1.92691	384.959
	2657.9	6270.26	47.8574	2.44872	2.04272	331.067
	3107.39	7259.34	46.2203	2.81184	1.86753	279.462
	3632.89	7948.44	41.8889	2.48349	2.11416	206.595
	4247.27	8778.79	42.7217	4.14937	1.91602	154.81
	4965.54	9540.29	42.2548	5.33589	2.42406	116.507
	5805.29	11368	38.0399	3.00608	1.46508	86.195
	6787.05	12453.3	37.4415	4.56552	2.49221	47.0453
	7934.84	14378.9	32.8045	4.4536	2.84443	37.0607
	9276.74	16935.7	26.6969	5.80817	1.92334	32.9688
EDFig1a Rep3	X axis	Y axis	Y error bar (σ)
EDFig1b Rep3		X axis	Y axis	Y error bar (σ)
uORF	Mean mCherry level (μ)	Mean EGFP level (μ)	EGFP variation (%CV)	boostrapt sd of '%CV of mean EGFP level'	% discarded	# cells
	476.551	418.295	58.7183	1.75052	1.99828	1188.34
	557.143	525.191	49.1325	1.38502	1.97714	1393.74
	651.364	585.218	47.0668	1.18359	1.9754	1154.2
	761.52	688.896	45.3338	1.58854	1.98849	949.998
	890.304	737.203	44.7198	1.457	1.98264	849.46
	1040.87	800.869	45.3328	1.72261	1.97401	750.221
	1216.89	905.444	43.1337	2.17005	2.02681	621.934
	1422.69	968.621	41.2465	2.38599	2.00665	495.95
	1663.29	1036.39	46.4149	2.85868	1.90948	379.321
	1944.57	1210.75	40.8747	2.80415	2.05224	301.892
	2273.43	1311.91	42.3013	2.8996	2.04663	242.515
	2657.9	1468.85	43.4275	7.92554	1.9048	157.064
	3107.39	1507.31	35.3053	3.00711	2.32844	106.544
	3632.89	1620.14	40.5388	4.28729	1.50317	79.709
	4247.27	1885.48	47.6176	12.1666	1.86045	63.151
	4965.54	2525.25	45.3149	12.8308	2.75105	35.2848
	5805.29	1908.84	28.9843	4.22201	2.76215	34.4333
EDFig1a Rep3	X axis	Y axis	Y error bar (σ)
EDFig1b Rep3		X axis	Y axis	Y error bar (σ)
uORFm	Mean mCherry level (μ)	Mean EGFP level (μ)	EGFP variation (%CV)	boostrapt sd of '%CV of mean EGFP level'	% discarded	# cells
	476.551	5227.39	61.5538	1.44073	1.99197	1212.73
	557.143	6685.01	47.6584	1.01226	2.00145	1416.55
	651.364	7728.04	42.8592	1.01169	1.99254	1224.74
	761.52	8914.27	41.3683	1.06061	1.99837	1031.52
	890.304	9686.1	39.8022	1.06136	1.99149	935.739
	1040.87	10566.8	38.2023	1.11687	2.00391	799.645
	1216.89	11967.7	39.0758	1.57885	1.9981	727.915
	1422.69	12889.7	35.9307	1.16709	2.0169	603.753
	1663.29	14516.5	36.2997	1.37534	1.96768	449.487
	1944.57	16005.1	36.8715	1.48809	2.02327	400.089
	2273.43	18432.3	35.5615	1.81117	1.8998	259.922
	2657.9	18994.2	34.9861	2.05112	2.18114	216.856
	3107.39	21520	37.8322	3.78345	2.3694	124.884
	3632.89	22289.7	39.2806	3.95609	2.31557	107.239
	4247.27	23872.5	39.2676	3.71336	1.712	67.91
	4965.54	27547.6	38.341	5.18864	2.87197	35.7341
	5805.29	30478.2	37.1192	5.92126	2.367	33.5
