# Supplementary material for: Noise reduction by upstream open reading frames
Source: Nat Plants. 2022 May 2;8(5):474–80. doi: 10.1038/s41477-022-01136-8 (PMC9122824; doi:10.1038/s41477-022-01136-8)
Supplement: Source Data Fig. 3 — Statistical source data for Fig. 3 and Extended Data Fig. 7. [file 41477_2022_1136_MOESM4_ESM.xlsx]

## Sheet: RNA-protein
Fig. 3: uORFs attenuate TOC1 protein production to sustain a robust circadian clock.
Extended Data Fig. 7. Replicate results showing that uORFs attenuate TOC1 protein production to sustain a 24-h circadian clock.
	Fig3b Rep1				EDFig7a Rep2				EDFig7a Rep3
Lines	uORF-TOC1		uORFm-TOC1		uORF-TOC1		uORFm-TOC1		uORF-TOC1		uORFm-TOC1
Expression	RNA	protein	RNA	protein	RNA	protein	RNA	protein	RNA	protein	RNA	protein
	0.382449	5.62	0.116276	2.53	0.341374	2.79	0.165268	1.65	0.401816	3.21	0.151813	2.45
	0.128629	2.01	0.187252	1.9	0.12189	1.43	0.18693	1.95	0.140515	1.59	0.220073	2.85
	0.0410988	0.02	0.108842	1.89	0.0447815	0.33	0.106649	1.48	0.0547602	0.66	0.134333	2.12
	0.116059	1.65	0.197522	4.58	0.120969	1.35	0.185321	2.24	0.126735	1.41	0.198841	2.91
	0.213565	3.97	0.147148	3.69	0.212176	2.69	0.141003	2.27	0.236358	3.31	0.174925	3.37
	0.274945	6.59	0.231883	5.9	0.245912	4.15	0.256034	2.91	0.275739	3.32	0.264126	4.1
	0.177022	2.71	0.0307111	1	0.126579	1.69	0.0448217	1	0.160732	1.52	0.0327727	1
	0.180249	1.64	0.279345	9.85	0.145131	1.61	0.331235	5.88	0.142474	1.74	0.321356	4.57
	0.254099	2.34	0.209432	3.56	0.183923	2.69	0.169978	2.66	0.209017	2.24	0.180406	2.53
	0.298457	2.9	0.164196	2.19	0.189926	2.34	0.145992	1.98	0.198566	2.29	0.129322	1.99
	0.36298	6.44	0.0371151	1.92	0.294301	3.41	0.0309932	1	0.292287	3.99	0.0446446	1.68
R2=	0.70912		0.637863		0.708723		0.798468		0.764709		0.902633
ANCOVA, p=	0.024				0.22				0.0015

## Sheet: RNA-period length
Fig. 3: uORFs attenuate TOC1 protein production to sustain a robust circadian clock.
Extended Data Fig. 7. Replicate results showing that uORFs attenuate TOC1 protein production to sustain a 24-h circadian clock.
	Fig3c Rep1				EDFig7b Rep2				EDFig7b Rep3
Lines	uORF-TOC1		uORFm-TOC1		uORF-TOC1		uORFm-TOC1		uORF-TOC1		uORFm-TOC1
Expression	RNA	period length	RNA	period length	RNA	period length	RNA	period length	RNA	period length	RNA	period length
	0.382449	30.9821	0.116276	27.9975	0.341374	29.8967	0.165268	27.0362	0.401816	30.3953	0.151813	27.1294
	0.128629	26.9594	0.187252	28.2244	0.12189	26.6369	0.18693	28.065	0.140515	26.6369	0.220073	28.1794
	0.0410988	22.6169	0.108842	26.4831	0.0447815	22.8381	0.106649	26.5463	0.0547602	23.5019	0.134333	26.6
	0.116059	24.2175	0.197522	29.1844	0.120969	24.1887	0.185321	29.0233	0.126735	24.0938	0.198841	28.9793
	0.213565	28.1762	0.147148	28.435	0.212176	27.755	0.141003	28.6519	0.236358	27.6788	0.174925	28.415
	0.274945	29.1687	0.231883	29.2725	0.245912	28.9937	0.256034	29.6875	0.275739	30.1094	0.264126	30.8506
	0.177022	27.1288	0.0307111	23.8894	0.126579	26.8594	0.0448217	23.9513	0.160732	27.2587	0.0327727	23.6706
	0.180249	27.3827	0.279345	32.11	0.145131	27.2869	0.331235	32.5813	0.142474	27.2937	0.321356	32.0907
	0.254099	27.7227	0.209432	28.5375	0.183923	27.5063	0.169978	28.87	0.209017	27.2425	0.180406	28.9694
	0.298457	28.0419	0.164196	27.6719	0.189926	27.9467	0.145992	27.4237	0.198566	28.1369	0.129322	27.5138
	0.36298	29.1762	0.0371151	23.7681	0.294301	29.7544	0.0309932	23.7662	0.292287	29.625	0.0446446	24.2356
R2=	0.830203		0.909761		0.829955		0.918869		0.803163		0.951257
ANCOVA, p=	0.00037				0.01				0.0039

## Sheet: protein period
Extended Data Fig. 7. Replicate results showing that uORFs attenuate TOC1 protein production to sustain a 24-h circadian clock.
	EDFig7c Rep1				EDFig7c Rep2				EDFig7c Rep3
Lines	uORF-TOC1		uORFm-TOC1		uORF-TOC1		uORFm-TOC1		uORF-TOC1		uORFm-TOC1
Expression	protein	period length	protein	period length	protein	period length	protein	period length	protein	period length	protein	period length
	5.62	30.9821	2.53	27.9975	2.79	29.8967	1.65	27.0362	3.21	30.3953	2.45	27.1294
	2.01	26.9594	1.9	28.2244	1.43	26.6369	1.95	28.065	1.59	26.6369	2.85	28.1794
	0.02	22.6169	1.89	26.4831	0.33	22.8381	1.48	26.5463	0.66	23.5019	2.12	26.6
	1.65	24.2175	4.58	29.1844	1.35	24.1887	2.24	29.0233	1.41	24.0938	2.91	28.9793
	3.97	28.1762	3.69	28.435	2.69	27.755	2.27	28.6519	3.31	27.6788	3.37	28.415
	6.59	29.1687	5.9	29.2725	4.15	28.9937	2.91	29.6875	3.32	30.1094	4.1	30.8506
	2.71	27.1288	1	23.8894	1.69	26.8594	1	23.9513	1.52	27.2587	1	23.6706
	1.64	27.3827	9.85	32.11	1.61	27.2869	5.88	32.5813	1.74	27.2937	4.57	32.0907
	2.34	27.7227	3.56	28.5375	2.69	27.5063	2.66	28.87	2.24	27.2425	2.53	28.9694
	2.9	28.0419	2.19	27.6719	2.34	27.9467	1.98	27.4237	2.29	28.1369	1.99	27.5138
	6.44	29.1762	1.92	23.7681	3.41	29.7544	1	23.7662	3.99	29.625	1.68	24.2356
R2=	0.697741		0.68954		0.743908		0.808485		0.740064		0.887473
ANCOVA, p=	0.8255				0.3521				0.4165
