# Supplementary material for: Noise reduction by upstream open reading frames
Source: Nat Plants. 2022 May 2;8(5):474–80. doi: 10.1038/s41477-022-01136-8 (PMC9122824; doi:10.1038/s41477-022-01136-8)
Supplement: Source Data Fig. 4 — Statistical source data for Fig. 4, and Extended Data Figs. 9 and 10. [file 41477_2022_1136_MOESM5_ESM.xlsx]

## Sheet: Fig4a
Fig. 4: uORFs confine TOC1 protein level, phase and period length to achieve clock robustness in single cells.
Fig4a_Rep1
uORF-TOC1 _Te28
cell label	frame00	frame01	frame02	frame03	frame04	frame05	frame06	frame07	frame08	frame09	frame10	frame11	frame12	frame13	frame14	frame15	frame16	frame17	frame18	frame19	frame20	frame21	frame22	frame23	frame24	frame25	frame26	frame27	frame28	frame29	frame30	frame31	frame32	frame33	frame34	frame35	frame36	frame37	frame38	frame39	frame40	frame41	frame42	frame43	frame44	frame45	frame46	frame47	frame48
position10.label.010	24.0345	32.1717	32.7937	33.072	32.728	31.3707	27.5909	23.6486	7.00495	6.82448	6.60345	6.54353	6.56146	6.51215	6.4923	6.56618	6.53602	6.4376	6.47875	6.33374	6.49563	6.50471	6.51263	6.74606	6.71028	6.98998	7.02931	25.3611	25.9857	26.1053	27.3704	25.7174	7.03955	6.92351	6.8021	6.74373	6.68747	6.53648	6.4971	6.42261	6.49533	6.39058	6.43822	6.39404	6.4086	6.34421	6.52341	6.75094	6.995
position10.label.012	7.27453	7.39252	7.32003	7.26117	7.18092	7.1444	7.03102	7.03492	6.93589	6.93963	6.75493	6.90211	6.94658	6.99122	6.90478	6.84769	6.89582	6.79499	6.7967	6.79462	6.97482	6.88704	6.87441	7.1362	6.97253	7.14469	7.22261	7.28623	23.4048	25.7627	28.9808	28.1719	29.7361	29.3553	26.8727	24.6522	7.30682	7.28659	7.15776	7.14896	6.99222	7.03926	7.12833	7.01706	6.99371	6.99106	6.98575	7.06034	7.01642
position10.label.029	35.4632	41.7053	40.4679	43.0769	40.7241	8.30579	24.8421	7.59163	7.5594	7.36286	7.25824	7.31724	7.39614	7.27841	7.28873	7.1143	7.38992	7.03879	7.31366	7.34229	7.53278	7.74004	24.3429	30.9101	40.6727	50.6549	53.7818	47.9825	47.066	45.4685	42.2	38.2812	28.5632	24	7.74327	7.56057	7.47071	7.21902	7.18442	7.25158	7.11441	6.96765	6.96632	6.78634	7.18746	7.2127	7.11765	23.8182	28.6604
position10.label.055	8.38728	8.69547	8.85043	30.2	31.0946	28.254	25.0444	23.2	8.01027	7.8936	7.74797	7.59115	7.58097	7.54276	7.47546	7.35775	7.43735	7.38739	7.38295	7.39835	7.21243	7.5116	7.41833	7.74478	23.6296	27.38	34.507	40.6771	48.8	60.0377	59.9825	56.5447	50.2903	47.8889	41.8155	31.9878	23.8462	7.93431	7.69383	7.80075	7.6358	7.67038	7.79364	7.78956	7.76233	7.57666	7.53987	7.75677	7.89129
position10.label.117	7.98448	23.697	25.6154	28.8644	8.57262	26.7069	26.7624	24.0952	22.6957	7.80291	7.7737	7.6951	7.5622	7.6408	7.47629	7.37522	7.33321	7.24803	7.23254	7.30019	7.33132	7.44678	7.26487	7.47341	7.49668	7.4634	7.53911	7.73759	7.72804	7.74732	23.2778	24.2097	27.4725	27.957	29.3723	8.88649	25.8421	24.9	22.75	7.94236	7.86624	7.89205	8.04705	7.92903	7.86222	7.92661	7.85727	8.11664	7.9535
position10.label.121	25.1111	25.0543	25.6125	26.1507	24.9815	7.27254	7.16811	7.06744	6.96584	6.85779	6.77448	6.76694	6.50085	6.66054	6.63362	6.56904	6.68472	6.27244	6.03509	6.53598	6.56502	6.77758	6.68061	24.9048	26.2615	27.8511	30.2376	8.11251	8.02452	29.5263	29	26.3393	7.43059	7.34424	6.952	6.85146	7.02229	6.81419	6.95978	6.74653	6.82848	6.83159	7.03009	7.10434	7.18832	7.58867	29.2621	36.8167	39.3254
position10.label.125	7.40818	7.19955	7.27775	7.23656	23.0698	22.9298	22.7391	6.7439	6.54477	6.2933	6.30777	6.30083	6.13472	6.20846	6.1961	6.14216	6.10714	6.12402	6.08898	5.98661	5.95811	6.0162	5.88295	5.96046	6.00421	6.18492	6.2999	6.52295	23.4211	25.2766	6.96053	7.07161	28.2267	25.7119	25.1111	6.50729	6.18583	6.00263	5.83399	38.7368	44.2281	5.70154	5.85361	5.87825	5.75027	6.28917	5.83931	5.68123	5.79175
position10.label.129	29.0357	33.6087	39.0882	43.1515	44.0928	38.1915	30.4773	24.75	6.50313	6.34133	6.21155	6.14484	6.17932	6.2545	6.29654	6.29544	6.29828	6.20738	6.21142	6.18623	6.27003	6.24595	6.21085	6.33474	6.42431	6.55541	6.49664	6.77618	27.1633	26.0682	29.5	31.0588	29	28.7193	26.3333	6.6359	6.62229	6.318	6.28131	6.23185	6.05882	6.22002	6.28014	6.24218	6.19163	5.98692	6.3105	6.26884	6.25558
position10.label.130	8.64224	8.49559	8.59471	8.56054	8.47133	8.09593	8.42143	8.04897	7.96813	7.95531	7.80607	7.83494	7.90231	7.52782	7.67816	7.71823	7.62008	7.53704	7.52011	7.62733	7.586	7.5573	7.37353	7.7582	7.68702	7.77472	7.6594	7.64773	7.71689	25.0455	24.2857	23.95	28.1538	28.3404	31.72	30.2037	26.8333	24.9286	8.19665	7.96629	7.93984	7.89334	8.14219	8.04498	8.01162	8.05453	23.9444	8.04107	8.2119
position10.label.148	7.34065	23.9259	26.3649	7.7877	31.519	28.2836	27.6667	23.9583	6.86521	6.68595	6.6227	6.62474	6.57131	6.56535	6.64798	6.40404	6.37766	6.4614	6.3391	6.44573	6.36128	6.29486	6.52779	6.74599	6.96049	7.01565	25.0256	7.58315	44.7639	8.18734	49.3488	49.7326	8.78181	49.6437	46.9494	38.4342	7.71232	7.1781	6.96842	6.64404	6.66811	6.56906	6.69771	6.60138	6.51453	6.29759	6.63687	6.56726	6.44993
position10.label.162	8.64164	28.4054	33.4259	34.6053	35.8793	31.9725	27.4186	25.0192	7.84653	7.65326	7.60975	7.49177	7.4119	7.30352	7.22602	7.29274	7.21695	7.32008	7.29973	7.23011	7.15448	7.10866	7.24328	7.58758	7.91337	24.56	29.8861	38.587	45.934	51.4412	55.1402	56.9541	56.4464	52.6602	40.1939	31.1818	25.2941	7.81096	7.6957	7.56809	7.47329	7.57481	7.59471	7.57283	7.45408	7.35354	7.22222	7.56457	7.51165
position11.label.014	29.5287	32.7865	31.5647	30.1111	28.8451	26.15	23.5	8.03029	7.84368	7.77284	7.68721	7.62817	7.58209	7.37597	7.634	7.39067	7.43608	7.44509	7.33779	7.13272	7.24042	6.79429	7.2708	7.06358	6.96135	22.3684	25.2167	35.9516	8.23212	8.27239	49.3671	51.2326	49.2763	48.359	39.3421	7.9388	24.963	7.08756	6.78006	6.22949	6.47828	6.60446	6.93374	6.868	6.57661	6.72553	6.50276	6.42584	6.62914
position11.label.030	32.6173	36.6105	40.4947	38.766	36.5761	8.31874	23.9811	23.2174	7.49355	7.47102	7.38068	7.2309	7.31904	7.24959	7.17419	7.13668	6.93214	7.13783	6.96912	7.0303	6.90411	7.02123	6.69782	7.13902	7.26689	7.15647	24.625	28.8592	34.5978	8.28426	47.4946	8.735	47.7642	8.33757	8.3111	32.1111	24.2581	6.96233	6.87928	6.88901	6.94131	7.01835	6.71528	6.64251	6.82013	48.5763	6.88948	6.8683	52.2932
position11.label.088	6.32663	8.33388	8.32604	23.4444	8.11085	7.95257	7.89974	7.66241	7.55522	7.45027	7.31278	7.34578	7.27009	7.29475	7.28365	7.30891	7.34317	7.27419	7.27721	7.34959	7.31756	7.35712	7.4142	7.66278	7.69861	7.81651	7.90056	24.8261	27.5795	29.9778	32.6067	34.7987	34.271	9.09835	8.63605	24.3718	7.93013	7.62947	7.43707	7.47728	7.36273	7.45249	7.55344	7.40232	7.19812	7.34467	7.19778	7.31855	7.31845
position11.label.110	24.12	24.0816	23.6341	7.07464	7.05811	6.75865	7.01898	6.89012	6.80994	6.84958	6.89404	6.75512	6.72945	6.71285	6.84575	6.90703	6.86339	6.93598	6.85095	6.80608	6.78249	6.99802	7.1038	7.45844	7.39537	24.4	23.9388	27.8364	29.8169	31.0667	31.5195	27.2439	25.7143	24.6667	7.56143	7.23382	7.30688	7.21808	7.04126	7.00732	6.95808	7.05548	7.15559	7.25157	7.16532	7.11561	7.06863	7.21367	7.29988
position11.label.115	7.26431	7.42026	7.69276	7.67934	7.45058	7.43039	7.39424	7.12092	7.09639	7.02023	6.90532	6.96016	7	6.98726	6.85714	6.89067	6.90827	6.84402	6.94161	6.86526	6.875	6.92667	23.8095	27.0513	30.6078	32.6458	34.7714	39.3235	44.6176	43.2892	36.8025	33.9211	30.5091	25.3043	7.09294	6.98979	7.05528	6.67392	6.84629	6.65887	6.57528	6.47708	6.80304	6.70401	6.11254	6.27899	6.48555	6.9514	24.7826
position11.label.139	8.14196	7.89659	7.87123	23.4545	23.4167	7.77234	7.78206	7.65351	7.59321	7.44347	7.57217	7.515	7.4255	7.22666	7.4028	7.35707	7.19415	7.1622	7.39304	7.26335	7.27873	7.32504	7.37237	7.54287	7.40104	7.11034	24.2353	26.3571	29.4615	28.6842	28.541	27.4	7.73497	25.2143	7.37323	7.39392	7.13544	7.2207	7.10078	7.20633	7.20174	7.29527	7.53844	7.63773	7.60261	6.88511	7.2209	7.19661	7.37652
position6.label.015	6.23173	6.2894	6.22757	6.28216	6.35601	6.22772	6.21742	6.09035	5.9533	5.88027	6.05976	5.92904	6.06879	5.9233	5.92625	5.69699	5.77283	5.8361	5.90102	5.86177	5.97787	6.12808	6.12789	6.41918	6.49374	25.1429	24.68	25.6596	27.5088	34.2239	36.3944	30.1026	32.2985	26.0185	6.66919	6.3825	6.20342	6.31064	6.34406	6.32016	6.26575	6.1993	6.14847	6.11614	6.16598	6.15609	6.2467	6.62693	23.7143
position6.label.023	24.7778	22.2368	24.5833	22.963	6.39983	6.41622	6.30304	6.21435	6.00172	5.95486	6.06579	6.02449	6.03537	6.06278	6.11626	5.95192	5.95841	6.01966	6.07248	6.05855	6.04858	6.15526	6.32239	6.67811	6.70678	25.8246	28.5185	28.0694	28.1972	28.9577	29.371	29.1111	29.4648	31.7288	28.2632	24.725	6.62224	6.60882	6.1386	6.25894	6.17183	6.24295	6.1844	6.17957	6.31093	6.26875	6.26303	6.23738	6.14158
position6.label.029	6.53034	6.57256	6.73295	6.65961	6.57127	6.53237	6.41459	6.37178	6.28862	6.25531	6.18772	6.27885	6.31587	6.1622	6.20518	6.04714	6.05558	6.07501	6.16615	6.0786	6.22569	6.28757	6.07515	6.32692	6.2482	6.26072	6.33437	6.42612	6.70168	6.76874	25.6667	25.8	25.4194	25.1071	24.5833	6.80583	6.83602	6.8672	6.59441	6.82346	6.7169	6.70681	6.66265	6.70516	6.70493	6.82173	6.80748	6.86103	6.95676
position6.label.039	7.88094	24.1667	23.7222	7.86619	7.4975	7.40899	7.56054	7.51814	7.48959	7.49964	7.44336	7.48169	7.45713	7.41387	7.49556	6.9287	7.4422	7.37003	7.45765	7.54862	7.47963	7.20231	7.4483	7.99263	7.76335	7.83219	24.3125	27.6471	29.1184	33.9059	36.1649	39.4804	38.757	38.6224	34.1556	29.7143	25.0492	8.11376	7.73858	7.70739	8.56177	7.69751	7.70935	7.6979	7.8468	7.6152	7.58307	7.99868	7.85
position6.label.079	25.4898	24.3913	24.2188	24.6364	25.875	7.3066	7.3595	7.09474	6.92672	6.84464	6.80495	6.75546	6.62756	6.58464	6.6	6.49201	6.56111	6.54826	6.39413	6.50093	6.59341	6.72911	6.84375	6.92421	25.1176	29.2388	35.8056	36.1467	39.1932	42.96	36.5542	31.3333	25.0513	7.21044	7.03194	6.53027	6.6811	6.7173	6.71665	6.73395	6.65789	6.15609	6.51716	6.61957	6.01878	6.73825	6.54725	26.3409	29.2632
position6.label.089	33.8244	32.8689	32.0866	31.4	27.5481	23.7067	8.73251	8.48918	8.36194	8.22503	8.11483	8.13618	8.09452	8.08183	7.9178	7.80748	7.77706	7.84794	7.78681	7.91102	8.0076	7.74203	8.05483	8.35735	8.4575	8.50051	24.913	24.5111	27.8587	34.8222	36.6105	39.1398	36.8667	32.6087	28.0435	8.2668	7.94434	7.76943	7.77684	8.024	7.82601	7.65415	7.61409	7.43037	7.51564	7.51311	7.37772	7.28413	7.49129
position6.label.105	7.74023	24.9524	29.1121	31.4922	33.229	30.4793	26.0211	24.4062	7.19163	7.11212	7.05854	6.94154	6.96829	6.89595	6.8418	6.97624	6.93153	6.97962	6.86011	6.95455	6.98785	7.01616	6.97046	7.17013	7.0978	7.23269	7.6083	24.8226	29.4464	31.08	35.5878	37.8333	9.2891	39.6601	37.5677	8.79657	8.31219	25.6471	23.3548	7.82055	7.64007	7.47521	7.62062	7.48495	7.59219	7.66733	7.46354	7.60816	7.51141
position6.label.107	7.62149	7.55728	7.44955	7.28311	7.20596	7.11373	7.0283	7.0634	6.96177	6.91479	6.93759	6.925	6.94988	6.88959	6.92473	6.86595	7.00746	6.93684	6.87593	7.0423	7.03777	7.04772	7.21654	7.48518	7.26893	7.41116	7.59148	7.54008	7.58032	24.2174	25.1	7.41622	7.71282	7.73545	7.79247	7.58285	7.58264	6.91554	6.89953	7.10293	7.21235	7.15686	7.19617	7.89741	7.35091	7.33297	7.36438	7.3729	7.5887
position6.label.127	7.397	7.49773	24	25.4889	25.9677	26.5079	7.70772	7.78588	7.48506	7.0924	6.9242	6.89678	6.74521	6.68614	6.49371	6.48641	6.47036	6.50146	6.43705	6.29521	6.53306	6.04541	6.52656	6.84655	6.28707	6.59072	5.99795	6.48152	6.66145	6.57279	26.7429	27.5692	30.5652	43.625	42.9053	49.7879	58.7708	59.1705	59.5294	7.438	7.06307	24.35	34.8378	25.5833	6.76566	6.65472	6.4349	6.67777	6.62218
position6.label.134	23.575	25.0469	25.3788	27.2338	26.2206	26.1014	25.4	23.7895	6.90608	6.71115	6.71276	6.67791	6.59493	6.7356	6.51864	6.69714	6.69496	6.56831	6.59482	6.50844	6.54997	6.58915	6.63168	6.79534	6.80653	6.97154	7.20047	25.1351	26.3115	30.5542	34.2234	40.7723	45.4712	45.9912	44.3103	40.4522	37.2523	29.5568	24.4286	7.04203	6.88387	6.92816	6.86507	6.62238	6.70829	6.75561	6.78488	6.88573	6.81592
position6.label.146	6.46513	6.76904	28.8333	30.8182	33.566	31.3077	7.01796	25.375	6.54062	6.4139	6.2126	6.14394	6.21623	6.26514	6.21399	6.16255	6.36385	6.3485	6.40846	6.56164	6.6225	6.36133	6.62566	6.90221	6.86839	6.93146	6.89326	7.1944	7.3501	27	32.8654	33.0926	28.7018	31.2034	29.2	32.4103	29.7901	29.4203	7.59641	7.42326	7.37099	7.05533	6.91173	6.99451	6.91026	6.82046	6.61671	6.69189	6.65046
position6.label.154	6.95853	23.1304	28.7879	31.069	31.7288	29.9	26.3529	26.1892	7.342	7.2304	7.20277	6.97075	7.01704	7.07489	7.12782	7.0648	6.87487	6.75637	6.88874	7.02467	7.02516	7.2767	7.64684	23.4324	26.6042	7.96634	34.6064	41.6991	46.456	44.8521	43.5	37.4094	30.614	8.41024	25	7.79921	7.58012	7.50723	7.24754	7.51927	7.52304	7.60847	7.47421	7.30816	7.40994	7.32203	7.18612	7.25619	7.23853
position6.label.160	31.2963	27.3793	7.63419	7.58021	23.24	23.76	7.54323	7.2848	7.2087	7.10812	7.03779	7.07237	6.979	7.0583	7.01093	6.92768	7.02149	7.01795	6.94165	7.11855	7.06707	7.06849	7.25853	7.65198	7.37987	7.41821	7.45514	24.3571	24.6154	25.377	28.6957	29.1618	25.8657	24.1429	7.66141	7.53879	7.33309	7.35129	7.53743	7.50565	7.4229	7.18849	7.37509	7.57321	7.46136	7.61617	7.31454	7.68988	7.71423
position6.label.163	7.28826	7.29195	7.33222	7.28143	7.10804	7.05377	7.00498	6.87231	6.93572	6.87297	7.02369	6.89139	6.82663	6.92731	6.9782	6.89963	6.9111	6.93533	6.83298	7.0421	6.94358	6.76932	6.98955	7.37039	7.09406	6.95776	7.07205	7.28612	7.51894	7.70569	23.9394	7.70165	30.0854	8.1135	30.0337	28.2727	25.5479	23.9508	7.3613	7.27474	7.28835	7.20621	7.00703	7.20415	6.90909	7.17908	6.74593	7.16601	7.14332
position6.label.171	6.98135	6.73858	6.82408	6.74601	6.72779	6.61356	6.60317	6.38585	6.3183	6.22231	6.22856	6.15807	6.25382	6.12742	6.15219	6.22286	6.1576	6.14302	6.14378	6.18059	6.13371	5.93634	6.10088	6.22469	6.32204	6.3589	6.47052	6.57646	24.7692	24.619	26.94	28.4844	31.3974	34.8125	33.6667	31.7722	28.0938	26.122	6.77658	6.65196	6.44272	6.54147	6.45351	6.25789	6.32998	6.25816	6.2142	6.27454	6.17285
position6.label.176	23.6552	8.10077	33.4928	36.7032	37.4345	34.5385	31.848	7.95412	22.4211	7.2958	7.27267	7.22701	7.19027	7.11707	7.15496	7.20146	7.19013	7.2049	7.26164	7.31401	7.2314	7.08365	7.29338	7.62548	7.52776	7.52199	7.48746	23.7105	31.339	35.8049	31.7547	37.5221	42.8651	44.9153	9.36084	41.9655	37.0096	25.8261	22.72	8.06202	7.87217	7.90636	7.67811	7.82492	7.88354	7.83211	7.88087	7.96603	7.98659
position9.label.027	6.96833	32.6731	37.1148	37.4127	33.1724	28.5122	6.57863	6.5434	6.32666	6.26143	5.9598	6.25171	6.24407	5.87998	6.2993	6.3053	6.33526	6.2734	6.25823	6.34622	6.41698	6.56557	6.64325	7.00191	6.95331	7.22409	28.766	36.5676	8.77941	44.8919	42.3	39.8824	35.2877	28.5857	30.0312	23.6364	7.17148	6.75483	6.57074	6.4776	6.51048	6.42704	6.64508	6.68679	6.39987	6.2168	6.35229	6.32967	6.40526
position9.label.028	7.86706	23.6962	8.19777	25.2083	24.6038	7.66501	7.38048	7.31863	7.10437	7.17202	6.94613	6.95758	6.97281	6.8714	7.08542	6.71566	6.97406	7.0568	6.88889	7.07774	6.90408	7.20288	7.22818	7.33495	7.488	7.71794	7.71282	24.0417	24.5435	25.2903	25.2742	25.3333	7.90196	23.3125	7.44055	7.44649	7.29524	7.2892	7.159	7.12843	7.24852	7.04062	7.21194	7.22329	7.10543	7.25831	7.11191	7.3462	7.39976
position9.label.041	6.89672	6.88885	6.87402	6.77746	6.69248	6.60848	6.61528	6.61973	6.50741	6.62291	6.56791	6.53078	6.69379	6.49069	6.72355	6.83506	6.82715	6.91534	6.81036	6.91667	6.82555	7.09087	7.15592	7.16939	7.15127	7.511	7.03323	7.73146	7.86405	7.67279	7.67929	7.90541	25.5714	25.3548	24.1905	8.36497	8.35242	8.26853	8.1071	8.25524	8.02057	8.03196	8.18837	8.47929	8.22196	8.06525	7.87552	8.02603	8.13782
position9.label.077	6.9284	24.3889	28.5283	35.5	35.9365	33.3175	29.1071	25.1	6.72549	6.34997	6.14356	5.70326	5.93313	5.56797	5.88301	6.10722	5.55067	6.00809	5.71186	5.81354	5.78713	5.80361	5.92138	6.14852	6.43447	6.40178	6.39446	6.57932	24.1176	25.2143	27.662	30.44	32	34.2706	37.1039	40.4535	38.2069	36.619	28.9722	24.1321	6.45786	6.32161	6.22898	6.10662	6.05298	5.99946	5.97756	6.0995	6.05074
position9.label.079	6.93062	6.90297	7.02328	6.88632	6.92756	6.85558	6.69287	6.6374	6.66241	6.6021	6.65824	6.53497	6.64327	6.45201	6.65242	6.67032	6.63328	6.65924	6.51589	6.72657	6.58171	6.68492	6.64612	6.97467	6.78731	7.09859	6.04745	23.7407	24.5778	26.7805	27.1321	30.8871	33.5676	37.0882	35.3881	28.2941	23.2174	6.52878	6.47463	6.70433	6.67939	6.57774	6.71406	6.72888	6.60692	6.6749	6.58286	6.79421	7.05773
position9.label.093	7.5953	7.80821	23.3793	24.8571	7.30695	7.07777	7.08767	7.03732	6.94336	6.81402	6.71297	6.59966	6.73245	6.65792	6.80727	6.66388	6.05962	6.76286	6.57434	6.7414	6.74281	6.80654	6.52381	6.821	7.03257	6.92599	6.89325	7.05301	7.07163	6.95543	23.5625	24.3333	23.6207	25.3333	6.39281	6.65238	6.4038	6.95107	6.72174	6.32909	6.73698	6.81178	6.66622	7.04837	6.38752	6.07947	5.46023	5.75606	5.74679
position9.label.102	6.46748	6.49256	6.63661	6.62917	6.54068	24.9615	6.51607	6.61111	6.20489	6.13464	6.0205	6.00504	6.15295	5.79329	6.27958	6.2524	6.24115	6.23651	6.20208	6.39286	6.22757	6.18996	6.33829	6.65145	6.58712	25.9487	25.62	31.6441	38.1549	35.8642	32.7647	34.6207	37.25	34.527	30.2838	26.587	6.81178	6.6275	6.4803	6.50714	6.52928	6.48698	6.40759	6.42393	6.40285	6.39361	6.51151	6.4312	6.49533
position9.label.115	8.58432	8.3821	8.34852	8.23842	8.17428	7.96233	7.93764	7.85031	7.79946	7.80679	7.61591	7.51263	7.6087	7.48314	7.53386	7.55577	7.54457	7.53045	7.40982	7.58293	7.66353	7.66363	7.67402	7.82665	7.64798	7.83974	6.93847	7.98395	8.18229	7.95731	26.0323	27.087	30.0702	31.6034	30.6	28.0976	28.0312	8.15288	8.28593	8.2909	8.12098	8.32898	8.28313	8.31984	8.06903	8.03106	8.20933	8.32951	8.22848
position9.label.132	24.3077	26.6056	31	31.69	29.9737	32.5588	29.6111	24.8095	6.90951	6.92107	6.71949	6.83473	6.70233	6.72051	6.6473	6.5569	6.63701	6.59604	6.56424	6.57312	6.47392	6.51772	6.88712	7.01711	7.27756	23.0606	25.2727	29.3709	34.5	35.213	36.3006	34.1744	32.6687	29.988	26.04	25.125	7.50453	7.32839	7.0746	7.20561	7.07087	7.04118	7.32229	7.02561	7.08345	6.91981	7.20524	7.1566	7.38992
position9.label.168	7.45857	7.48458	7.40045	26.1136	27.3913	27.1304	26.878	25.0952	25.9474	23.0625	6.98621	6.86968	6.84751	6.74162	6.87909	6.93759	36.221	6.89699	6.79726	6.80078	6.69308	27.9412	6.77086	6.79837	6.83647	25.6458	32.9701	39.5493	48.3784	56.1266	69.7683	73.8511	81.2955	89.8901	83.9895	78.5357	62.5244	44.7895	34.4151	24.8621	6.72551	6.4502	6.43133	6.31364	6.30625	6.03943	6.20603	5.88309	5.99183
position9.label.169	7.45206	7.69307	7.33721	7.28103	7.27324	7.22703	7.24369	6.97702	6.9475	6.80778	6.71532	6.59626	6.56349	6.67752	6.66654	6.7899	6.72162	6.77013	6.78531	6.84285	6.70789	6.95209	6.99803	7.40294	7.59992	23.6613	24.35	29.5263	31.0408	30.9936	32.8239	8.83796	30.0567	25.2041	7.50379	7.25041	7.16559	6.84564	6.81393	6.75198	6.9262	6.82049	6.99745	6.90769	6.78536	6.69401	6.96765	7.11429	7.2553
position9.label.186	7.92008	24.6875	26.5909	30.6429	28.8125	24.3556	7.41143	7.23659	7.06333	7.0019	6.93499	6.86216	6.79548	6.82385	6.9404	6.84939	6.84424	6.75972	6.61184	6.93035	6.89641	6.9766	6.94326	7.39024	7.51396	7.3978	7.45269	7.70306	24.9828	27.2222	24.6119	24.25	6.65538	7.25754	6.98388	6.99059	6.83072	6.5704	6.96797	6.60376	6.78701	6.75478	7.03832	6.79657	6.96887	7.35422	7.95758	8.55584	8.7788
position9.label.188	8.13077	8.01725	8.03966	24.0615	27.8854	29.2887	28.2871	25.8	24.6571	7.7673	7.50294	7.3742	7.34784	7.32717	7.29596	7.43339	7.41055	7.34323	7.36236	7.48461	7.44621	7.48836	7.40747	7.53172	7.49475	7.69606	7.66711	7.8365	8.07264	26.0625	29.9652	35.0515	40.8099	41.0376	41.7394	9.39565	33.3596	28.037	26.1884	8.01754	7.94461	7.7793	7.94186	7.66076	7.71348	7.43196	7.65774	7.58894	7.55985
position9.label.197	9.56047	9.2609	28.7391	30.3103	33.4634	41.2927	36.4878	29.9189	23.8182	8.41928	8.09483	7.95726	7.91236	7.79577	7.4805	7.56853	7.49387	7.64723	7.5348	7.59015	8.09474	7.93123	8.09459	31.5	36.413	34.9216	37.4898	34.7826	35.3696	33.9722	31.8158	31	8.09413	25.25	7.49272	7.38378	7.32464	7.21321	7.17716	7.0162	7.10427	7	6.96354	6.73475	6.79515	6.75794	6.93178	6.98136	27.2963
uORF-TOC1_Te3
cell label	frame00	frame01	frame02	frame03	frame04	frame05	frame06	frame07	frame08	frame09	frame10	frame11	frame12	frame13	frame14	frame15	frame16	frame17	frame18	frame19	frame20	frame21	frame22	frame23	frame24	frame25	frame26	frame27	frame28	frame29	frame30	frame31	frame32	frame33	frame34	frame35	frame36	frame37	frame38	frame39	frame40	frame41	frame42	frame43	frame44	frame45	frame46	frame47	frame48
position12.label.015	9.81388	9.62698	36.5593	30.7234	8.5709	7.79386	7.73287	7.62245	7.53775	7.32802	7.30057	7.23597	7.25559	7.2964	7.42693	7.2133	7.27794	7.37033	7.33104	7.36149	7.41543	7.48148	7.66799	24.3333	26.8361	32.6	50.716	63.0864	52.8911	61.3738	59.4615	64.886	58.7241	49.4747	43.2784	33.875	28.9565	25.4872	8.56725	8.40152	8.65234	8.57812	8.4061	8.50211	7.82873	8.2899	7.7345	7.92087	8.14577
position12.label.016	8.28115	8.16811	7.64746	22.4375	7.56131	7.24946	7.22627	7.25581	7.20573	7.12307	7.08095	7.04984	6.81345	7.00631	7.06117	7.0066	7.01568	6.98331	6.93662	6.98815	6.94729	7.08503	7.02273	7.30233	7.39447	7.04793	7.09928	23.9048	25.2353	28.3333	7.38311	36.1585	34.4409	31.9787	30.375	26.7794	25.5	7.25416	6.98227	6.95456	6.72206	6.54722	6.78746	6.83317	5.9314	6.56313	5.81285	5.91605	6.18825
position12.label.020	8.62007	32.7308	29.5119	28.5556	25.3623	24.5441	25.0857	7.42715	7.41459	7.29828	7.28666	7.26438	7.29038	7.30173	7.39216	7.05357	7.07726	7.21317	6.98794	7.09847	7.07178	7.14777	7.0862	7.60752	7.76952	25.5435	29.8901	36.036	42.8279	45.5426	49.9403	52.3233	50.2692	47.1406	44.113	31.469	27.8706	23.6727	7.41404	7.34234	7.18251	7.12459	7.24432	7.25318	6.38517	6.98421	6.31219	6.44016	6.42904
position12.label.023	7.1719	6.94945	6.89224	6.65722	6.6736	6.36949	6.42326	6.43092	6.5153	6.43475	6.40981	6.54077	6.56224	6.4011	6.4023	6.30184	6.41513	6.36725	6.30194	6.38974	6.72552	6.75049	24.8125	26.975	34.9615	43.7692	50.411	56.925	53.7105	60.9268	52.6463	43.9737	36.9867	28.4737	6.63739	6.53882	6.45797	6.22072	6.22654	6.22959	6.21367	6.13088	6.23229	6.15161	5.48752	6.0538	5.52305	26.6111	34.1667
position12.label.029	7.26238	7.0692	23.931	6.82696	6.94742	6.67137	6.62888	6.63679	6.61653	6.58697	6.47404	6.54184	5.9831	6.43651	6.2195	6.33389	6.14761	6.36591	6.28868	6.4182	6.4108	6.64051	6.7165	23.3913	26.7049	28.7222	30.3535	31.0833	29.4912	29.4259	24.8108	23.7407	6.29455	6.01929	5.75362	5.74851	6.26168	6.28135	5.99788	6.1902	6.21801	6.15617	6.23931	6.1776	4.88375	6.13981	5.20087	5.47129	25.791
position12.label.030	7.38904	7.37407	7.31191	7.09628	23.25	7.04522	6.77849	6.76311	6.53529	6.15686	6.18837	6.16807	5.99941	6.0148	5.98526	5.85598	5.80195	5.81926	5.79042	5.82194	5.88993	5.78875	5.78099	6.18008	6.34259	6.08333	6.13344	26.76	26.2	26.9302	27.4828	25.0323	26.3077	28.3684	24.2059	6.14855	6.46996	6.29265	6.12326	6.11163	5.97316	6.06055	6.12752	6.09323	5.59405	6.14878	5.6598	5.71878	5.69875
position12.label.034	35.3571	33.5405	32.6377	28.2667	27.1887	7.60807	7.46321	7.47658	7.3629	7.22171	7.25553	7.33846	6.93741	7.2172	6.84844	7.16123	7.197	7.19601	7.08507	7.1003	7.20863	7.33638	7.15931	7.26221	7.39382	26.2619	29.1296	31.2923	33.3919	36.4342	36.92	38.5867	37.5422	36.0704	32.6579	28.6571	25.4167	7.35747	7.26046	7.20761	7.15156	7.14905	7.2689	7.27996	6.58953	7.16803	6.55221	6.85728	7.01725
position12.label.037	7.99765	29.7326	38.0091	41.3304	41.4174	36.7321	33.5684	27.012	24.5769	7.15026	6.83135	7.06064	6.98153	6.9931	6.98177	6.8108	6.85432	6.85813	6.74986	6.73635	6.68784	6.76467	6.85823	7.32995	7.48889	7.44273	28	31.3	7.87857	38.9333	43.7027	46.7069	8.44483	41.2632	41.7619	36.3069	30.4409	24.6324	22.8889	7.49477	7.32586	7.32796	7.264	7.22216	6.46563	7.06039	6.36518	6.41705	6.42056
position12.label.041	9.53215	26.4615	26.5862	23.7826	8.80915	8.5796	8.28607	8.32253	8.18019	7.82805	8.03344	7.88863	7.81912	7.89437	7.7187	7.75562	7.64024	7.38763	7.45113	7.44717	7.5888	7.53835	7.75769	8.00079	27.3824	30.2778	30.2121	31.4545	35.8462	37.3846	31.1707	31.5366	28.625	27.4286	8.02259	7.81335	8.16243	7.96943	7.76669	7.81743	7.56584	7.64099	7.69747	7.54707	6.9498	7.44552	6.96088	7.0643	7.10986
position12.label.042	27.0741	8.03417	22.5	7.63092	7.80399	7.37058	7.17678	7.31021	7.1885	6.99152	7.11916	7.08055	6.71601	7.06484	6.94411	6.92602	6.89942	6.81885	6.74424	6.85962	6.98747	7.04455	7.09771	25.5435	7.81101	31.977	36.2747	40.6296	43.6747	39.9286	36.2381	33.027	7.24593	25.8889	6.74171	6.84292	6.93877	6.80135	6.69883	6.86148	6.8176	6.76417	6.76584	6.65775	5.82875	6.65464	5.90314	6.10222	23.375
position12.label.053	25.45	30.1667	7.68765	7.55684	7.70214	7.34908	7.20633	7.21198	7.09102	6.96625	7.01866	6.99887	7.03806	7.01396	6.59369	7.0599	6.84475	6.92274	6.93569	6.85553	6.91187	6.94806	7.05785	7.15792	7.234	7.27871	7.42455	26.6939	31.7931	7.86025	38.7013	41.0704	8.16679	7.90072	26.5968	7.45196	7.5086	7.2708	7.20773	7.13844	6.62143	6.97639	7.26461	7.22214	6.67801	7.14218	6.58357	6.8407	24.75
position12.label.058	8.17663	7.99369	7.74163	7.61663	7.63831	7.44515	7.48986	7.40982	7.42622	7.2043	7.41962	7.40044	7.41434	7.22871	7.40595	7.37943	7.19819	7.26359	7.1951	7.35268	7.42017	7.54035	7.56732	7.6809	7.72724	23.375	24.5405	26.45	28.8889	31.5571	33.2051	32.4493	30.5091	26.5111	7.56342	7.4561	7.69104	7.47518	7.37696	7.50565	7.38471	7.45665	7.51026	7.51064	6.92074	7.37282	6.85699	6.93152	7.0303
position12.label.074	23.8462	26.7021	28.2292	27.4375	27.8654	24.75	7.27352	7.14294	7.0709	6.87913	6.95918	7.03753	6.92301	6.97316	6.95182	6.77448	6.7161	6.79778	6.703	6.63021	6.62832	6.7734	6.89102	7.20748	7.22964	7.00442	26.1311	30.9405	33.7126	35	39.0225	40.8776	39.8	38.2211	7.65944	30.5488	25.0435	7.41881	7.26905	7.2007	7.05595	7.08611	7.04545	7.08131	6.48894	6.84991	6.24916	6.54495	6.62655
position12.label.077	33.2188	33.3023	36.5	45.0732	51.7292	41.2	34.9333	28.3636	8.63264	8.25566	8.34613	8.35447	8.19366	8.23242	8.39573	8.29028	8.22904	8.46388	8.34827	8.42077	8.54806	8.55813	8.60973	8.94465	8.77323	30.0625	37.4242	42.8333	41.4773	46.58	53.3	58.7188	54.4681	47.3125	47.4667	40.6429	29.2727	9.08653	9.17345	9.13769	9.50658	9.2189	8.98519	9.19149	9.05727	9.61233	8.64905	9.11294	9.06023
position12.label.082	7.74346	7.53053	7.43621	7.13223	7.22687	7.0257	6.98277	7.06377	6.98403	6.82811	7.0114	7.00737	6.97801	6.91618	7.07223	6.94651	6.98041	6.90412	6.83826	6.98404	7.05229	7.08544	7.22836	7.24939	7.34046	7.25074	7.26588	7.39177	7.61536	7.59241	7.96257	26.12	8.39964	33.9926	38.0068	35.9362	32.7926	28.2883	23.64	7.75075	7.61018	7.35558	7.479	7.45151	6.75502	7.33028	6.59783	6.69422	6.56034
position12.label.096	8.32055	8.05093	7.90651	7.82749	7.98887	7.32827	7.55938	7.40639	7.29643	7.15067	7.16298	7.25979	7.15888	7.02193	7.04184	7.094	6.99795	6.98406	6.95274	6.96862	6.98134	7.04455	7.05525	7.48882	7.39631	23.7	33.9508	41.1364	42.8841	41.08	45.4051	44.5584	8.16166	34.9846	29.5962	24.3333	7.50602	7.37696	7.21349	7.13341	7.15513	7.15309	7.34299	7.25479	6.69809	7.2828	6.63375	6.76848	6.76687
position12.label.103	47.8605	9.02143	53.1979	56.7975	51	44.2714	34.0896	28.25	25.4167	6.46524	6.4422	6.35101	6.32141	6.37619	6.35459	6.22251	6.14971	6.08552	6.00715	5.96869	6.12672	6.11626	6.23959	6.44785	23.8485	30.9333	35.4265	40.3676	40.775	50.7436	55.6552	66	59.4756	50.7368	41.3472	32.129	24.3103	6.08392	5.77675	5.70242	5.57394	5.49446	5.62086	5.59253	5.04704	5.67328	5.11442	5.21223	5.3508
position12.label.117	34.9481	38.7222	43.3924	45.0989	12.3469	39.9773	35.8861	30.8833	27.4386	23.5909	9.85337	9.83091	9.70585	9.55842	9.5746	9.4997	9.37873	9.19484	9.01568	9.14032	9.2336	9.69659	24.3529	29.2857	30.5063	42.3592	52.2667	62.2647	57.496	60.4261	56.4237	58.3932	58.0194	51.5204	44.3441	36.7317	30.1061	24.4167	11.4695	11.8686	11.6394	11.8021	12.107	11.9533	10.7678	11.8131	23.3529	24.6889	28.7736
position12.label.124	24.5172	9.59957	28.3333	28.129	25.625	23.6667	8.56958	8.46972	8.30199	8.3097	8.1473	8.10633	8.18782	8.01318	8.11505	8.06642	8.20225	8.22351	8.16996	8.12999	8.16032	8.23942	8.33606	8.41731	8.34632	8.45581	23.3333	27.0545	32.5	34.1667	35.5926	34.5443	37.1139	35.5325	35.6341	33.7059	27.2321	22.625	8.41233	8.22781	8.31637	8.15878	8.23926	8.22215	8.38677	8.0685	8.29843	8.12158	7.9231
position13.label.004	8.01529	8.03315	23.7674	23.5278	7.77525	7.67037	7.61364	7.51097	7.40171	7.44982	7.32311	7.33942	7.31664	7.33074	7.40847	7.25542	7.27598	7.27597	7.27075	7.28471	7.30359	7.3349	7.2514	7.3082	7.50274	7.82051	7.9047	25.0182	7.44918	31.5283	36.2778	8.59756	41.354	8.28698	39.8571	36.434	8.72217	8.36308	7.65271	33.2281	7.58908	7.59318	7.9566	7.84576	7.74271	7.75718	7.55438	7.60586	7.78168
position13.label.008	8.63432	8.3858	23.375	8.05834	8.04317	7.95817	7.63913	7.38204	7.24426	7.24526	7.12308	6.98085	6.97865	6.84283	6.93035	6.77015	6.66684	6.58987	6.51786	6.44645	6.56497	6.53826	6.62221	6.51949	6.60818	6.76145	23.7059	7.15182	6.60886	40.1176	37.1321	38.5965	37.0638	35.2	38.383	52.6351	56.6667	57.0694	41.9661	33.0484	30.0698	6.98695	7.06103	7.10513	7.23034	7.04745	7.05885	7.12684	7.04788
position13.label.021	23.5714	24.0256	23.6061	23.7647	23.8	24.5	24.7188	23.8947	7.67127	7.40851	7.3305	7.25322	6.85867	6.90466	6.80363	6.78832	6.42125	6.27778	6.28326	5.85354	5.95098	5.93141	5.99681	5.95243	6.02768	5.99804	6.18577	6.21931	5.16908	5.54298	25.45	32.4912	28.8125	5.0558	5.88444	6.04486	6.05343	6.12536	6.27005	5.95597	5.52575	5.79015	5.50692	5.56577	6.02589	5.58957	5.57577	6.09198	6.14401
position13.label.056	51.1778	51.6047	70.7846	53.1009	57.9655	48.7642	44.3462	35.1739	30.8442	24.1778	10.8371	10.4161	9.70282	9.92898	9.58666	9.29823	9.25349	9.53501	9.25082	9.02816	9.07941	9.17594	9.1242	9.18571	9.428	24.2812	25.2542	30.9487	37.5824	41.5143	47.2991	50.7019	51.5046	53.8812	57.2736	54.2136	48.7129	44.7732	38.4588	10.1001	24.2917	9.42449	9.42623	9.36795	9.4768	9.55024	9.56824	9.70005	9.51371
position13.label.060	8.00532	7.92835	27.5556	25.4915	27.6765	24.925	7.39552	7.28726	7.02207	6.94131	7.00611	7.11146	6.93592	6.98389	7.18233	6.99407	6.94601	7.04609	7.11766	6.85538	6.97297	7.10755	6.67908	6.85096	7.78373	28.0526	32.5	33.0423	39.8125	44.4559	43.8243	40.8608	42.9881	42.2911	35.7625	29.6232	23.2222	8.11185	7.21782	7.40006	7.25576	7.26846	7.75707	8.1597	7.26428	7.48522	7.12756	7.42798	8.29324
position13.label.062	26.2037	8.65702	27.2545	26.5283	25.4528	24.9697	8.06448	7.90413	7.7602	7.75334	7.68116	7.51168	7.37809	7.44276	7.47654	7.34961	7.29894	7.30759	7.25454	7.30427	7.05314	7.51096	7.55904	7.6702	8.07674	8.0392	27.325	28.8333	30.2687	30.6056	32.6522	34.3714	36.2239	33.5522	32.0317	30.3393	24.6739	7.67185	7.07849	7.19687	7.09887	6.6258	6.94778	7.41212	7.40681	7.53565	7.4562	7.60369	7.63542
position13.label.065	7.90953	7.78636	7.65555	7.48999	7.3791	7.32823	7.18974	7.04721	6.89144	7.01551	7.03646	7.07375	6.76661	6.93296	7.04435	6.83566	6.9278	6.86742	6.83548	6.92855	6.75989	7.21088	7.32648	25.4242	31.1325	39.1279	47.5567	52.5962	50.74	56.1776	65.2193	62.8889	62.1402	57.0505	8.7269	8.3299	7.91348	7.32113	6.9111	6.89601	6.72944	6.78092	6.92757	6.84613	6.81437	6.75737	6.78763	6.81547	6.78611
position13.label.066	7.2555	7.15457	7.08476	7.03473	6.86182	6.81257	6.78841	6.7115	6.65389	6.63796	6.74923	6.66325	6.52441	6.60157	6.71644	6.49372	6.51025	6.50457	6.56658	6.61743	6.28158	6.9069	6.79324	24.9375	28.4426	27.6212	31.2568	36.6027	41.5077	37.8714	39.9756	39.3797	34.4324	25.8868	6.93807	6.86212	6.61515	6.26942	6.12725	6.16844	6.0418	6.01875	6.19907	6.3062	6.23232	6.20519	6.30369	6.47821	25.4667
position13.label.078	31.4533	31.2875	31.1333	8.92384	28.9206	27.3	22.8	8.12835	7.99588	8.03654	7.94285	7.93159	7.92607	7.97889	7.90413	7.79407	7.66974	7.73223	7.62522	7.64685	7.63966	7.79221	7.66763	24.4	28.4762	35.3636	41.2111	47.087	48.7528	53.0769	51.0753	9.37334	42.0556	37.9024	31.1333	26.1296	23.0588	8.26126	7.75383	7.78339	7.72218	7.84829	8.15182	8.25109	8.0605	8.02891	7.74692	7.98186	7.79293
position13.label.087	34.8481	38.9355	42.0215	43.1798	37.4362	34.1034	29.1571	23.7727	6.71042	6.52264	6.48852	6.36748	6.22813	6.2882	6.12468	6.15081	6.07148	6.16875	6.03458	6.1773	5.59773	6.09101	6.16697	6.20653	6.93643	22.75	22.5606	26.5584	35.0337	38.8627	44.3143	8.02019	45.2079	40.7143	7.9377	7.85335	24.2045	6.91131	6.28576	6.33067	6.15894	6.24568	6.83532	6.89638	6.6841	6.49917	6.70052	6.53827	6.52125
position13.label.088	32.75	37.1414	36.7083	35.8605	33.1196	29.3721	25.8923	22.6111	7.87795	7.77714	7.82221	7.86927	7.58401	7.77425	7.85828	7.72034	7.63952	7.74115	7.54846	7.58424	7.21131	7.79661	7.824	7.89347	8.38346	8.32117	23.3333	23.3	27.1887	26.1639	26.7917	31.3333	29.3922	24.0962	22.6818	7.91252	8.1268	7.80589	7.52428	7.71407	7.48299	7.57569	7.92509	7.81777	7.95711	7.94846	8.02853	8.04517	8.29101
position13.label.091	6.84837	7.24354	7.06186	6.9549	6.95016	6.75369	6.78052	6.70247	6.59801	6.67363	6.66255	6.70039	6.72007	6.82774	6.68543	6.64641	6.65291	6.54296	6.65193	6.66034	6.65658	6.77001	6.70321	6.98011	7.39734	7.49785	24.1786	25	25.6531	26.7719	26.3194	25.3654	24.2571	6.25892	7.29519	7.27987	7.16942	7.24245	6.42838	6.59677	6.68687	6.55032	6.66718	6.92656	6.45625	6.91225	6.74407	6.88911	25.7568
position13.label.095	24.2571	25.2222	26.0769	23.7308	7.70894	7.48176	7.42036	7.27264	6.981	7.2784	7.31928	7.11682	6.92716	6.91267	7.05669	6.81855	6.73848	6.8008	6.76663	6.68579	6.76251	7.06694	24.0455	36.283	44.3729	9.06533	65.137	64.0988	63.3333	80.4286	71.1111	9.71457	66.4667	53.7353	40.3455	7.86242	7.44525	7.31821	6.67719	6.64606	6.59553	6.57696	6.7174	6.67146	6.74099	6.63169	6.66072	6.7346	6.85547
position13.label.098	39.1731	47.9065	9.78191	50.125	45.0254	9.1768	35.4712	30.266	25.8209	23.7857	7.92106	7.71744	7.52851	7.62006	7.41009	7.44348	7.35044	7.27058	7.27759	7.45059	6.93595	7.45112	7.35674	7.42816	25.3731	33.2586	44.3967	53.5476	62.3435	73.5224	74.2	72.1691	68.8295	59.0938	45.3659	33.5152	25.2162	7.85714	7.12876	7.12335	6.72185	6.78022	7.14808	7.34994	7.24023	7.15013	7.09517	7.24351	7.07056
position13.label.099	24.125	24.5385	23.9545	8.26192	7.96956	7.83897	7.75755	7.71515	7.45471	7.51573	7.60836	7.52723	7.5185	7.47947	7.61531	7.46998	7.58226	7.61634	7.40568	7.59743	7.54098	7.9757	8.05924	27.3	29.6122	8.80469	42.3333	53.7703	51.6173	51.4177	9.31591	48.8551	40.8841	35.1509	28.0541	8.04513	7.73281	7.57343	7.21169	7.27728	6.98675	6.98217	7.28311	7.24873	7.18405	7.14453	7.09996	7.41354	7.47481
position13.label.101	25.9143	25.9268	27.3662	26.8308	24.5455	7.5556	7.45316	7.17998	7.147	7.07789	6.94593	7.05045	6.88319	6.93575	6.91952	6.66834	6.8559	6.80479	6.7128	6.73857	6.14697	6.63018	6.941	6.98128	7.39469	25.5714	28.9302	28.7241	27.9016	7.03783	27.4507	29.0822	28.3514	31.2353	27.2759	25.3273	6.82081	6.83004	6.42374	5.93735	6.14167	6.4357	6.75294	7.20907	6.77019	6.99462	6.85333	6.86247	6.74872
position13.label.110	8.91181	23.6479	25.6951	24.57	23.8588	22.5556	8.4083	8.19098	8.02015	7.95833	7.94441	7.8735	7.70688	7.73291	7.77329	7.67915	7.2292	7.5368	7.54052	7.71319	7.69318	7.95124	23.3919	8.84523	31.7328	36.6139	41.3354	47.6812	43.0958	45.3515	40.8274	36.3025	29.1223	23.7582	8.30641	8.26721	8.0625	8.19044	7.48029	7.60006	7.47846	7.54712	8.08268	8.13461	7.85984	7.91261	8.04557	8.39042	28.8764
position13.label.114	32.6102	32.382	37.8503	36.1591	35.0833	31.5312	34.0842	40.1972	37.4918	32.6531	31.8514	39.4242	30.9524	36.7241	35.8788	27.6905	7.74488	7.85706	7.80323	7.7772	7.66935	8.08417	8.12851	8.29824	22.5769	26.1447	28.7344	30.9396	34.7719	38.0282	9.97756	36.5235	9.19257	25.5039	23.1	9.13406	9.14831	8.97547	8.44372	8.57135	8.47725	8.5478	8.9886	8.89028	8.82165	8.72542	8.61669	9.07649	8.9392
position13.label.121	23.4138	23.2817	24.2206	24.4419	24.0435	22.2353	8.42212	8.39378	8.24049	8.226	8.22788	8.20482	8.10264	8.3	8.41496	8.02711	7.45479	8.16292	8.0351	8.16015	8.06372	8.23077	8.09903	8.42884	8.61992	23.68	25.1111	27.9916	30.2895	34.461	35.8052	36.5061	33.4267	32.3525	26.08	24.55	8.69936	8.75898	7.9645	7.9256	7.92731	8.00025	8.5171	8.58695	8.42789	8.19404	8.16604	8.4436	8.01482
position13.label.132	34.2174	36.8367	37.92	36.2292	7.62948	7.41113	25.9444	7.0683	6.92507	6.73498	6.74722	6.61413	6.63848	6.53938	6.61682	6.47965	6.53434	6.50892	6.38214	6.65849	6.69129	6.79376	24.7222	30.54	37.5484	42.8889	45.0946	53.7317	51.3846	8.83905	55	54.5429	47.5143	45.806	8.07457	31.1273	27.6897	7.13133	6.42561	6.63485	6.33869	6.33538	6.68281	6.89328	6.64796	6.63798	6.55458	6.70213	6.58983
position13.label.137	30.5412	29.9268	28.9506	29.2184	27.2405	25.1569	23.1053	7.19678	7.00736	7.00479	7.006	6.93527	6.76827	6.91136	6.88716	6.67166	6.43954	6.64841	6.5938	6.54726	6.50924	6.61299	6.83304	7.1724	24.7143	35.2143	42.0446	9.38134	52.7049	63.0427	61.4919	63.925	60.6491	52.8716	43.5686	34.0494	25.5526	7.7205	7.1843	7.0949	7.0041	6.98622	7.3825	7.46174	7.22197	7.11903	7.15408	7.12186	6.85995
position13.label.139	7.43275	7.36542	7.33737	7.21765	7.0012	6.88866	6.8288	6.78644	6.72229	6.67879	6.65442	6.49884	6.53545	6.6303	6.40314	6.08057	6.13527	5.93836	5.78784	5.76111	5.8592	5.76917	5.75503	5.88271	26.2917	29.9756	33.4	33.4098	43.6528	44.6818	47.2561	7.33954	52.4103	53.5632	57.2195	45.9872	32.8382	24.5952	6.15072	5.9449	5.84276	5.95371	6.15799	6.11018	6.13877	5.94353	6.06478	6.02604	5.834
position14.label.011	31.3402	33.7843	32.1698	29.6706	24.2609	7.79291	7.73377	7.38534	7.30698	7.18254	7.10319	7.32907	7.14134	7.27091	7.04847	6.94354	6.85826	6.89152	7.10431	6.90155	7.06396	25	29.8987	35.8265	46.3367	49.1835	54.3619	56.3905	55.6981	52.8269	48.7549	41.2526	7.6342	24.0408	7.10966	7.14778	6.97364	6.98567	6.80488	6.74233	6.84633	6.80465	6.75371	6.65336	6.69516	6.83909	6.82117	27.76	37.597
position14.label.014	37.2198	41.1226	44.1224	42.6092	36.4419	26.7576	7.0558	6.23102	6.25406	6.08848	6.19051	6.42687	6.29934	6.45111	6.09257	6.06545	5.88621	6.01293	6.15388	6.03881	6.26737	6.36189	26.1867	33.4314	34.3761	41.7117	48.8273	50.3301	63.2456	64.8729	79.3093	78.75	65.4175	53.8868	46.0521	36.8916	30.029	6.04694	5.65339	5.56185	5.38328	5.5164	5.43864	5.40522	5.50881	5.30207	5.21665	5.38505	5.42204
position14.label.017	8.13312	8.01968	8.03567	7.91165	7.9599	7.53548	7.4134	6.8744	7.11699	7.17356	7.1504	7.24594	7.32971	7.35469	7.32576	7.25901	7.27694	7.44822	7.39706	7.37189	7.52197	7.49472	23.5294	28.1351	33.7822	36.2556	43.4508	53.3554	55.3058	56.1037	8.85036	48.5778	45.8409	36.3009	28.1724	7.94859	7.72135	7.30577	6.80693	7.12993	6.39743	6.83552	6.84908	6.56443	6.89064	6.88868	6.83358	6.90301	7.16453
position14.label.019	36.2706	39.6203	33.6512	29.4235	29.7397	28.9733	23.8718	6.78281	6.53411	6.53324	6.44819	6.82371	6.40025	6.82284	6.45303	6.04862	6.31934	6.41134	6.58631	6.37359	5.54034	5.37651	5.97152	5.45261	5.48731	5.22791	26	24.3621	31.15	31.381	40.2676	34.6286	42.3867	41.5625	6.75939	34.4151	30.4043	24.7143	6.59766	5.24392	5.3277	5.39828	6.43192	5.54444	6.2325	4.88054	4.93811	4.97245	5.50829
position14.label.022	25.16	25.16	25.9062	24.9744	26	6.91084	24.8235	6.53295	6.47771	6.03179	6.11486	6.13615	6.14635	6.22875	5.80029	5.73081	5.67229	6.06452	6.1971	5.75209	5.84426	5.80223	5.76465	5.56958	5.65005	5.72828	5.92925	25.44	29.5143	30.4146	32	36.3462	36.9841	44.918	43.9688	44.45	35.2041	35.6739	26.7647	24.4545	5.63322	5.63703	5.48906	5.50024	5.57973	5.45674	5.38058	5.17126	5.30838
position14.label.025	28.0597	30.8971	30.8118	31.4198	30.6543	29.4776	23.8421	8.33055	8.25809	8.14681	8.09445	8.40628	8.32213	8.44312	8.20843	7.95981	7.96349	7.93688	8.15923	7.84539	8.03778	7.98383	7.89625	8.07049	8.34571	28.5172	32.1014	38.2162	48.759	53.6667	56.7979	57.7717	54.9011	52.4884	42.618	35.8551	25.5263	8.78226	8.62249	8.53576	8.31755	8.37167	8.26922	8.13323	8.21073	8.14175	7.95205	8.0126	8.06583
position14.label.026	24.4211	25.0417	25.6735	26.1458	25.2619	23.7308	7.37389	7.08642	6.90178	6.67568	6.86005	6.91162	6.94599	7.10166	6.60685	6.37352	6.73697	6.9319	6.78689	6.5479	6.66865	6.62874	6.29646	6.31831	6.19908	6.68379	6.84507	25.2115	28.6667	28.6042	29.7143	29.9474	30.4048	26.075	24	6.28039	6.21875	6.3379	6.15775	6.24143	5.93659	6.20454	6.09895	6.10591	6.14713	6.13162	6.02242	6.10674	6.07844
position14.label.031	9.31863	9.1743	41.3923	38.368	33.4727	27.2299	8.04478	7.71794	7.69681	7.48587	7.50071	7.64952	7.73563	7.89005	7.43349	7.29495	7.29881	7.43057	7.4233	7.31493	7.38548	7.45926	7.62225	22.9459	30.0429	35.1443	8.62812	48.1186	48.3077	47.6017	43.2185	38.0175	32.06	26.2	7.40299	7.23942	7.3281	7.3574	6.95478	7.23303	7.15351	7.08783	6.81223	7.11908	7.06994	6.83451	6.89326	25.7292	33.5556
position14.label.037	9.33776	23.8448	25.3176	23.9425	25.2727	21.9231	8.70783	8.36264	8.42841	8.23601	8.18863	8.41972	8.47976	8.52646	8.27289	8.23817	8.02628	8.12913	8.36863	8.04344	8.0064	8.18364	8.0967	8.19679	8.15946	8.18834	8.32641	24.381	27.2632	28.8426	32.4286	32.5476	32.2	30.7937	28.1607	25.7024	8.25083	8.10567	7.9593	7.99879	7.98142	7.83066	7.53919	7.57353	7.3427	7.69511	7.47602	7.67313	7.56333
position14.label.038	8.16538	23.9375	23.7742	23.5833	7.64783	7.66356	7.6892	7.29582	7.2591	6.96317	7.14866	7.23611	7.24218	7.25383	6.96572	6.77274	6.81521	7.04234	7.12351	6.66269	6.89693	6.80938	6.83282	7.00813	24.4545	24.8868	28.3559	31.6308	33.0267	7.28898	31.1494	32.2603	26.3514	23.6667	6.75618	6.76754	6.75229	6.63128	6.60206	6.55083	6.64748	6.50755	6.338	6.26363	6.45096	24.6364	6.88382	34.5625	45.4369
position14.label.041	44.4095	44.0901	46.5526	46.3393	44.8384	35.4944	28.4444	26.2667	7.06393	7.0825	6.99605	7.02435	6.91088	7.06082	6.74815	6.53077	6.51712	6.44051	6.5915	6.51796	6.51154	6.66132	6.76307	24.9615	7.39785	40.1684	46.8039	53.693	8.71959	60.3246	60.7739	58.8273	54.1415	52.61	39.7188	34.3605	27.2037	23.4333	6.58455	6.73945	6.63311	6.54979	6.42952	6.43606	6.2605	6.14366	6.12813	6.05212	6.16961
position14.label.052	9.19538	23.5789	26.4848	25.5357	8.58403	8.59903	8.44022	8.4173	8.80337	8.71771	9.01224	9.3558	9.65779	9.76966	9.36267	9.66415	9.9955	10.1876	10.9481	10.4875	11.4032	11.3109	23.8125	29.4444	32.9674	40.602	53.703	60.297	60.5966	58.246	50.1462	51.7023	53.7805	56.8704	48.8416	42.8471	32.1486	29.3958	23.7083	12.3104	12.0641	12.0472	12.0493	11.9005	12.4939	12.1323	12.0446	11.9232	11.9899
position14.label.055	8.17436	22.3158	8.07697	23.3235	7.98334	8.00952	7.80338	7.57603	7.37857	7.33	7.38892	7.64485	7.58725	7.54847	7.30966	7.28976	7.16676	7.30574	7.35878	7.23202	7.23066	7.30508	7.41747	23.5979	29.1463	8.59945	36.6821	9.0953	9.47635	52.8889	9.71433	52.6278	9.74171	42.8922	35.098	29.5405	7.5791	7.30232	7.07221	7.2039	7.04976	7.03802	7.02397	6.96169	6.65033	6.86448	6.76196	6.80565	6.80376
position14.label.059	25.5167	24.2745	7.75646	23.7534	24.2037	23.5185	7.13368	6.79397	6.64962	6.52349	6.53812	6.638	6.56783	6.55287	6.29177	6.04883	6.14088	6.71505	6.74895	6.51865	6.45854	6.56694	6.53333	6.81968	22.2632	6.94226	24.6207	26.7473	29.7912	31.8317	33.27	33.2105	33.5865	6.79115	6.68636	21.4889	6.30268	6.32514	5.96262	5.63079	5.38076	5.19895	5.69653	5.63985	5.78501	5.79604	5.87963	5.94798	6.08513
position14.label.064	27.1458	31.78	33.1406	32.0294	32.5469	28.9091	25.3659	7.37881	7.42191	7.16076	7.2381	7.10054	6.93558	7.19087	7.01212	6.72095	6.66167	6.89547	6.79313	6.29534	6.33194	6.47249	6.45556	24.25	30	6.99693	42.4595	46.3857	54.925	7.51801	7.59597	61.6279	58.1798	67.9747	61.3239	44.623	32.5	6.20959	5.95111	5.9602	5.88225	5.09501	4.79796	4.48612	4.91414	5.32185	6.42362	4.59585	4.76293
position14.label.067	8.40077	8.28699	48.2676	48.4789	50.0556	44.2625	34.425	7.35199	26.5484	6.6274	6.47945	6.64014	6.57918	6.80198	6.19208	6.29906	6.30091	6.36822	6.35226	6.08999	5.95623	5.69674	6.15621	6.20972	24.9091	29.4688	34.0946	7.3231	43.5051	50.2451	49.4107	49.1849	47.7407	42.2626	34.75	6.55703	6.29963	5.95843	5.72159	5.85257	5.72613	5.83965	5.6746	5.30084	5.45692	5.56426	5.25491	5.55358	5.05983
position14.label.070	69.5574	62.7431	56.7436	50.2703	46.6168	37.5	31.2125	24.6857	6.84675	6.63748	6.55818	6.81006	6.56889	6.77828	6.45899	6.41552	6.43042	6.55188	6.6328	6.49782	6.11856	6.54726	6.56673	28.7377	40.45	46.8981	54.6509	54.3902	58.3413	63.5789	55.0246	45.5641	37.3398	32.686	25.4359	6.44015	6.12656	6.20114	6.12834	6.1138	5.94247	5.95064	5.89359	5.95477	5.85203	5.92839	6.08345	23.5312	26.0208
position14.label.071	22.1034	8.69393	23.6	8.52207	8.37219	8.35524	8.14123	7.92082	7.82287	7.61162	7.6863	7.98101	7.80893	8.02529	7.59371	7.42234	7.35946	7.64306	7.68076	7.34972	7.23056	7.43576	7.33714	7.6069	7.54413	23.2889	29.1132	32.3284	36.3867	38.8013	42.4136	43.2945	42.0491	36.15	32.5748	25.6881	7.79634	7.58045	7.25465	7.45103	7.3576	7.37957	7.28008	7.07101	6.91832	7.01982	6.94003	6.99422	7.42433
position14.label.073	56.4434	65.1739	66	63.3304	53.6852	42.125	33.9881	28.9697	24.4583	6.69974	6.6057	6.58251	6.26966	6.33461	6.01093	5.94124	5.83659	5.99629	6.12371	5.82838	5.77522	5.92358	5.89359	5.83133	27.4222	29.8571	39.3049	43.7083	46.2812	51.5545	57.125	55.1188	51.9293	48.9881	6.9881	30.1212	6.36676	6.38727	6.10283	6.23534	5.88755	5.89366	5.77086	5.83036	5.77482	5.80144	6.10654	5.98104	5.95891
position14.label.077	9.25527	26	24.5769	24.6875	7.92567	7.47257	7.23506	7	6.80777	6.53127	6.45865	6.39938	6.18252	6.03266	6.00493	5.63152	5.7152	5.78768	5.80499	5.61651	5.47192	5.4172	5.2178	5.15774	4.93822	5.19202	5.23436	5.05635	5.00734	4.89391	22.9412	29.5	4.74351	4.73114	4.93555	39.383	37.6667	5.48643	41.1364	32.6944	5.25297	30.3043	5.42429	4.93596	5.20215	5.18617	5.04836	5.07737	4.97863
position14.label.095	25.1667	47.8529	51.6956	52.3123	51.1541	49.0183	52.4956	39.8542	40.0625	41.616	43.3118	7.51081	7.51028	7.48244	7.02099	6.74913	6.96108	7.21702	7.15056	7.19715	7.08205	7.0262	6.85044	6.76268	24.5	27	31.6289	34	38.2149	43.8205	42.3643	43.8857	43.0682	40.6934	37.2835	30.9464	25.7	7.24474	7.24703	7.1556	6.30152	6.43287	6.21465	6.88363	6.81366	6.58743	6.12375	5.96906	6.09023
position14.label.105	7.85819	7.78971	7.36758	25.0811	25.0652	24.5294	25.3913	6.84566	6.85734	6.72597	6.73365	6.8266	6.5451	6.59124	6.34094	6.28598	6.34801	6.53497	6.31326	6.10922	6.18423	6.33426	6.22969	6.24742	6.39807	6.62161	24.4048	33.3231	38.2267	49.9167	57.4045	60.5426	68	67.9697	57.6602	48.7041	42.2727	36.4933	32.1667	29.1061	23.3846	7.07404	7.04161	7.1083	6.95209	6.78899	6.73082	6.78193	6.77715
position14.label.110	31.0505	36.5865	36.8319	37.1062	36.8318	33.8557	27.6173	25.3659	7.9429	7.85094	7.73859	7.85813	7.77639	7.78526	7.50796	7.34238	7.43145	7.57489	7.50667	7.36409	7.39593	7.6077	27.6	31.967	39.1981	46.0085	57.1368	10.2154	70.194	68.0476	65.363	57.6241	9.76017	43.8067	34.2347	26.6029	7.76148	7.61411	7.23301	7.49138	7.32237	7.22135	7.18457	6.85678	6.88375	6.83967	6.90318	7.05599	7.14053
position14.label.114	25.7222	32.8333	7.47565	27.7857	29.6333	30.84	27.4545	27.875	27.4211	6.91282	6.91644	7.25236	7.00624	6.96899	6.68656	6.70987	6.6556	6.86272	6.85665	6.57113	6.46343	6.79937	6.91994	25.2	27.5833	7.42338	32.6377	32.6901	29.8462	6.76816	24.641	6.86398	6.58203	6.63031	6.41897	6.26126	6.33596	6.47488	6.27224	6.28724	5.89002	6.11748	6.1	6.18946	6.26709	6.2624	26.6154	32.2308	38.172
position14.label.122	24.2222	25.7273	9.5665	29	26.4286	8.68291	8.40698	7.762	7.80546	7.66552	7.49345	7.62598	7.64438	7.37718	7.02024	7.00333	7.01122	7.44954	7.42847	7.50432	36.1818	45.0889	56.3269	61.4667	73.3929	60.7727	58.5634	61.7377	47.4179	43.8235	32.3529	8.27709	7.69616	7.5877	7.27505	7.38013	6.99242	7.08857	7.06675	7.06223	6.95037	6.93469	7.01038	7.24862	30.575	46.3929	55.6197	71.2769	79.8158
position14.label.123	35.907	36.9318	37.075	30.3214	7.86181	7.65336	7.18803	6.97559	6.7197	6.70827	6.52346	6.57311	6.26796	6.13963	5.97409	5.92704	6.05965	5.99578	6.17623	5.98006	6.21926	6.41415	6.60619	6.40725	6.26423	27.7931	32.9688	43.5526	39.7778	55.3636	52.5	43.3556	35.4	26.0526	7.0197	6.76787	6.83204	6.59929	6.67814	6.77384	6.57576	6.52941	6.51553	6.6299	6.89379	7.15499	26.1429	32.6111	38.0667
position14.label.124	28.4839	27.1333	27.1707	27.6935	25.0984	7.93338	7.78035	7.47315	7.35385	7.25131	7.34531	7.54376	7.55193	7.58707	7.06587	6.8687	6.78548	7.31261	7.1837	6.92864	7.12689	7.13826	7.12867	24.6486	7.31302	27.7	7.64787	28.7	7.56739	41.6232	44.9242	42.7313	36.5	30.4894	23.5625	7.12734	7.09932	6.78231	6.61528	6.8775	6.61741	6.73769	6.4961	5.98925	6.43832	5.71492	5.97501	6.36466	6.50527
position14.label.131	26.9302	30.5758	32.3689	32.8876	28.8214	26.2742	7.79653	7.48887	7.21064	7.27959	7.12205	7.27498	7.06637	7.05043	7.08406	6.84284	6.82958	7.15539	7.07677	6.81517	7.053	7.18165	7.47562	31.3735	39.732	51.33	52.3833	57.2696	56.2205	52.7111	50.3077	41.8095	34.6607	26.3012	8.08888	7.90812	7.77343	7.78289	7.55217	7.56572	7.48323	7.41571	7.25362	7.17745	7.07676	7.10597	7.10171	22.4375	27.1594
position14.label.133	8.99096	38.6354	43.0312	40.4388	36.2022	29.825	24.3409	7.78296	7.71484	7.57312	7.51978	7.71348	7.66413	7.66002	7.30871	7.39884	7.37352	7.62805	7.47222	7.35811	7.4735	7.35671	7.37878	7.66833	24.2115	29.9733	35.4096	39.0638	43.6476	51.1875	51.37	8.74872	34.4045	25.8406	7.70695	7.60089	7.43147	7.37394	7.35616	7.35095	7.32306	7.27109	7.18645	7.21492	7.11035	7.11317	7.10402	7.29095	7.55074
position14.label.134	38.3191	37.3125	8.76636	36.122	32.9512	8.16551	24.65	7.46838	7.41558	7.30847	7.28265	7.35648	7.28861	7.28873	7.0698	7.07936	6.97831	7.18353	7.09644	6.97154	6.96576	7.03155	7.12485	24.8125	36.6727	43	48.8816	60.5625	62.6818	64.7778	70.8488	65.7865	58.2892	45.4744	32.619	26.1633	7.19786	7.14688	6.82923	6.88695	6.89815	6.77941	6.82448	6.82816	6.65347	6.43602	6.58505	6.71913	6.86857
position14.label.138	8.49063	27.4493	33.2169	33.2791	30.2561	8.27708	24.875	7.64697	7.4728	7.36745	7.24283	7.60354	7.68621	7.60178	7.08591	6.83434	7.0751	7.35489	7.27947	7.13578	6.9932	7.10218	6.52322	6.58083	7.01383	27.9143	33.2	41	43.2895	38.65	54.3462	43.9889	44.3293	42.2911	35.9412	30.2344	23.5455	6.75038	6.51932	6.69976	6.91601	6.88536	6.98508	7.14116	6.98214	6.52326	6.73875	6.27426	6.75552
position14.label.140	23.4355	26.0702	25.6129	23.383	8.88666	8.55203	8.39589	8.07242	8.01902	8.13905	7.94927	7.87279	8.12785	8.19908	7.90169	7.80053	7.68414	8.09381	8.0526	7.76806	7.87601	7.95022	7.98993	8.07335	24.5385	26.4583	30.5667	32.6389	35.5769	35.9878	37.8072	35.6848	9.00481	32.5065	27.7333	8.40886	8.33547	7.6807	7.91902	8.21143	8.11576	8.17415	8.15051	8.14967	8.15468	7.72975	8.00938	8.12644	8.43852
position14.label.142	35.5	38.7368	44.1034	39.4561	35.0545	28.84	24.7674	6.39084	6.34714	6.26415	6.0355	6.23636	6.11929	6.04545	5.65151	5.86428	5.70637	6.0549	6.12531	5.95664	6.0148	6.05721	6.19723	25.1892	35.2982	44.7468	57.36	60.1772	69.3529	79.7474	85.9327	95.6042	90.8165	86.1619	77.7963	78.1649	63.2747	47.8925	40.6712	29.18	6.67223	5.97582	5.91425	5.7884	5.73557	5.51133	5.68763	5.69037	5.67389
position14.label.143	24.525	9.7584	9.61715	24.9615	23.6	8.94855	8.7004	8.54878	8.34932	8.3205	8.40792	8.56967	8.48938	8.31294	8.19415	8.11987	8.18303	8.38599	8.35509	8.03267	8.22689	8.0763	8.07235	8.04602	8.02131	8.187	24.15	25.7586	30.5952	36.6824	42.1398	42.4343	41.875	39.7229	33.2125	26.8095	8.25986	8.24245	7.99019	8.16351	7.96966	7.94004	7.94584	7.99937	7.89727	7.80707	7.8975	7.92479	7.84577
position14.label.147	31.7714	29.9423	30.604	28.6667	27.3889	27.6296	6.90746	6.40294	6.26482	6.09536	6.08277	6.37686	6.52115	6.87554	5.98577	5.92177	5.77348	6.0838	6.50554	5.50684	5.40807	26.7222	36.2188	43.6974	41.1034	49.3636	48.7528	45.4653	7.60156	43.3542	43.1279	38.9733	31.6	27.1702	22.75	6.32829	6.20059	5.77141	6.08063	6.18127	6.04796	6.09506	6.12567	6.2422	6.15917	6.01134	5.99768	24.4375	30.7727
position15.label.003	46.7619	49.75	51.3455	51.3592	51.5974	40.7746	30.662	25.1818	7.38425	7.22291	7.18867	7.144	7.01958	7.08225	6.87007	6.77031	6.6887	6.72605	6.69846	6.73355	6.81639	7.0429	6.9873	24.76	26.3053	30.3431	32.5	39.3394	41.5738	45.5042	50.0236	48.7778	50.0534	44.5714	34.7404	26.9651	6.68097	6.29589	6.14291	6.13423	6.11704	6.24315	6.14739	6.33431	6.2904	6.23626	5.99528	6.30199	6.54438
position15.label.015	8.39223	8.21026	23.2778	23.1071	8.15106	8.10609	8.03316	7.80278	7.9182	7.92211	7.80923	7.78118	7.75399	7.82672	7.87595	7.80703	7.67812	7.60775	7.67561	8.05582	7.96816	27.5128	38.1667	51.1826	58.625	62.6328	67.7353	74.6532	60.7464	59.874	47.036	35.6168	25.6962	8.80325	8.36313	8.62794	8.60352	8.24434	8.55247	8.49598	8.41276	8.34205	8.23026	8.26039	8.17228	8.19091	7.82098	25.5	30.9796
position15.label.019	23.6522	23.5333	8.78987	23.2321	8.53249	8.45114	8.27529	8.09446	8.01694	7.86016	7.92531	7.83797	7.61489	7.79994	7.69638	7.58559	7.54068	7.36939	7.34955	7.58274	7.58376	7.66082	7.63938	8.24319	26	27.0224	31.2708	34.3188	35.9825	37.7602	37.0814	36.6512	32.6707	8.61025	23.0161	7.98259	7.71843	7.41529	7.34759	7.42914	7.31878	7.43488	7.45944	7.35232	7.47867	7.36724	6.95127	7.63067	22.931
position15.label.023	35.5263	8.73322	34.7	32.3333	29.6111	25.7561	8.00493	7.7409	7.66656	7.47198	7.4484	7.48485	7.27411	7.42922	7.5522	7.33418	7.11911	7.20277	7.17706	7.31759	7.26126	7.31969	7.25541	24.1429	7.61845	30.3958	31.3898	32.4688	32.9714	32.1625	32.7971	28.6167	7.48204	7.63441	7.13634	7.48976	7.52504	7.31266	7.36811	6.86695	7.34509	7.44899	7.48013	7.35896	7.62993	7.63581	25.0513	40.9692	45.6197
position15.label.025	8.32943	8.41168	8.38124	23.7222	8.07535	24.9667	7.87716	7.72875	7.8051	7.70013	7.7489	7.67499	7.7618	7.8453	7.74113	7.62321	7.70639	7.70043	7.68602	7.80197	7.88691	8.02469	26.9231	33.4286	8.96167	9.5513	48.7451	50.4949	46.1684	42.4353	35.7403	31.6964	23.9756	8.77792	8.51394	8.61729	8.41737	7.98039	8.35959	8.26952	7.96277	8.22039	8.20437	8.28417	8.35264	8.32755	29.434	38.1806	57.186
position15.label.041	5.42459	5.42857	5.20599	5.05174	5.00142	4.90442	4.86724	4.82068	4.7619	4.5061	4.70503	4.79441	4.62236	4.67093	4.67904	4.64498	4.6	4.58978	4.5633	4.81259	4.97497	24.4706	28.7188	37.1463	53.6136	45.32	59.0612	48.2292	44.9184	52.7407	47.2549	42.5435	41.6829	31.4412	25.7931	5.25889	5.00304	4.94841	4.88386	5.01311	5.0252	4.87269	4.79082	4.8305	4.81694	4.72806	4.4362	4.8371	5.03528
position15.label.045	8.67668	36.9091	38.0556	41.1613	34.9194	28.5	7.65362	7.40033	7.35728	7.2666	7.09225	6.99494	6.92683	7.01239	6.97616	6.88046	6.84773	6.81597	6.84275	6.95297	6.91643	7.00983	7.05644	7.40869	27.6757	34.9412	39.2632	51.0139	59.5921	65.7284	64.5862	62.8721	56.3721	48.8356	7.98221	29.3137	23.9524	7.207	7.47153	7.41632	7.32927	7.54537	7.37683	7.33929	7.14295	7.12536	6.80225	7.10706	7.17552
position15.label.050	31.7875	32.9884	31.0118	28.3095	26.7368	23.6364	8.30385	8.05166	8.05483	7.91679	7.98055	7.9136	7.86443	7.88209	7.54629	7.74919	7.70449	7.70698	7.61154	7.46071	7.85212	7.84369	7.90936	26.061	37.0714	44.3504	50.5426	54.3235	58	55.3701	47.6905	40.3089	34.4623	25.6047	23.2222	8.30078	8.20261	8.06045	7.82916	7.93677	7.79053	7.70742	7.83339	7.78587	7.77526	7.8308	7.50014	23.6471	28.5921
position15.label.051	24.3704	23.1304	8.26064	8.08042	7.9905	7.87653	7.75129	7.61114	7.64112	7.60422	7.57911	7.56253	7.527	7.53469	7.42442	7.37981	7.51028	7.41434	7.41649	7.31611	7.567	7.56802	7.56756	7.77407	7.58571	7.68816	25.6383	26.7432	30.6027	35.506	35.1075	8.41854	32.8929	29.8857	23.5429	7.64896	7.54123	7.39618	7.34965	7.38781	7.25416	7.22348	7.26936	7.08961	7.26941	7.0407	6.8149	7.22714	7.13851
position15.label.052	54.026	55.5128	48.75	44.2206	36.2754	30.4074	7.04707	6.82813	6.72061	6.54228	6.55647	6.60194	6.44939	6.51372	6.22499	6.25301	6.03832	6.23108	5.9073	6.1895	6.42264	6.39231	6.38854	6.32682	26.7857	26.5625	34.0962	35.6735	41.3621	52.973	59.0282	57.4776	51.2714	42.5424	32.8667	24.5789	6.86124	6.88657	6.76952	6.70463	6.71278	6.67137	6.61048	6.59101	6.76489	6.69117	6.53132	6.8928	26.5
position15.label.063	33.3924	36.1379	37.2	35.2551	32.4021	27.241	24.2093	8.31983	8.11833	7.90927	7.88302	7.70237	7.69268	7.78063	7.66345	7.59403	7.52292	7.53861	7.44516	7.66744	7.47276	7.45808	7.37884	7.7783	7.49345	24.2333	25.3438	26.9259	28.2308	31.0103	8.50164	36.7544	37.5556	37.1101	31.5243	25.7297	8.15416	7.6278	7.81155	7.8475	7.74966	7.67312	7.51497	7.58618	7.46169	7.42838	7.19247	7.32307	7.51634
position15.label.103	8.42742	8.11772	8.19153	8.01008	7.94259	7.91457	7.85238	7.71504	7.69017	7.67262	7.64109	7.63091	7.5	7.67514	7.72865	7.59877	7.56191	7.505	7.53145	7.6477	7.65427	7.70802	7.68236	8.13558	7.79234	7.70049	7.8741	23.4516	23.6379	25.5844	27.9651	26.8312	7.69334	25.9423	23.2381	7.64208	7.67549	7.67101	7.57358	7.55365	7.4123	7.14597	7.56869	7.43132	7.38139	7.49897	6.88489	7.31145	7.28065
position15.label.105	8.1027	25.0667	25.3333	7.68895	24.3478	7.48548	7.24598	7.15041	7.1971	7.06362	7.06395	7.0847	6.98627	7.08072	6.90013	6.92484	6.56764	6.76286	6.68817	6.78139	6.93802	6.84344	6.20494	7.11617	6.75573	7.01317	24.2632	24.9375	27.6429	35.4043	38.7619	34	28.8696	28.9362	24.7647	7.06366	6.99473	7.03089	6.63734	6.89354	6.68776	6.81626	6.67467	6.71178	6.64483	6.72357	6.27241	6.72897	6.74396
position15.label.116	34.3678	31.9355	31.9451	33.3295	29.2967	29.125	24.1695	23	7.57683	7.66542	7.51668	7.47316	7.37116	7.57127	7.43435	7.20195	7.30151	7.29702	7.1407	7.28017	7.24697	7.327	7.11662	7.55238	7.26048	7.56473	24.0741	25.26	27.2593	32.3684	31.9717	34.25	34.3361	9.17277	34.4324	30.9149	28.7778	23.6667	7.89524	8.00433	7.83172	7.77911	7.66976	7.57536	7.49509	7.29573	7.1421	7.39915	7.52817
position15.label.134	33.6076	33.6023	37.1828	34.7921	36.3265	33.6977	28.375	23.5517	9.25765	8.72122	8.67205	8.29771	8.20383	8.30041	8.36565	8.23585	8.14844	8.11244	7.60248	8.07225	8.05846	8.05067	8.03525	7.99303	7.66886	8.01089	8.39238	8.16552	8.06048	26.9744	37.1132	42.1899	51.8875	53.5172	67.0225	66.8427	64.6932	58.7	46.2029	33.6316	25.6786	8.407	8.22222	8.29028	8.16991	8.07116	7.87172	7.83157	7.8635
position16.label.002	29.5625	27.6667	28.9744	7.13422	25.9643	6.94359	6.75317	6.10403	6.43336	6.34594	6.35562	6.23041	6.11494	6.35593	6.23728	6.25733	6.26843	6.04511	6.03574	6.17835	6.20562	6.23647	6.1942	6.33005	6.38921	6.09241	6.02544	5.8998	32.0541	33.8936	36.4528	34.3704	29.3095	29.3725	25.8056	6.17917	5.98137	5.95121	5.81644	5.86802	5.7611	5.70237	5.56843	5.4832	5.69328	5.1408	5.34769	5.6286	5.73901
position16.label.006	27.4889	33.4516	35.3714	38.2059	31.1538	26.3469	7.74066	7.59035	7.42841	7.38657	7.1798	7.16573	6.72204	7.12038	6.46967	6.9609	6.98176	7.00509	6.92234	6.87975	7.11869	7.05539	6.82416	6.93282	6.78798	6.834	28.1111	36.9787	41.86	47.7213	59.8667	63.2	67.2676	76.5286	69.6667	64.0286	56.2429	50.0656	38.283	27.5294	6.80794	6.87953	6.63349	6.596	6.69506	6.57138	6.1752	6.3895	6.39727
position16.label.009	6.45902	6.56838	6.61573	6.50894	6.67873	6.62627	6.46753	6.29084	6.32591	6.34156	6.1287	6.15438	6.04437	6.40763	6.22553	6.27354	6.19014	6.08804	6.194	6.52771	6.51661	24.4412	7.27894	32.2039	8.15639	41.7913	41.5462	35.7143	31.303	25.5072	24.4	7.03067	6.9814	6.9655	6.88632	7.0367	7.04845	7.03222	6.98744	6.99219	6.94944	7.03359	7.00037	22.4286	29.9647	38.9068	49.568	58.6838	66.1233
position16.label.011	7.59272	24.7619	7.80258	29.2754	31.2	29.5224	7.47144	7.24603	7.06564	7.00574	6.83875	6.74015	6.61382	6.69099	6.73889	6.6224	6.53841	6.53824	6.45522	6.60446	6.66895	6.52814	6.64772	6.60991	6.63776	6.7966	31.7671	7.36492	46.2471	46.2889	48.5258	8.02095	51.217	53.5818	46	41.1839	27.8507	24.5417	6.6662	6.64347	6.52171	6.44173	6.20655	6.22631	6.2638	6.21219	5.74287	5.93623	6.07198
position16.label.029	36.5714	29.2778	36.5455	38.9104	8.25808	33.431	7.40633	7.01867	6.68727	6.5134	6.2939	6.26009	6.05975	6.13829	5.64245	5.5448	5.80402	5.71694	5.69611	5.77875	5.76951	5.71732	5.95718	32.1852	53.7761	69.8889	85.9053	93.0206	96.5098	81.5196	97.7826	104.927	88.75	81.6122	66.3373	53.7297	50.1216	39.4416	28.1538	23.6923	6.01232	5.95303	5.73876	5.538	5.65168	5.64531	5.57501	5.56978	5.70919
position16.label.034	8.72053	24.2174	25.2051	28.2295	27.304	25.3571	24.9434	23.7895	8.17331	8.15326	7.81006	7.81154	7.59191	7.96724	7.80876	7.53372	7.7184	7.68528	7.73339	7.81648	7.85242	7.84497	7.77064	7.79889	7.66135	7.74367	7.88336	7.92257	22.9647	27.065	33.7292	37.9264	42.962	46.3371	47.1719	46.0674	9.41822	38.5706	33.6894	27.4173	23.5556	7.88506	7.7295	7.52287	7.64248	7.54243	7.37148	7.44755	7.46485
position16.label.037	6.58466	6.41833	6.47425	6.38485	6.20273	6.23701	6.05126	5.93205	5.87036	6.02763	5.80934	5.94044	5.8853	5.86946	5.98157	5.82367	5.85021	5.77121	5.80665	5.90028	6.05496	6.06556	6.14068	6.19079	6.09366	25.7879	30.0741	6.69123	6.66284	34.9831	38.8814	40.3016	39.7833	35.3	28.8537	25.12	5.70412	5.76645	5.60931	5.65573	5.58404	5.5087	5.21452	5.39295	5.39959	5.35346	5.17334	5.37798	5.50921
position16.label.038	8.00618	8.09065	7.95693	7.71711	7.67939	7.5	7.35445	7.23151	7.11086	7.04838	6.80538	6.78289	6.6919	6.58957	6.76739	6.65966	6.65937	6.64669	6.68131	6.8155	6.83519	6.80493	6.73985	6.87243	6.69835	6.87362	26.3056	29.8605	31.6818	33.1154	7.59049	7.76442	7.62309	28.5	25.0909	7.23997	7.0915	7.04815	6.83373	7.00399	6.88339	6.73765	6.84768	6.74723	6.86159	6.74758	6.57913	6.69882	6.84003
position16.label.040	8.83263	8.8676	24.2	23.7368	23.375	8.5433	8.21212	8.07682	7.92904	7.87022	7.89888	7.70468	7.6558	7.46164	7.63496	7.6754	7.71992	7.77436	7.78275	7.75427	7.78805	7.74734	7.90853	8.3395	24.3333	30.7368	40.4054	48.3656	58.7647	11.9658	61.9725	13.2121	60.9072	12.3607	46.9341	36.7662	28.6721	9.94505	9.4342	9.38684	8.64726	8.39344	8.36384	8.19166	8.41209	8.38747	8.32854	8.68016	25.463
position16.label.041	31.6786	7.48796	29	29	6.67119	6.73004	6.42626	6.2454	5.96808	6.21094	5.93427	6.0583	5.9312	6.11874	6.02908	5.82333	5.89249	5.77418	5.78664	5.72621	5.65867	5.77209	5.74762	5.81201	5.66818	24	6.17034	6.40609	6.53449	48.3158	41.1395	56.7442	49.25	50.1951	44.5455	45.7551	6.91223	33.4865	5.91913	5.92956	5.6482	5.68077	5.46615	5.5257	5.48283	5.57835	5.44721	5.43051	5.57057
position16.label.045	8.43084	8.33614	24.1167	25.88	7.78173	7.63695	7.5801	7.44174	7.45321	7.24454	7.25	7.2313	7.03113	7.31046	7.30326	6.91651	6.83278	7.13029	7.11794	7.18919	7.18125	7.35813	7.22051	7.50595	7.42743	23.6538	7.82252	28.0235	31.2083	36.7193	43.3966	41.2787	40.944	40.5565	32.3263	28.6875	24.4737	7.69167	7.46541	7.56506	7.46528	7.41979	7.34408	7.23986	7.38356	7.25385	7.16415	7.2613	7.34235
position16.label.047	27.5	27.1875	28.6042	28.0244	26.25	23.9375	7.30678	7.13248	6.93371	7.02783	6.84501	6.7031	6.86491	6.99591	6.95042	6.09374	6.79332	6.76916	6.7813	6.83673	6.84	6.83241	6.74773	6.63429	6.44532	23.8571	28.86	39.2222	48.9841	57.7121	57.6447	8.31339	60.0244	51.375	44.0595	36.1053	28.4615	6.77092	6.64874	6.54098	6.42948	6.44033	6.27176	6.18288	6.13519	6.05019	6.00093	5.97882	5.96596
position16.label.053	6.5782	6.40393	23.5789	32.9167	34.0526	37.2264	31.3478	26.8286	5.68805	6.36342	6.2656	6.38159	6.1783	6.58241	6.3872	5.96341	6.102	6.22063	6.30966	6.12674	6.28812	6.3221	6.17603	6.21938	5.96411	6.32804	6.48782	22.5882	6.956	30.2698	7.35959	36.8088	36.4177	40.5	8.31907	40.642	38.1842	33.2656	25.5833	6.77282	6.7546	6.51991	6.46638	6.25904	6.38785	6.12424	6.36606	6.34444	6.35922
position16.label.056	31.7766	31.1398	30.3111	27.3659	25.5763	8.08294	7.93325	7.76109	7.48552	7.67272	7.62881	7.58409	7.52116	7.72485	7.64854	7.54655	7.41281	7.26185	7.23594	7.37092	7.14474	7.26916	7.24836	7.2704	7.32944	7.30596	7.47167	24.6429	24.9623	25.4898	23.4857	23.4286	7.26564	7.45298	7.37001	7.35284	7.2694	7.22117	7.18978	7.09668	7.14893	7.24134	7.21449	7.26098	7.15032	7.35789	7.25863	25.7368	29.7067
position16.label.060	24.0625	6.4473	26.5	27.0714	27.2286	25.56	6.16095	5.93284	5.79796	5.63371	5.59534	5.72296	5.50342	5.5501	5.74587	5.69301	5.66364	5.52143	5.57694	5.62032	5.68017	5.6283	5.77236	25.9231	32.3182	37.5904	44.0421	46.367	52.5192	52.0991	49.4597	45.1111	40.7938	30.9882	26.8125	23.4211	6.26762	6.06578	6.06972	5.90935	5.83731	5.7324	5.663	5.64816	5.45467	5.59436	5.59183	26.4324	32.3
position16.label.062	44.2353	45.4359	43.1111	42.4103	37.5366	44.0909	38.3929	29.96	25.8421	6.34272	6.13337	6.11187	6.18462	6.04832	6.06898	6.0562	5.9876	6.10405	5.96098	5.95558	6.25331	6.02393	5.89017	6.08358	5.61935	6.05523	6.11294	6.3377	40.7143	35.9459	47.1667	46.4286	43.1818	39	37.6857	33.92	36.2759	34.2286	31.697	32.2593	26.125	5.86383	6.02578	5.65184	5.65962	5.82943	5.68775	5.55662	5.65526
position16.label.068	7.52025	24.5152	28.6234	31.1905	30.1605	28.5147	24.0164	6.90636	6.92944	6.50442	6.65565	6.65923	6.61167	6.72591	6.60553	6.40241	6.40877	6.38257	6.42426	6.66281	6.59929	6.68415	6.73512	6.6732	6.95367	25.4643	28.5823	31.2857	35.4479	7.49031	38.08	39.3238	37.0208	32.91	28.622	24.4211	6.95857	6.81141	6.6371	6.59626	6.668	6.51028	6.44199	6.49298	6.45071	6.27176	6.22041	6.38226	6.45975
position16.label.084	26.8085	27.5833	27.65	25.52	10.0332	9.72365	9.4235	9.1681	9.07102	8.85876	8.73737	8.46714	8.61641	8.39023	8.04063	8.23704	7.96419	8.10809	8.14437	8.04406	8.3911	8.17972	8.13682	8.19851	24.3333	25.2	26.7317	8.78531	38.4412	41.9155	41.4265	45.25	50.6395	48	43.6456	38.7083	9.1398	8.67175	8.56998	8.33672	8.29859	8.42057	8.12695	8.02907	7.97029	7.94369	7.73336	7.64458	7.77177
position16.label.086	7.58168	7.38444	7.34273	7.22763	7.15806	6.92288	6.86206	6.63128	6.72375	6.58526	6.49259	6.56792	6.49539	6.5503	6.59011	6.38588	6.34757	6.33364	6.35818	6.42006	6.40285	6.34763	6.40203	6.54146	6.55474	26.525	7.22864	37.7723	7.574	51.6939	46.3465	43.6327	38.6974	7.12398	25.9375	6.55312	6.30158	6.20303	6.1883	6.3576	6.15864	6.18741	5.95589	5.93262	5.76958	5.2294	4.83205	5.81192	6.12861
position16.label.088	24.7283	26.3736	30.4545	27.8462	27.4505	24.2059	7.98975	7.54283	7.52377	7.48742	7.57283	7.53523	7.3628	7.54488	7.55142	7.42753	7.21837	7.26082	7.15739	7.37339	7.42292	7.50247	23.4	23.6724	25.8765	26.2544	29.975	31.5231	36.322	7.83758	33.5814	34.8106	30.2184	24.6744	7.34684	7.19968	6.90733	6.95051	6.71576	7.07789	7.05032	6.93138	6.95218	6.86715	7.11876	7.1034	23.9412	24.5962	34.312
position16.label.090	8.21057	8.03644	7.95538	7.77526	7.82767	7.74925	7.63469	7.33479	7.42259	7.20448	7.0312	7.28821	7.18471	7.34015	7.42012	7.27443	6.27562	7.2212	7.26415	7.40504	7.52916	7.55471	7.66793	7.73509	24.6	25.443	28.5204	31.0826	32.8673	33.4561	35.7255	29.8455	29.5743	28.05	24.0312	7.36951	7.00653	6.8824	7.0596	7.09453	7.05693	6.86155	6.4983	6.89504	6.96444	6.76396	6.58878	6.78457	6.70212
position16.label.091	30.908	30.7021	29.0227	27.6486	25.3265	8.68463	8.56057	8.28621	8.28461	8.09327	8.05501	8.11211	7.93717	8.14016	8.03494	7.91455	7.15211	7.69473	7.70732	7.85683	7.97838	7.88327	7.76562	7.89859	7.70106	7.97468	7.95569	7.89615	24.0541	25.549	27.4655	30	28.7215	29.8056	29.9104	25.7544	23.6786	7.6161	7.72897	7.71172	7.65105	7.55042	7.41248	7.5141	7.52167	7.34912	7.26921	7.26702	7.31122
position16.label.093	8.44235	8.32025	8.04949	7.90837	25.75	26.25	7.6515	7.49809	7.39803	7.3104	7.22556	7.13447	6.94333	7.0899	7.21653	7.11119	7.09451	6.88027	6.50514	6.83772	6.90297	6.98403	7.1084	7.44647	26.2	37.2778	41.1429	47.8478	48.2407	54.0536	52.4	51.4815	43.2456	36.3922	37.1562	32.6286	7.3945	28.95	6.96	7.31117	7.20014	7.09048	6.96691	6.86239	7.15323	7.15517	7.35748	7.38008	7.60821
position16.label.097	7.97613	23.3143	26.04	23.4074	7.44539	7.32151	7.18263	6.95295	7.01044	6.94996	6.80461	6.92406	6.85242	6.92973	6.97925	6.77541	6.85455	6.66519	6.79734	6.93678	6.92844	6.74806	6.55262	7.08584	25.5	7.49652	31.8933	32.5181	34.1059	36.6235	48.4177	8.38189	66.7791	71.3864	65	62.4286	57.1098	52.4459	46.5373	30.766	6.85486	6.75999	6.49121	6.5265	6.56053	6.45343	6.25747	6.25424	6.16991
position16.label.098	27.1395	28.1579	30.3415	27.9184	24.8235	10.3475	10.0379	9.72764	9.77609	9.7088	9.68976	9.78494	9.47577	9.23529	9.57088	9.37287	9.18466	9.11153	9.21735	9.02226	9.13091	8.80692	9.03285	9.12146	24.4444	28.4412	10.6432	10.585	50.8704	67.6415	46.8448	11.8652	11.385	10.8904	33.4048	27	9.57827	9.28943	9.55509	9.19883	9.32506	9.32976	9.30632	9.07114	9.47777	10.0254	9.25473	9.40839	9.27795
position16.label.107	7.24637	7.14654	7.09211	7.08065	7.0011	6.8961	6.93559	6.82939	6.75821	6.64945	6.57028	6.41314	6.44064	6.32912	6.6167	6.40027	6.44012	6.20814	6.28579	6.52473	6.68094	6.84267	26.3269	7.53951	7.86063	8.28622	56.9609	52.4604	53.1185	47.7676	7.9435	42.1983	38.1275	7.65702	22.5741	7.27744	6.96058	6.52862	6.65952	6.90761	6.90167	6.91684	6.83162	6.74842	6.81058	6.75161	6.70059	7.03805	31.9518
position16.label.109	49.7808	51.5301	55.5857	51.5395	50.7922	48.5286	12.1738	40.9344	33.7143	27.5	22.5789	10.5822	10.5936	10.419	10.5391	10.1754	10.562	9.94934	9.84342	10.0834	9.89739	9.91513	9.77031	9.45329	9.35272	9.62672	23.6923	29.3556	37.381	11.3171	65.75	77.1505	84.6092	77.1702	80	59.0879	11.6623	46.5395	10.5753	28.0702	9.61472	9.63996	9.40132	9.57369	9.41394	9.47662	9.34069	9.34248	9.47788
position16.label.118	7.70113	7.54839	7.39815	27.2609	7.17136	6.9172	6.78741	6.77467	6.35705	6.46673	6.41321	6.30541	6.39562	6.44989	6.26625	6.37012	5.77349	6.31021	6.27316	6.08699	6.1702	6.43729	6.51556	24.5	28.9231	33.2812	38.9	44.3452	41.5333	48.8068	45.1059	43.3077	36.589	30.303	25.62	6.1329	5.78981	5.7496	5.72863	5.69551	5.61726	5.4855	5.44404	5.42957	5.51522	5.30665	5.35049	5.47959	5.58762
position16.label.122	10.229	9.73359	9.69164	9.27637	9.11957	9.05544	8.91989	8.66017	8.68449	8.4727	8.63454	8.29182	8.43909	8.56491	8.64545	8.64459	8.47882	7.9856	8.42131	8.68476	8.6035	8.65757	8.53613	8.68457	8.59712	8.60948	8.86049	8.84442	8.90268	8.82961	24.7241	24.3269	27.2917	26.0256	24.6364	8.99955	8.76188	8.35546	8.65862	8.7738	8.73898	8.84838	8.55604	8.61479	9.14527	9.03879	8.89787	8.98429	9.1972
position16.label.124	7.80268	7.84386	23.8636	23.7222	7.49265	7.42832	7.34205	7.01413	6.99449	6.94981	6.60708	7.06008	6.88264	6.95782	6.98736	6.92331	6.8672	6.91814	6.4364	7.15858	7.10561	7.12467	7.09886	7.17735	7.36306	25.7609	29.3134	31.1857	32.378	8.07399	42.0111	41.9271	41.9368	41.5341	8.05	27.5758	25.65	7.25477	7.05412	7.19594	6.91646	7.02024	6.8211	6.87742	6.66453	6.71707	6.85649	6.77173	6.77874
position16.label.131	7.3252	7.13342	7.04509	6.97	7.00128	6.87328	6.87123	6.74944	6.57983	6.77932	6.43333	6.75931	6.67168	6.7739	6.83126	6.85649	6.80181	6.72628	6.02761	6.92585	6.93824	6.97282	6.83034	7.09249	23.8158	28.4156	34.9259	35.4505	34.045	36.5208	33.3368	31.4756	27.7973	23.6429	7.33724	7.03944	7.15886	6.8418	6.72561	6.8012	6.70199	6.62967	6.52455	6.5909	6.50346	6.51349	6.45372	6.74851	6.93042
position17.label.002	6.9258	6.97577	6.83003	6.74399	6.75955	6.77513	6.64924	6.56026	6.51438	6.48965	6.4696	6.36872	6.37074	6.51026	6.3794	6.39536	6.30108	6.30707	6.32629	6.28985	6.37418	6.43773	6.3241	6.40833	6.73037	6.5052	6.81437	6.56034	6.51049	6.30888	6.54132	23.7568	22.1075	23.8933	23.875	23	6.91994	6.66198	6.50298	6.66295	6.59278	6.66504	5.99793	6.58035	6.59858	6.63149	6.4849	6.80408	6.74901
position17.label.018	7.13187	7.1681	6.97448	6.8256	6.85473	6.90331	6.83273	6.68978	6.45652	6.431	6.25139	6.35821	6.12784	6.39283	6.24444	6.29521	6.18523	6.2216	6.21194	6.21954	6.28413	5.96037	6.09151	6.31606	6.8353	6.98906	24.0476	31.9222	41.7327	51.7982	58.563	66.7752	72.4485	68.1654	69.3562	60.2416	54.4776	45.3874	30.1237	7.22283	6.82144	6.73254	5.83021	6.55689	6.29545	6.35318	6.28257	5.85242	5.71987
position17.label.031	33.2099	37.7209	9.03579	35.4118	30.2949	25.1129	8.12159	8.04164	7.93667	7.85361	7.81913	7.40656	7.52136	7.56271	7.82161	7.70225	7.62892	7.65463	7.66428	7.75195	7.07715	7.78906	7.70099	7.75975	23.6222	26.4561	28.4643	30.9872	36.5921	36.7831	37.5778	33.6111	30.9136	25.1343	7.98348	8.2461	7.98096	8.16164	8.0778	8.06605	8.02688	7.99612	7.72582	7.86152	7.93545	7.70471	7.7846	7.96235	8.13709
position17.label.038	24.7612	27.8588	28.1099	30.2045	27.8904	24.9074	8.53191	8.57857	8.17398	8.02717	7.66314	7.55693	7.30205	7.52682	7.84153	7.53377	8.04542	7.78934	7.68771	8.05227	6.98466	7.84586	7.54173	7.49459	8.19983	8.23979	25	27.9853	30.2	32.7738	37.6495	37.3922	42.6796	38.4336	40.68	34.8852	31.2604	26.1184	7.96728	7.93095	7.66612	7.67923	7.41678	7.65943	7.53518	7.69253	7.62532	7.23924	7.74595
position17.label.043	35.0096	39.3619	42.3611	42	37.4845	31.8953	29.0192	24.64	8.54842	8.6736	8.48138	8.61098	8.46501	8.51443	8.21606	8.36215	8.45465	8.37902	8.38288	8.47233	8.7732	8.95899	9.10584	27.8235	32.3191	45.3051	61.9062	70.2113	83.141	83.8118	87.4494	80.5745	84.407	84.4828	75.1548	57.1538	47.5783	36.6081	29.3333	25.6667	22.3103	9.41521	9.24617	9.5756	9.76289	9.66752	9.57372	9.84561	23.2727
position17.label.045	39.4639	9.37199	9.15527	44.7232	38.4272	35.6064	28.6761	25.1277	7.55847	7.40235	7.25257	7.21383	6.81917	6.94272	6.66106	6.75846	6.92196	6.98878	6.8362	7.01967	6.97008	6.90992	6.92017	6.97112	7.38909	7.29388	26.6415	33.0263	39.6452	44.2947	46.9505	48.0467	50.8692	49.9048	42.3727	34.4787	26.7937	7.70014	7.5573	7.54019	7.40321	7.40493	6.98969	7.27333	7.19315	7.15919	7.10994	7.31379	7.33683
position17.label.046	10.7986	39.3585	35.5536	27.75	25.3667	8.91336	8.71857	8.26206	8.14259	7.94538	7.94902	7.56584	7.35727	7.69563	7.49342	7.66105	7.56212	7.41246	7.46081	7.63812	7.2485	7.80753	7.73413	8.01154	8.21365	8.33852	26.5789	30.4909	32.1014	42.3333	52.9012	55.8261	57.1648	57.4318	58.6395	50.4884	50.2436	45.3867	41.1324	31.5441	26.7209	8.7218	8.31653	8.24482	8.24357	7.68244	8.18149	8.3107	8.28679
position17.label.050	7.02483	6.9961	6.72672	6.55765	6.58186	6.66009	6.48282	6.2607	6.10873	6.26504	6.22514	6.37982	6.23181	6.22301	6.18301	6.26158	6.15067	6.13771	6.16011	6.18495	6.15781	6.13348	6.01318	6.10766	6.55361	6.78184	28.5556	29.1935	37.5484	41.8095	41.4222	42.8182	44.9767	47.098	44.9	7.52451	7.25942	28.619	6.77709	6.58735	6.5205	6.5072	5.74697	6.25464	6.54496	6.54227	6.35155	6.39202	6.31191
position17.label.051	30.4231	30.6964	29.1373	28.6818	26.4286	9.53367	9.37364	9.16885	9.50578	9.03754	9.06683	8.89069	8.90852	8.73873	8.66268	8.58216	8.87426	9.19087	9.23476	9.26038	9.25475	9.26874	9.05381	9.35144	23.2632	26.9149	28.0196	32.4918	37.4444	41.9765	44.4828	45.425	46.7143	44.4366	40.4308	29.0816	24.0625	9.7928	9.87518	9.68822	9.57721	9.57771	9.03681	9.17744	9.32302	9.25267	9.03204	9.03933	9.09322
position17.label.069	7.01368	6.93407	6.93013	6.63852	6.68949	6.64168	6.44885	6.40921	6.22405	6.51483	6.31383	6.3713	6.53333	6.4815	6.28161	6.23674	6.28751	6.21106	6.31749	6.17439	6.39705	25.5294	6.81805	33.5179	7.66289	8.00556	8.33488	8.40907	57.9681	8.54287	8.71832	54.6947	7.7719	7.42138	6.99547	7.048	6.77413	6.72616	6.68411	6.69667	6.63796	6.72435	6.29663	6.74208	6.59191	6.78465	6.77315	7.12476	30.6981
position17.label.074	53.6316	55.5645	58.9692	56.4762	49.6094	41.4	42.9535	32.7692	23.9091	7.55659	7.34158	7.20148	7.1627	7.41997	7.15307	7.42005	7.20122	7.14379	7.13246	7.18716	7.30401	7.51755	7.55611	7.89235	41.48	9.56184	10.1869	67.4783	76.3939	64.9512	86.3803	85.9737	77.6027	69.8592	56.381	48.7407	33.9744	7.85738	7.60274	7.48403	7.1624	7.05935	6.59899	6.84799	6.76943	6.73057	6.52917	6.64482	6.72533
position17.label.079	6.75321	6.86469	28.0588	28.8333	6.9728	30.9615	36.8361	35.5965	42.3621	44.1863	52.7317	34.26	39.1481	34.2353	6.57929	6.64035	6.5836	6.5728	6.52701	6.68714	6.81823	6.89452	6.84841	6.63446	7.23807	7.33107	24.65	25.3846	26.7381	7.30475	7.35368	23.5357	7.13694	7.04443	6.81961	6.94478	6.93008	6.76367	6.68843	6.73449	6.70117	6.72168	6.39588	6.49485	6.52696	6.5573	6.6	6.81576	6.98721
position17.label.081	54.1023	72.1111	79.1748	83.1132	82.4414	82.9439	71.6923	59.234	48.6044	38.7027	7.03678	6.7082	6.53719	6.44206	6.24302	6.21669	6.02877	6.00386	5.96909	6.06893	6.09868	6.07527	5.86499	5.78543	6.2033	6.34868	6.18804	6.14433	6.30167	26.5152	34.025	25.6154	53.6923	68.4078	58.5229	9.00164	8.78714	61.4273	52.8932	39.4086	31.092	6.83683	5.88328	6.41923	6.40392	6.27669	6.04917	6.17213	6.45172
position17.label.084	7.76712	25.4545	27.5217	7.72016	7.22265	7.4169	7.3079	7.26405	7.15298	7.14895	6.92514	6.83063	6.81677	6.9213	7.02752	6.91092	6.92703	7.0662	6.92721	7.15909	7.22413	6.81235	7.19882	7.35306	30.4444	43.5135	40.8039	42.7391	43.7037	37.6735	38.5366	33.1892	28	6.94161	6.78112	6.80392	6.82162	6.78	6.81957	6.72801	6.65244	6.65422	6.45557	6.55966	6.51595	6.54225	6.34075	29.45	36.8627
position17.label.086	6.5788	6.40108	6.33222	6.15426	6.08964	5.87334	5.71457	5.61469	5.42876	5.59426	5.39341	5.26087	5.23202	5.34791	5.31555	5.42057	5.1435	5.05611	5.14827	4.80639	5.1784	5.24937	5.53333	5.54582	25.08	31.6765	37.4872	36.0222	40.6111	42.0833	47.2364	56.8167	53.4219	60.0678	54.5283	57.2632	44.7059	28.5	5.68457	5.70128	5.36299	5.44118	4.65485	5.23516	5.43468	5.33721	5.31361	5.37168	5.31604
position17.label.089	28.746	29.093	29.2588	29.527	26.7869	24.7742	7.99363	7.80834	7.54886	7.58979	7.48149	7.48165	7.34767	7.5221	7.48977	7.48785	7.24168	7.15622	7.2331	7.53581	7.47111	7.23955	7.45332	24.72	26.2031	29.4022	34.6374	38.1064	41.3191	39.64	34.8333	35.5765	31.7222	29	25.875	7.78233	7.70372	7.67087	7.55246	7.61276	7.51312	7.45932	6.96968	7.42138	7.46047	7.55339	7.56591	27.25	36.2222
position17.label.093	33.5702	36.7581	40.7355	8.28844	32.9118	28.8642	23.5526	7.04578	6.94173	6.9523	6.85764	6.77044	6.63219	6.78101	6.79782	6.7568	6.7314	6.71252	6.54494	6.77176	6.8088	6.72018	6.88145	6.92676	27.6098	33.2167	40	41.6386	7.90337	8.15881	8.10681	8.30732	51.3444	8.07751	49.7317	38.9753	33.5156	26.1224	7.01577	7.06086	7.0605	6.92073	6.52157	6.93082	6.80028	6.687	6.44146	6.66433	6.63709
position17.label.096	36.8556	45.7573	50.5361	50.0982	41.9417	38.1284	33.1136	27.8615	8.36637	8.11142	7.83105	7.7439	7.54566	7.72947	7.74833	7.52515	7.51116	7.56264	7.41788	7.52517	7.51606	21.8148	27.6667	37.2315	9.69394	50.4895	53.4236	10.3355	60.6181	10.704	54.9853	48.5688	35.0426	26.7273	7.44509	7.41356	7.00243	7.17294	6.84244	6.8554	6.85133	6.81941	6.63298	6.76364	6.80375	6.68078	6.82602	6.9159	7.01992
position17.label.103	8.07956	7.98043	7.81904	7.76	7.63322	7.71705	7.6174	7.57297	7.58305	7.56	7.15995	7.57569	7.4815	7.54769	7.56609	7.50788	7.27976	7.21409	7.01907	7.36474	7.43811	7.35608	7.27759	7.3723	7.60966	7.7212	7.73763	7.51184	7.52482	7.59554	23	25.28	24.0263	23.5185	7.55184	7.67305	7.24115	7.50731	7.43169	7.3642	7.50363	7.47867	7.04522	7.30595	7.27584	7.07913	7.13328	7.21555	7.19734
position17.label.106	7.45242	7.44739	7.40417	23.9118	24.3548	23.4607	24.9841	7.39442	7.42365	7.21888	6.96758	7.04547	6.89556	7.16934	7.04834	6.96717	6.93333	6.92687	6.79746	6.86091	6.81193	7.01854	7.17526	7.36576	23.4118	28.1714	38.5766	45.9933	9.71609	64.5762	10.0631	62.3333	54.5528	46.7152	34.9137	25.8652	7.34867	7.36575	7.23685	7.05785	7.11062	7.0036	6.49212	6.87289	6.73838	6.65587	6.84862	7.16723	7.29642
position17.label.108	25.4848	24.8485	24.3939	26.5909	8.07932	8.11158	8.09006	7.85383	7.75556	7.74688	7.73155	7.6585	7.18006	7.28943	7.60892	7.63041	7.48942	7.55197	7.41948	7.64345	7.52557	7.25341	7.64635	22.7778	24.8182	26.1404	27.7424	8.61627	32.6667	33.0897	30.4429	29.8095	24.8364	8.01878	8.11458	8.04025	8.10236	8.02466	7.89661	8.02814	7.83449	7.82241	7.55159	7.83695	7.89811	7.83141	7.7399	8.11546	25.7727
position17.label.117	8.96794	8.89638	8.70095	8.56571	8.32144	8.552	8.37153	8.18429	8.2006	8.14361	8.00149	8.10011	8.01974	7.96864	8.0157	7.94961	8.07061	8.08037	7.87119	8.14917	8.13988	8.07567	8.10712	7.85703	24.75	26.8571	30.8814	30.3472	33.6053	35.561	37.9639	34.7865	34.05	29.5556	25.4324	8.38273	8.22741	8.0956	8.08625	8.10233	8.05604	8.11086	7.83274	8.05805	8.04382	7.87354	7.75556	8.131	7.91181
position17.label.119	8.33848	8.03013	7.85212	7.73065	7.67402	7.67065	7.43078	7.24798	7.21713	7.17378	7.0697	7.11179	6.97957	7.06194	6.86156	6.75588	6.69558	6.72368	6.62767	6.70845	6.84256	6.65511	6.58505	6.72433	7.14194	28.7692	32.303	37.5952	42.86	46.8571	51.5926	59.3636	62.541	60.5574	75.0909	68.5882	64.2333	59.2742	8.95009	44.5789	35.2708	29.0909	7.21845	7.3562	7.5509	7.27382	7.08913	7.03582	7.04448
position17.label.120	85.6186	83	87.931	87.193	68.9748	65.2667	51.3333	41.2159	32.1507	27.6889	9.59857	9.34008	8.9728	8.75391	8.80226	8.43184	8.32499	8.16809	7.94515	8.02552	8.08065	7.9283	7.32281	7.84524	28.8393	38.16	47.5333	56.5288	68.9439	70.3148	11.2268	63.4364	56.9906	47.5612	9.20727	8.9271	25.3721	8.30898	7.97093	7.93459	7.54867	7.67	7.23787	7.51688	7.45717	7.27021	7.15649	7.28728	7.29218
position17.label.121	7.77741	8.01362	26.5556	24.85	24.3824	24	7.28496	7.02584	7	7.03453	6.87107	6.92276	6.80097	6.93511	6.90559	6.83945	6.67596	6.71179	6.61199	6.78021	6.88902	6.74261	6.75799	6.48192	7.01485	7.14261	7.01525	6.85929	23.6364	27.3125	29.9032	34.5513	38.3421	45.1951	7.94278	48.6296	8.418	43.9753	7.95763	7.65636	24.6	6.86453	6.33992	6.43395	6.80583	6.59151	6.46434	6.36325	6.5308
position17.label.125	23.8525	27.2836	25.9836	27.0159	27.619	25.9167	23.5789	7.09432	7.05049	6.9349	6.94773	6.82426	6.88935	6.93016	6.91587	6.94124	6.85077	6.83252	6.81522	6.93133	6.92192	6.92203	6.42889	6.86823	7.25882	26.4167	7.41385	32.2439	8.05978	44.9579	40.0388	42.6381	8.21291	36.5169	31.2603	24.4286	7.29457	7.03257	6.91427	6.99292	6.9049	6.86451	6.35524	6.67099	6.5682	6.53624	6.57676	6.60571	6.76838
position17.label.127	37.6528	40.2609	42.7027	39.6712	38.2754	10.1768	25.8947	8.83588	8.59443	8.42867	8.15421	7.99932	7.88035	7.73799	7.69321	7.67358	7.71065	7.7243	7.77194	7.90392	8.06246	8.09345	8.18947	27.5517	31.0317	40.4	53.8295	11.4248	68.0217	68.1099	62.8617	55.9667	48.1538	40.1818	32.8308	9.08035	8.49014	8.40542	7.72792	8.03136	7.78517	7.57431	7.19622	7.38867	7.46439	7.20491	7.05972	7.06371	6.57289
position17.label.132	28.2353	9.04226	8.98826	8.7612	41.2083	8.60312	8.39032	8.30846	8.33036	8.34455	8.22321	8.24467	8.22825	8.14916	8.26215	8.18738	8.14884	8.25119	7.87578	7.8512	8.19764	8.46596	8.29435	25.4118	26.4634	32.0877	35.65	38.1094	37.1642	38.8732	9.2331	34.0667	28.5349	8.38218	8.46956	8.43609	8.29019	8.53752	8.29903	8.2384	8.24884	8.23497	7.91879	8.23407	8.0763	8.15119	8.15347	8.37812	8.56922
uORF-TOC1_Te22
cell label	frame00	frame01	frame02	frame03	frame04	frame05	frame06	frame07	frame08	frame09	frame10	frame11	frame12	frame13	frame14	frame15	frame16	frame17	frame18	frame19	frame20	frame21	frame22	frame23	frame24	frame25	frame26	frame27	frame28	frame29	frame30	frame31	frame32	frame33	frame34	frame35	frame36	frame37	frame38	frame39	frame40	frame41	frame42	frame43	frame44	frame45	frame46	frame47	frame48
position1.label.006	6.98603	22.6364	25.7231	7.47523	27.8451	28.3051	22.8621	6.919	6.70628	6.54284	6.36482	6.27536	6.51696	6.54847	6.59834	6.46624	6.56406	6.62981	6.64529	6.69006	6.70157	7.09982	29.7262	47.8727	57.9016	79.3609	92.2786	97.274	113.613	97.4639	93.3671	85.4968	80.8389	65.8759	58.0615	44.7542	35.4458	28.1136	6.62189	6.46953	6.44386	6.34397	6.36465	6.14883	5.96501	6.13934	6.1825	5.87428	6.31059
position1.label.008	6.68259	46.2182	52.5857	51.04	44.7	36.3778	6.48411	6.06661	5.88286	5.44264	5.66706	5.76857	5.80614	5.83078	5.74163	5.74367	5.79838	5.69516	5.88832	5.69608	5.84646	5.96112	6.16203	6.38761	31.6538	36.8974	50.0952	61.5	74.6389	80.3694	77.5229	67.9182	67.8868	53.6289	43.0112	34.1205	23.0833	5.82799	5.67137	5.35487	5.58333	5.57036	5.53761	5.10855	5.11901	5.47014	5.51823	5.18402	5.4123
position1.label.009	6.10122	39.8276	50.0083	50.2243	49.0556	7.18972	44.3571	37.3394	31.0349	25.5	5.55362	6.09497	5.86095	5.92228	5.79418	5.87911	5.90032	5.89912	5.87782	5.76492	5.67328	5.80452	5.85156	5.88012	5.93188	6.05029	6.14978	6.30058	25.5111	28.6286	30.9048	30.9388	34.1386	35.066	35.8558	35.2059	32.0521	29	25.2157	6.29852	6.23568	6.07993	5.95692	5.49335	5.3806	5.85438	5.85851	5.45388	5.85714
position1.label.017	5.19751	5.2338	5.27947	5.56011	34.4918	38.1549	37.8333	35.1719	30.1833	5.40385	5.12475	5.17527	5.50517	5.36016	5.39487	5.43642	5.58193	5.68375	5.79174	5.5981	5.59313	5.67968	5.8747	6.09767	26.6379	34.1111	48.9677	55.5175	8.91072	65.0684	69.1803	70.2951	63.7778	58.7565	51.6148	45.3039	34.8235	26.619	5.95113	5.79608	5.67814	5.53391	5.62759	5.42494	5.25467	5.55701	5.63104	5.41339	5.61873
position1.label.020	24.2308	29.9206	27.0794	6.67988	27.65	6.24625	6.06692	5.8606	5.75706	5.75842	5.55269	5.46441	5.54363	5.48146	5.47124	5.53484	5.48206	5.50891	5.47476	5.47189	5.49905	5.68253	27.25	38.0769	51.945	67.2951	82.9127	99.2047	110.064	118.197	147.014	143.528	131.336	110.23	85.3308	63.6581	41.5143	27.6667	6.37074	6.14339	5.95703	5.9642	5.94515	5.6232	5.90729	5.83574	5.98568	5.70218	5.84659
position1.label.022	40.5644	9.04773	55.6995	52.5165	8.61959	43.7471	40.1905	35.5	25.859	6.49517	5.91965	5.68772	5.77942	5.79033	5.86172	5.74582	5.6547	5.81208	5.78146	5.8499	5.6444	5.74516	5.92729	5.91915	5.92114	6.35621	25.6182	6.77111	34.9533	7.40405	46.2381	8.13196	55.5692	52.791	51.3597	49.782	43.5896	35.4914	27.4699	24.0952	5.91171	5.79695	5.65492	5.34049	5.27611	5.61405	5.62224	5.2949	5.66772
position1.label.034	5.63892	24.74	28.6053	29.0141	27	5.95972	5.89022	5.69862	5.77379	5.46148	5.75418	5.88674	5.96846	5.94174	6.02078	6.01752	5.97293	5.95011	6.05905	5.96711	6.06968	6.16398	6.31752	6.6949	24.3793	29.7841	37.8835	43.7917	51.6053	53.878	54.2358	55.7652	46.3417	41.6481	34.2526	29.4267	24	6.50169	6.34492	6.28714	6.37446	6.29646	6.24466	5.70272	5.69905	6.15432	6.14242	5.79368	6.23047
position1.label.039	6.73656	6.75059	6.79036	6.7663	6.777	6.70541	6.71783	6.55075	6.58227	6.50898	6.37426	6.38534	6.56796	6.51204	6.58406	6.4539	6.51081	6.58259	6.38318	6.59318	6.39583	6.59397	6.67325	6.66554	6.66791	6.81763	6.89454	22.625	7.31821	29.8255	35.6467	40	8.41146	43.5	43.0108	40.3579	8.06869	7.74603	25.3445	22.5789	7.13366	7.00671	6.89529	6.6649	6.66237	6.9885	6.93772	6.67762	7.05735
position1.label.040	46.7143	63.5446	74.8333	72.7442	75.0797	79.125	79.3459	63.4667	64.7953	49.9279	38.2526	27.9583	6.09718	5.703	5.57574	5.42031	5.54216	5.43297	5.33311	5.35421	5.30007	5.34972	5.56299	5.65453	5.87706	25.2037	33.7927	43.9216	58.7419	68.7176	74.7333	78.4361	81.0602	72.0373	74.8527	63.2656	54.2975	42.885	34.4556	26.5	5.9842	5.65096	5.49063	4.81595	4.59938	5.27358	5.31352	4.72841	5.221
position1.label.042	4.85913	24.8919	31.4925	40.7531	49.3205	49.6235	49.9877	46.9494	39.2405	31.2143	26.8182	6.04277	5.88952	5.79103	5.6258	5.65669	5.67971	5.80832	5.58257	5.68626	5.595	5.61727	5.72356	5.71799	5.7305	6.21645	23.7436	33.2059	45.8	55.1707	60.7356	67.2273	74.3077	62.7234	67.8222	66.275	53.3375	41.3425	31.0938	23.8387	5.96684	5.58263	5.42657	4.49934	4.43777	5.53413	5.38596	4.25021	5.38817
position1.label.043	5.5287	5.74399	5.70376	5.66501	5.81636	5.73123	5.70783	5.77601	5.76201	5.81551	5.73236	5.85111	5.98082	6.0412	6.13336	6.14844	6.2504	6.13285	6.26098	6.34703	6.40787	6.72372	7.24489	33.4113	42.1556	51.875	48.0059	46.3427	46.7561	42.6736	29.2295	24.5873	6.7226	5.90673	6.23027	6.2621	6.13006	6.07692	6.11951	6.10765	6.0481	5.96674	6.0143	5.61628	5.86592	6.50567	26.1529	37.8759	49.7072
position1.label.048	7.04753	26.875	29.4375	26.2333	6.91155	6.93178	6.8605	6.9021	6.97473	7.1087	6.94051	7.32529	7.25953	7.36735	7.36574	7.31254	7.356	7.24279	7.27797	7.20544	7.30273	7.37816	7.48533	7.41111	7.36572	7.50149	7.44367	7.60706	7.80811	28.75	35.2588	40.4118	38.5146	48.5625	51.4091	44.4615	39.1565	39.7238	32.0682	27.6102	24.2143	7.8353	7.71345	7.31812	7.2941	7.59851	7.49672	7.26049	7.6729
position1.label.051	29.9	39.1194	44.1529	50.134	49.5816	58.6265	53.7561	45.3205	39.254	30.75	5.66842	6.02911	5.9446	5.86159	5.72761	5.72748	5.83882	5.86516	5.82967	5.85581	5.81985	5.7596	5.90724	5.90658	5.94073	6.10171	6.23606	28.4884	33.4182	44.25	57.6753	56.8046	63.2041	63.617	80.033	73.1042	74.3187	62.8333	57.8	42.3919	6.92651	6.49979	6.28894	5.61048	5.56957	6.11091	6.12722	5.50372	5.9904
position1.label.052	48.3241	68.2819	81.7885	85.5	80.5325	73.1644	62.5188	49.4194	35.5278	27.7067	5.8542	6.04659	5.91173	6.04834	5.94765	5.8687	5.89396	5.81885	5.75741	5.84637	5.69435	5.84956	5.93484	5.9081	5.93143	6.02019	6.18583	24.72	31.1954	37.2222	42.8512	42.8583	48.3071	48.2203	44.9244	40.4359	32.7368	24	6.38525	6.19941	6.02182	5.99471	5.98974	5.61512	5.49115	5.94157	5.76643	5.49122	5.87372
position1.label.058	29.14	32.2258	37.0274	36.1	36.3973	35.0328	27.75	23.9615	6.04487	5.84557	5.86861	6.10753	6.1492	6.1809	6.35586	6.27345	6.27367	6.21817	6.20577	6.45198	6.32337	6.40083	6.45818	6.55777	6.64008	30.9067	39.6923	8.31369	58.0268	66.0339	74.6783	71.2991	65.3879	57.2857	8.63833	43.2692	32.3333	26.3833	6.80492	6.6483	6.43876	6.5473	6.29817	35.9029	35.6	6.43045	6.45029	5.85545	6.48554
position1.label.069	32.2931	45.4312	62.163	74.3175	79.7568	79.8962	75.5056	65.2762	56.9415	43.1146	33.4776	24.0864	6.56911	6.37449	6.31688	6.22016	6.23026	6.08885	5.97655	6.1891	5.96751	6.1019	6.12143	6.02954	6.02749	6.12479	6.1799	6.60326	27.1294	36.0244	43.3165	57.6604	64.9755	71.0667	74.5495	74.581	79.096	77.5824	76.5249	66.8811	58.1737	8.79623	36.2748	27.0465	6.0951	6.31859	6.14935	5.8902	6.12011
position1.label.070	39.9067	49.1216	51	48.3537	48.4578	50.2603	45.5574	6.18045	29.1163	5.83142	5.74838	6.07968	5.89631	6.02101	5.91939	6.05613	6.14308	6.10733	6.10417	6.06513	6.05952	6.0844	6.17219	6.29601	25.2333	6.96574	47.1316	63.5556	64.6373	71.0901	9.39293	75.6729	84.5238	79.1456	69.6262	60.0189	7.84788	39.0795	7.04577	24.0857	6.28398	5.98799	6.11268	5.40345	5.53229	6.07074	6.03966	5.59814	6.21627
position1.label.081	24.05	29	7.71902	50.7451	45.4182	46.8105	42.6105	36.3176	6.81342	24.6176	6.24135	6.49832	6.32309	6.20819	6.36594	6.24576	6.30814	6.22405	6.2892	6.3883	6.41293	6.34391	6.46746	24.4419	36.4787	51.5246	66.4965	87.1818	99.7861	14.0212	102.618	101.951	99.5	87.8409	76.7927	68.3774	58.3636	47.1333	7.42882	27.6567	6.40673	6.31791	6.27953	5.75274	5.53418	5.98282	7.12769	5.40013	6.20854
position1.label.085	6.52023	6.8268	28.2574	37.7619	39.6327	41.732	42.2282	42.24	39.3953	31.819	25.725	6.86462	6.63739	6.72624	6.53181	6.58677	6.59504	6.60071	6.56994	6.71433	6.52987	6.77669	6.91236	7.13966	6.98768	7.00713	7.16503	7.1958	26.8272	38.7561	50.0942	56.7516	10.4492	60.4088	69.9714	73.9333	70.7225	11.539	64.9241	52.5187	40.1218	31.9099	26.6824	6.57512	6.41723	7.86867	7.84543	7.1291	7.79513
position1.label.086	5.83381	28.4655	36.0235	35.5412	33.4494	26.8382	25.8	5.63876	5.23677	5.12417	4.92987	5.10835	5.21252	4.94291	4.89442	4.82405	4.85322	4.97626	4.93784	4.78358	4.74437	4.9601	5.17136	5.2785	27.3571	30.1316	33.7979	37.3048	7.21965	44.9537	45.4762	45.6018	45.604	41.6697	47.2326	35.7447	33.4835	28.2857	5.78712	5.60606	5.42028	5.48507	5.49694	5.46312	5.57673	5.73929	5.69565	5.20725	5.46571
position1.label.094	6.70218	26.2188	30.5455	31.381	31.0208	28.2195	27.5	6.32018	6.226	5.88118	6.00952	6.03743	6.07014	5.99777	5.82265	5.83159	5.97736	5.94322	5.93086	5.83271	5.87713	6.07232	6.12106	6.30816	27.5294	41.58	44.36	60.5179	59.7083	78.6351	93.1053	109.247	88.2532	89.4384	100.677	82.7945	96.6438	91.4714	86.4444	62.7759	46.16	27.8	6.20725	5.81193	5.83793	5.72343	5.81902	5.54761	5.67988
position1.label.095	26.0435	30.0339	34.1343	32.1406	7.05467	28.02	27.1613	6.38473	6.21567	6.12285	5.97433	6.06745	6.12284	6.16352	6.27225	6.21449	6.36185	6.19699	6.25122	6.20603	6.05087	6.14932	6.30188	6.42781	25.1364	30.9688	38.6234	44.4074	55.4762	8.80461	60.5957	59.4948	54.3895	46.4404	43.0103	39	6.82297	6.32927	5.94025	5.8157	5.84639	5.63619	5.67879	5.26821	5.25521	5.67422	5.79494	5.21891	5.63117
position1.label.096	6.21625	24.4118	6.60075	31.9123	29.5636	27.8333	6.13931	6.08777	6.14749	6.0443	5.84512	5.83186	5.85721	5.94228	5.73835	5.95426	5.74018	5.75653	5.75416	5.86608	5.73742	5.90584	6.03521	6.15551	6.17333	6.14399	6.05695	6.03723	6.26522	6.64353	31.6167	31.7222	33.8684	39.407	42.0227	38.6622	6.98246	6.31684	31.2826	6.03713	5.87909	6.04988	5.82125	5.58305	5.44623	5.87383	5.82466	5.70386	5.99319
position1.label.102	6.08496	6.26635	6.18472	6.29615	6.29661	6.1747	6.3101	5.9444	5.87892	5.79432	5.76134	5.90294	5.85965	5.87567	5.88291	5.83075	5.81	5.96595	5.99065	5.79841	5.85433	5.90195	6.00729	6.22602	6.57081	24.7826	33.9101	39.4434	55.1238	62.5847	63.2632	76.0517	66.4017	70.1181	68.9292	58.8224	47.6429	30.0227	26.7857	6.5923	6.42175	6.17258	5.82828	5.79657	5.73502	5.84876	5.81702	5.69528	5.91042
position1.label.103	68.8497	100.711	133.767	134.156	122.255	110.383	100.268	92.3369	85.5638	58.298	44.748	32.5684	22.6897	6.58851	6.47648	6.43948	6.52602	6.49164	6.47109	6.54626	6.37528	6.5387	6.48292	6.61799	6.81335	27.04	35.9189	8.26701	79.2792	103.571	11.1611	133.133	12.1911	141.721	134.373	134.902	12.7812	113.502	85.2079	62.7923	43.6353	32.6096	24.0435	6.21289	6.00175	6.2818	6.28335	5.9057	6.19837
position1.label.107	6.53571	6.66109	6.81153	7.03357	7.07032	7.01438	6.87784	6.79544	6.80043	6.72486	6.61207	6.82821	6.91299	6.89019	6.87058	6.90577	6.96041	7.03259	6.96829	7.01325	6.88258	7.00157	7.23929	7.32793	7.47353	21.2899	28.4921	33.1637	39.9829	42.6486	44.1374	44.4522	44.483	38.9692	34.4931	25.1978	7.77257	7.43592	6.99098	7.23184	7.28231	7.24031	7.24034	7.04701	6.41561	7.18032	7.11656	6.66746	7.25656
position1.label.113	38.2235	51.3663	59.7436	61.1545	56.9669	47.6923	38.4894	31.9028	26.4571	5.18025	5.03416	5.34055	5.36704	5.24339	5.19169	5.23992	5.3545	5.33145	5.28448	5.24838	5.31219	5.35021	5.39875	5.36438	5.68408	23.3684	30.5072	38.4368	7.23369	47.0566	48.2479	49.5833	51.2222	47.9386	48.0818	7.43944	40.0707	34.7952	27.9153	25.5238	5.85285	5.75817	5.52524	4.65195	4.91546	5.48273	5.46696	5.05934	5.48731
position1.label.118	41.9103	49.3034	52.9583	48.6818	50.301	43.8283	31.7473	27.1176	6.54527	6.15963	6.00195	6.22718	6.02805	6.02893	6.03927	6.02301	5.96447	5.95975	5.95553	5.8898	5.93012	5.98523	6.25854	25.8824	43.8276	8.9516	75.8684	88.9823	89.3852	97.5496	113.885	97.4519	93.8803	91.5116	69.7097	59.3178	40.8556	30.1944	5.98388	5.63687	5.44401	5.39356	4.94342	5.01955	4.86761	5.06599	5.21151	4.87479	5.29424
position1.label.123	4.74971	4.88763	4.80691	4.942	5.06917	5.0114	5.10768	5.00288	4.87137	4.69214	4.8366	5.02221	5.04422	5.06124	5.05247	5.02145	4.99627	5.05387	5.05138	5.05357	4.95489	5.13309	5.17931	5.20656	5.57335	30.3636	41.9054	50.4684	52.9885	63.9022	66.3667	75.2143	87.0404	83.95	9.40946	69.5361	55.6105	44.9639	32.3731	5.90333	5.55024	5.30783	4.78361	4.68756	4.54463	5.14678	5.02811	4.5715	5.05897
position1.label.124	8.47787	8.2488	8.82154	8.86406	24.4762	23.7941	24.0741	25.4872	24.5484	7.99211	7.70821	7.68955	7.75895	7.54477	7.44697	7.25077	7.3936	7.40544	7.34179	7.36862	7.21	7.13119	7.14014	6.81143	6.87208	6.76522	6.84627	6.88421	7.08872	7.18891	23.6389	26.7451	29.1452	33.3243	35.5641	39.732	39.2376	42.8812	42.3053	36.2128	27.6892	7.06651	6.958	6.64008	5.52769	6.77369	6.64489	6.46509	6.53148
position1.label.127	48.495	27.8182	30.6526	8.15109	37.542	35.3881	38.2571	37.2778	34.3782	33.2551	29.8136	28.0667	7.02954	6.67685	6.75057	6.57473	6.64009	6.65434	6.71977	6.77961	6.6186	6.69319	6.74335	6.9728	6.96054	23.7368	27.623	31.2105	35.0575	40.2451	44.2353	50.3545	47.2301	9.17306	46.1545	46.3964	39.58	7.63472	26.9273	6.91452	6.97024	6.75611	6.73542	6.08565	5.61591	6.67216	6.52968	5.77557	6.6999
position1.label.128	23.6032	38.382	59	67.0293	61.1912	60.202	56.5463	54.9686	46.7021	36.103	28.7	23.8718	6.67203	6.54445	6.41146	6.30371	6.36886	6.34544	6.35539	6.42748	6.27327	6.35583	6.46173	6.39362	6.44031	6.53737	6.61456	6.632	6.72566	24.2833	28.9632	33.6488	8.38753	47.3711	52.2706	55.9476	9.78101	53.8182	49.451	40.8128	29.9212	25.2966	7.07174	5.911	6.45262	6.65985	6.70185	6.37471	6.59665
position1.label.130	36.8444	7.81236	48.8333	50.7736	43.5577	35.0612	28.2821	6.49209	6.17555	6.1262	5.90305	6.23105	6.26068	6.3713	6.27319	6.24727	6.49041	6.1272	6.28654	6.22724	6.25716	6.23088	6.45534	6.40956	6.60712	27.36	7.77827	8.68494	69.2623	68.274	69.1765	63.5821	9.07143	55.0462	8.47715	7.77155	38.5345	35.3721	31	24.7619	6.35093	5.85339	6.24708	5.88515	6	6.04731	6.2111	5.89896	6.20278
position1.label.131	25.0909	25.1111	26.94	25.25	24.3333	7.07331	7.15789	6.88059	7.04797	6.6743	6.73784	6.7835	6.66394	6.73558	6.68747	6.72736	6.76131	6.82794	6.72688	6.73233	6.62933	6.79275	7.15568	24.5294	32.9651	46.6733	61.125	10.3537	72.3308	72.6071	71.9178	75.5182	65.5896	58.8943	49.1638	44.581	33.5385	22.6944	7.00408	6.99448	6.52788	6.54743	6.55164	5.13023	5.9798	6.44738	6.36192	5.58417	6.67641
position1.label.134	7.1894	7.31033	24.6889	25.0602	26.1087	24.875	7.54933	24.5238	7.2259	7.10581	6.88917	7.3192	7.14292	7.23804	7.18077	7.26699	7.22456	7.31141	7.31014	7.3042	7.23597	7.46069	7.38321	7.54018	7.69283	7.85055	8.09904	27.7009	34.0451	36.4387	41.908	44.3631	46.127	45.3245	43.4972	41.7515	37.0738	32.6417	27.3297	7.93197	7.67057	7.60827	6.97415	7.01657	6.9063	7.64625	7.85692	7.21493	7.63289
position1.label.137	6.34689	6.43564	30.3684	41.7778	44.4583	37.6296	31.8611	33.0484	29.6415	25.4571	6.04994	6.08292	5.92853	5.75339	5.54427	5.4124	5.52007	5.66032	5.69288	5.5193	5.37623	5.41037	5.37089	5.46149	5.61162	5.85248	30.1311	41.087	50.8969	51.0714	69.0755	77.1161	82.5263	84.3217	77.6916	76.8624	63.8455	50.0865	35.6932	28.2899	5.92572	6.12942	5.55273	5.55822	5.0765	5.60193	5.70635	5.61552	5.83684
position1.label.138	6.52308	26.2917	32.6136	43.72	48.9346	49.5172	48.4685	7.5932	38.0206	30.9474	26.125	6.78614	6.61368	6.58831	6.44452	6.48976	6.57681	6.49069	6.52679	6.47585	6.4955	6.5241	6.59303	6.64517	6.54229	6.60053	6.57487	6.61387	6.61793	22.4706	7.24323	33.4337	40.6436	8.0913	52.2655	61.5357	59.4444	56.8534	8.76102	52.1964	44.9029	35.9898	27.5417	6.78841	6.61799	6.81106	6.73426	6.47721	6.70939
position1.label.140	7.32545	7.21813	7.45788	7.51076	24.3333	7.62391	25.0769	7.2021	7.01007	6.74016	6.60534	6.92797	7.16338	7.08387	6.98522	7.03412	7.13807	6.9552	6.94651	6.99103	6.98304	6.92729	7.04579	6.97653	7.07347	7.28531	26.4565	29.05	32.72	36.9211	44.2703	43.8427	45.1395	46.0723	44.439	36.4217	33.9242	24.2558	6.98254	7.08834	6.98017	6.62347	6.78144	6.09384	6.03129	7.2148	6.85075	6.22298	7.221
position1.label.141	33.7632	37.1868	42.4048	40.8205	34.6849	25.4468	6.175	5.81202	5.87723	5.62654	5.54357	5.85561	5.75716	5.87431	5.81115	5.76376	5.80047	5.8615	5.92484	5.93083	5.86413	5.89703	6.26494	6.43579	27	27.2128	7.10414	7.50188	42.16	47.5375	45.044	8.27057	51.4568	46.6429	36.4459	28.0612	6.06096	5.78492	5.61352	5.54048	5.46749	5.48924	5.35873	4.58764	5.12134	5.41469	5.44839	5.31327	5.60916
position1.label.147	25.2273	32.6792	40.2203	38.5902	39.5385	34.8077	31.8571	26.0435	6.61211	6.35291	6.25852	6.65563	6.45	6.44184	6.42535	6.4046	6.21831	6.51481	6.39184	6.45038	6.4136	6.5711	6.58244	6.34488	6.617	6.80104	7.15669	28.1607	36.6471	40.7753	51.5698	54.2043	55.5481	54.27	49.2584	40.4524	31.8116	24.2647	7.12238	6.86033	6.87538	6.70078	6.49384	6.55083	6.44397	6.41034	6.62219	6.2217	6.57921
position1.label.154	5.7502	33.5825	57.1189	69.3648	75.625	69.48	63.7619	55.6159	44.8385	33.8257	32.3846	26.8052	23.8	6.05548	5.96839	5.95053	5.83599	5.71943	5.77746	5.66471	5.68224	5.60594	5.7412	5.658	5.74744	5.62474	5.89554	6.02924	24.2069	30.1412	33.7692	36.5573	41.4138	44.5379	45.8446	45.5252	48.3308	44.6806	9.06886	38.2969	33.0924	27.337	24.3947	5.63572	5.43299	5.79918	5.99605	5.2466	5.976
position1.label.157	6.26789	6.39853	6.47657	6.53482	23.4091	28.0115	32.4	32.3223	31.9787	26.3158	7.16389	7.01686	6.80668	7.10033	6.48434	6.61234	6.65738	6.85582	6.3298	6.36516	6.52649	6.77988	6.77313	7.17803	25.5753	31.813	9.06038	58.7193	89.1444	102.592	133.177	132.961	140.139	132.941	136.87	118.647	78.3627	63.7797	46.1437	37.4655	25.3256	22.6471	7.08477	6.94514	6.7356	6.54649	6.40754	5.97731	6.30146
position1.label.159	7.07198	26.5616	29.6512	31.2338	30.5556	28.0423	26.225	6.63813	6.56013	6.2343	5.91413	6.17439	6.08909	6.15531	6.0309	6.12386	6.18372	6.12728	6.20712	6.09794	6.08124	6.20959	6.39907	6.47894	6.80522	24.8298	31.3797	33.9149	38.3267	41.3333	42.62	41.6078	41.6168	45.7312	39.3936	35.3263	33.9359	26.614	6.28438	6.12933	5.84238	5.89325	5.79431	5.63132	5.47891	5.7415	5.70128	5.53363	5.71494
position1.label.160	6.20951	24.4524	34.4662	49.9863	59.0205	61.3293	58.5607	59.3252	51.8364	44.4694	37	26.8396	6.39436	6.27251	6.07211	6.02358	5.98939	6.22144	6.14362	6.0329	5.99441	5.99736	6.05043	6.15457	6.15939	6.16215	6.19616	25.0244	31.4538	42.4295	57.6813	68.1969	78.4976	79.0046	79.106	79.8756	72.2227	61.3073	51.3	36.457	26.2603	6.74429	6.42218	5.89749	5.84955	5.87728	6.06915	5.74402	6.17299
position1.label.164	8.28184	36.8333	42.5949	46.4938	50.4886	52.7529	42.1648	36.7229	31.0847	25.0667	6.71848	6.7752	6.75755	6.61009	6.4368	6.46493	6.57166	6.51573	6.42708	6.18949	6.29773	6.37039	6.35995	6.51724	24.8125	31.1765	43.6375	57.5294	63.2136	87.3832	93.3306	110.606	129.101	138.408	133.35	137.871	134.452	125.052	108.438	81.7685	58.1146	43.6625	32.661	24.1053	6.14373	6.06972	5.93654	5.75627	5.85501
position2.label.006	6.55044	6.38481	5.13657	31.2353	29.4615	33.6471	6.40664	6.15195	6.32017	6.19949	6.005	6.11974	6.09817	5.90212	5.7919	5.89426	5.84093	5.91564	5.81462	5.99762	5.86068	5.9309	5.72516	5.92459	5.71635	5.60573	6.0068	6.13884	5.5612	5.76383	25.6842	37.8596	49.6265	61.9881	72.6593	68.1238	84.5556	76.3542	70.2708	65.6907	61.2222	48.6024	31.0968	25.9459	6.44751	6.28019	6.28851	5.9987	6.01363
position2.label.008	6.57957	27.619	40.6116	48.9353	55.6783	54.2342	55.2981	47.5032	39.4867	33.3186	26.1846	6.64967	6.51498	6.39598	6.15759	5.94063	6.38168	6.33261	6.24305	6.54947	6.20394	6.34694	6.37718	6.47271	6.54445	24.9032	29.5288	38.7153	48.0756	7.98336	79.2995	78.9249	87.552	87.3348	11.1778	89.5625	81.6364	64.6484	52.2901	35.0157	27.646	23.2	6.62601	6.50394	6.4541	6.41639	6.42941	6.42715	6.27217
position2.label.013	25.413	35.6583	49.9926	56.3919	57.2653	7.95431	50.0882	44.4846	34.9609	27.4639	25.7222	6.31126	6.24301	5.95786	6.09932	6.01015	5.91231	5.99304	6.04807	6.01597	5.91784	5.87986	6.03094	6.26391	6.16201	6.42107	6.54596	24.1622	6.54385	6.99315	45.1019	52.5276	9	64.3933	62.2941	69.326	64.6612	54.337	46.5056	36.1358	26.7846	6.79717	6.59046	6.50119	6.33741	6.19629	6.22014	6.38547	6.26056
position2.label.014	36.32	48.4691	60.2527	71.1613	73.3708	65.1237	49.5426	42.4474	30.678	24.4286	6.67874	6.80956	6.65613	6.37303	6.25796	6.26571	6.29257	6.34059	6.55821	6.58547	6.64188	7.29972	7.84113	24.5769	29.746	39.0303	11.7916	60.98	67.0721	78.534	82.8545	14.2129	15.2273	14.805	14.8267	13.9403	12.4769	46.9167	35.9315	10.3478	9.65061	9.37084	9.12316	8.89173	9.14908	9.04505	9.26122	9.1201	9.40591
position2.label.024	7.13824	7.06118	28.1579	28.7708	27.1972	22.4737	6.99834	6.85852	6.79902	6.55155	6.57208	6.76341	6.74886	6.66023	6.6055	6.68672	6.72655	6.72418	6.78599	6.72307	6.66667	6.76475	6.84456	6.87739	6.92365	6.96614	7.00502	27.7714	25.7313	28.7231	30.0833	30	31.8462	28.6308	25.7959	24.8974	6.84223	6.6615	6.67491	6.30754	6.61783	6.61191	6.55394	6.75193	6.55897	6.52947	6.49953	6.5139	6.38351
position2.label.036	7.58149	23.9333	29.3267	33.538	36.8172	35.3443	32.4611	8.34473	27.25	23.5733	7.31273	7.06281	6.95169	6.79791	6.88166	6.7293	6.61802	6.72173	6.74026	6.69282	6.34592	6.67701	6.69364	6.78319	6.6831	6.53455	6.68326	6.94029	6.45821	23.0909	24.2697	7.42965	40.2318	47.1445	51.1967	9.69062	53.0266	9.6	10.1307	55.2472	50.72	41.9048	35.5276	29.5891	24.2115	6.83421	6.6023	6.56602	6.49823
position2.label.042	54.0325	55.8608	58.4848	52.7914	45.1655	37.845	33.8707	27.0533	6.87652	6.66281	6.68607	6.51312	6.52633	6.49012	6.37605	6.32354	6.07941	6.41728	6.41639	6.20702	5.95028	6.50221	6.51952	6.70174	6.67748	6.71286	6.76215	27.7867	34.9406	41.6286	43.1271	46.8926	49.3415	47.7951	45.7869	41.2743	39.0182	31.3617	24.8548	6.9619	6.78069	6.6979	6.67605	6.66492	6.84432	6.69809	6.70166	7.066	6.81639
position2.label.046	31	59.2333	73.0299	84.6667	85.2785	81.2195	72.8312	66.5	51.4156	37.9298	28.7255	5.19456	5.14784	4.89045	4.82298	4.83687	4.80628	4.71774	4.69301	4.75977	4.78676	4.75932	4.83016	5.26972	27.9706	35.6129	42.4444	56.1333	70.6275	77.7212	85.7475	83.4151	81.3514	83.4554	82.4216	71.9468	62.7386	45.443	36.7869	24.6774	5.02595	4.75322	4.74183	4.72009	4.8047	4.61488	4.6485	4.68821	4.72918
position2.label.047	64.7826	93.1333	99.3735	100.325	89.0353	85.974	70.7143	55.7083	42.6094	31.8958	25.1111	4.8	4.69503	4.55497	4.49407	4.42218	4.25493	4.49439	4.51364	4.45397	4.1004	4.54689	4.49708	4.71986	4.80637	33.2462	43.8111	58.4948	65.6286	70.354	72.4919	82.0265	79.4016	73.1333	67.6364	57.8	42.75	32.5862	26.918	4.92729	4.67317	4.56133	4.47287	4.45399	4.4172	4.43577	4.49026	4.50854	4.53611
position2.label.058	40.4487	43.9186	47.9341	9.41371	44.4615	38.6	36.3	30.2063	27.3778	24.44	6.83672	6.82893	6.60955	6.50086	6.61188	6.64873	6.54852	6.51532	6.48258	6.33256	6.34095	6.47399	6.52799	26.1951	34.2679	45.5526	60.8901	64.58	94.2947	103.602	104.281	108.16	89.885	87.3333	99.1809	70.3	54.5976	44.8684	31.0862	24.3529	6.48887	6.26037	6.20261	6.08759	6.27769	6.1088	6.49137	6.05954	5.90982
position2.label.060	6.27507	6.16396	6.31931	6.29177	6.35857	6.13361	6.24421	6.13868	6.17789	6.05318	6.29873	6.21577	6.24004	6.12032	6.01622	6.0589	5.95941	6.11027	6.15783	6.05302	6.024	6.17244	6.07076	6.10857	6.29292	6.18016	6.30339	6.64068	23.76	27.6915	32.0853	36.2847	39.5828	43.628	45.2075	43.4226	40.6667	37.3308	29.5536	24.9184	6.79048	6.78567	6.64614	6.46823	6.55336	6.48496	6.51226	6.54112	6.47944
position2.label.061	6.64741	6.6893	6.73637	23.5455	24.7671	24.5735	25.9057	6.81092	6.70385	6.56124	6.4956	6.46733	6.44557	6.40166	6.39495	6.47042	6.21696	6.50745	6.44448	6.54705	6.35268	6.53712	6.57794	6.87743	6.80663	6.83722	6.91057	25.2963	6.81169	34.5299	39.9457	47.7029	51.4902	55.2733	54.7952	56.0641	8.79916	43.8163	35.592	29.7949	26.4483	6.66342	6.47528	6.50212	6.34602	6.52402	6.28411	6.43375	6.21786
position2.label.075	27.32	41.8472	51.3684	58.4364	8.30585	59.4747	60.7387	51.8448	43.287	34.8222	28.1875	6.69604	6.6024	6.39036	6.35718	6.23713	6.08956	6.27612	6.31464	6.24406	6.02782	6.31006	6.24151	6.3372	6.4451	6.52594	6.73324	26.0154	39.1683	50.4252	59.3125	67.0411	72.6241	76.7832	9.48871	77.781	68.8221	66.1974	9.02325	44.4533	34.1618	26.4082	7.12732	6.84494	6.81909	6.5754	6.58787	6.72092	6.66919
position2.label.094	22.9375	24.3016	28.5379	29.4935	29.0352	26.4574	25.5439	6.45673	6.42889	6.20072	6.12692	6.07635	6.09836	5.94052	5.97888	5.94813	5.88007	5.94653	5.91188	5.96633	5.94874	5.97902	6.10105	6.33202	6.30931	6.4753	28.6063	32.7362	36.7174	42.6856	48.7871	50.8295	51.5223	49.0651	44.5728	37.0749	29.975	25.5634	6.32006	6.12238	5.85222	5.85556	5.9187	5.93572	6.06291	5.89408	5.9011	5.9039	5.8148
position2.label.095	40.3444	43.3735	43.439	38.8313	35.0125	31.7067	28.7059	23.6889	5.82885	5.63315	5.62324	5.57603	5.44128	5.30273	5.14667	5.20981	5.1097	5.21101	5.15747	5.2203	5.13713	5.46253	5.7544	26.661	33.1605	45.978	54.5192	68.7232	75.9826	87.9907	87.8857	75.8684	74.9	71.5327	54.5714	51.3951	33.8857	26.6364	5.37116	5.16584	4.95377	5.12863	4.90183	5.01907	4.99468	4.7881	4.95132	5.1244	5.01434
position2.label.098	29.8636	39.0172	48.7581	7.42875	50.0952	51.1587	47.2258	41.1731	35.2766	29.8333	5.61712	5.69896	5.68735	5.41399	5.38046	5.37566	5.34167	5.44212	5.42882	5.31451	5.34197	5.23687	5.17491	5.26899	5.08176	5.25949	5.48786	25.6	36.7708	45.2857	54.7361	65.8947	71.5541	69.7051	68.7848	69.3143	61.9697	53.5352	59.9048	48.1296	38.2885	30.8788	22.9444	5.31094	5.21394	5.09299	5.0877	5.03003	5.01172
position2.label.105	6.53267	6.38636	6.70153	6.60737	6.41557	6.32696	6.13134	5.9513	5.8517	5.75336	5.904	5.84686	5.89347	5.90573	5.80742	5.77748	5.8485	5.93819	6.11996	6.32113	23.5938	31.3924	46.3478	54.4322	69.92	84.1496	79.0667	76.6385	70.7857	60.4628	46.5739	37.8925	28.4286	6.50903	6.28648	5.89991	5.71372	5.61064	5.48115	5.44367	5.31632	5.34221	5.27795	5.33258	5.28449	5.24781	5.38704	5.5237	27.234
position2.label.115	6.48113	6.42832	22.7222	24.4138	23.973	23.1944	6.3716	6.34542	6.18371	6.04619	5.94878	5.93993	6.03456	5.9468	5.99105	5.90695	6.05397	6.13709	6.15685	6.17714	6.22696	6.30184	6.45155	25.4231	29.4043	34.3919	41.6962	47.7172	54.4545	60.4455	59.9646	56.4495	53.0686	52.39	44.5517	35.3247	28.918	24.3667	6.69467	6.63107	6.4354	6.44943	6.27938	6.39243	6.30931	6.3836	6.26977	6.41743	6.31091
position2.label.128	7.34162	7.17881	7.09215	7.18542	7.18255	7.27819	25.1875	23.875	7.29545	7.24649	7.11354	7.16288	7.13761	7.06824	6.95416	7.01744	7.12656	7.13166	7.1888	7.10104	7.24736	7.24547	7.19982	7.35606	7.24786	7.26015	7.41541	7.95345	26.04	29.8435	38.7914	44	9.26117	53.5312	56.1795	58.5657	61.9804	62.036	62.1963	59.5023	53.2376	45.5936	36.2303	29.4938	7.94637	7.77076	7.62868	7.89014	7.35089
position2.label.142	7.86244	7.6167	7.667	7.39184	7.41956	7.44055	7.42723	7.48274	7.41243	7.2912	7.21236	7.22285	7.24038	7.06336	7.11576	7.27185	7.17798	7.15632	7.26673	7.14334	7.07474	7.05524	7.04473	7.07147	7.29532	6.97739	7.14852	7.38344	6.49521	6.50227	26.3036	7.3584	39.7812	44.0926	47.4727	49.1429	58.5185	54.4587	49.6121	56.6078	42.8969	34.3012	27.1224	7.0033	6.71172	6.69227	6.51794	6.5572	6.41659
position2.label.145	47.5957	72.3905	88.0722	84.301	74.8302	69.0309	55.9333	43.8718	31.0159	23.2083	5.15747	4.98578	4.8927	4.88359	4.75009	4.75837	4.75375	4.68874	4.64336	4.66889	4.73394	4.7202	4.90523	22.1875	30.7805	42.5179	55.6639	69.0156	72.5108	80.1884	84.5111	72.1884	71.0791	60.8926	43.8649	36.3678	26.5	5.14926	5.07809	4.961	4.78058	4.82145	4.68571	4.62417	4.5867	4.58343	4.5772	4.70256	4.70061
position3.label.011	6.8902	7.21092	26.9136	31.1622	28.7308	27.3125	25.9	24.1562	6.49621	6.35069	6.35758	6.53599	6.55845	6.25597	6.16063	6.28559	6.27273	6.16008	6.44001	6.36119	6.60932	6.6105	6.63636	6.70639	6.89207	6.8691	26.0682	30.6125	35.3667	36.4343	34.9167	36.5	40.0204	39.4257	33.701	30.2333	7.13687	23.68	6.81476	6.72471	6.34784	6.55327	6.38934	6.43317	6.04609	6.38935	6.37404	6.4537	6.31192
position3.label.028	7.85538	43.0881	42.2548	44.7059	38.774	33.5182	28.5818	6.31036	6.12005	5.91567	5.84131	6.03111	5.9869	5.71334	5.58359	5.5104	5.43194	5.48914	5.91694	5.6333	5.80563	5.77379	5.87897	5.97306	23.5	32.0147	41.5354	57.3871	67.025	83.3741	95.6078	95.7989	110.22	117.657	114.172	104.839	87	71.7639	52.7763	35.8908	25.3636	5.40979	5.46823	5.43415	5.24308	5.35446	5.00185	5.24059	5.24856
position3.label.034	47.2323	70.9402	81.1212	86.203	87.5263	84.256	63.2222	60.5714	42.9266	32.907	25.3673	5.77609	5.66653	4.97695	4.94924	4.9694	4.93347	4.83972	5.3192	4.97424	5.30016	5.52329	5.50856	5.80852	26.1447	35.1453	43.771	52.9931	58.2286	58.4672	63.4681	62.0357	55.6304	47.6033	38.1053	29.2979	24.0909	5.24711	5.06138	5.00388	4.94479	4.90612	4.7805	5.02205	4.97258	4.93454	4.85908	4.9818	4.98335
position3.label.044	27.26	32.4875	37.7653	40.9192	41.8056	38.134	34.6265	27.6197	25.0769	5.90245	5.72234	5.92322	5.90995	5.66459	5.57188	5.64965	5.32655	5.53873	5.89356	5.59761	5.84686	5.91087	6.04416	24.775	31.1667	38.9908	44.9187	51.0385	57.7185	61.1286	58.8993	53.8345	47.7361	41.6087	32.9902	26.1692	5.85171	5.62551	5.48034	5.41726	5.24227	5.22691	5.25678	5.28884	5.1602	5.17059	5.15661	5.38249	5.25928
position3.label.049	24.7167	33.53	42.6857	44.3889	42.8585	38.36	29.5366	25.0769	5.83841	5.55035	5.58805	5.70588	5.72821	5.43793	5.42802	5.34947	5.18143	5.31387	5.75312	5.47046	5.75088	5.82952	5.94613	6.06712	24.9322	33.875	41.3942	7.72218	52.8879	55.2105	55.4955	49.9464	49.1683	42.7524	38.1064	32.2079	25.4545	5.82688	5.77988	5.68669	5.50467	5.40521	5.56689	5.56858	5.53236	5.59486	5.45922	5.63526	5.5124
position3.label.065	26.3934	48.2868	73.1656	90.9419	103.769	100.545	90.3419	79.5693	60.1053	42.6106	26.186	6.47338	6.37031	5.87863	5.7843	5.75353	5.77768	5.64875	6.14497	5.71632	6.06287	6.03702	6.00746	6.1168	6.25044	6.51353	29.4369	42.3333	49.5906	7.65298	75.7669	78.8639	85.4672	80.7075	80.2466	77.1471	71.6457	56.0699	41.3309	28.3608	5.49752	5.18943	5.26531	5.25092	5.13156	5.21384	5.03428	5.18847	5.06826
position3.label.109	7.14532	24.2642	29.4696	7.6545	26.9341	23.7407	6.6984	6.67284	6.64348	6.56917	6.49133	6.87688	6.89771	6.47931	6.45845	6.46245	6.4729	6.46415	6.94051	6.51924	6.97039	7.18025	7.31133	24.9074	30.1071	8.12375	35.7315	8.53254	7.88225	8.09619	51.2991	43.0331	41.1238	34.2809	26.4219	22.45	5.8896	5.46381	5.87092	5.79823	5.64034	5.77959	5.7845	5.52292	5.48769	5.53701	5.70971	5.61429	5.55545
position3.label.118	9.30114	8.90679	8.65405	8.46551	8.34261	8.4357	8.20829	7.9714	7.95132	7.8882	7.70895	7.96738	8.08832	7.65578	7.80808	7.44518	24.2667	27.0769	36.04	10.0297	10.1345	58.3739	59.2745	11.8921	12.1398	59.4371	12.3902	64.0946	11.3938	47.8014	9.34574	28.2029	22.2105	6.99741	6.55419	6.55148	6.57702	6.60298	6.49233	6.27161	6.15994	6.48982	6.53304	27.6316	28.5789	6.90606	24.4433	35.0154	44.5241
position3.label.122	7.9025	8.0369	7.76724	7.63375	7.76037	7.46145	7.44317	7.3891	7.34787	7.15934	7.02553	7.37806	7.24609	7.1403	6.96645	7.09567	7.12402	7.10597	7.38481	7.11702	7.32879	7.42401	7.30176	6.83589	7.49332	7.64745	7.70281	23.1753	34.5574	41.6738	48.9097	58.7067	61.2062	9.77077	61.8011	58.185	56.3274	50.7799	8.4091	33.2623	24.75	7.33474	7.12892	7.26172	7.18028	7.09651	6.94477	7.15402	7.07521
position3.label.129	6.87643	28.0213	30.2222	32.55	35.9091	38.9104	39.9683	38.6615	35.3175	31.2857	6.54282	6.59525	6.3939	6.18292	5.90489	5.9132	5.91396	5.84854	6.04313	5.80207	5.88133	6.01374	5.92684	6.08668	31.5789	38.8472	50.3288	54.8095	63.9157	65.4194	70.6105	84.2574	9.92454	82.0449	88.7312	77.6667	67.4742	55.7931	44.3409	31.7333	25.0606	6.65686	6.423	6.23859	6.3124	6.12698	5.82934	5.85221	5.93148
position3.label.139	24.625	27.4286	34.0989	34.587	36.5055	32.0761	32.0253	25.5263	24.6842	5.86934	5.70766	5.905	5.88462	5.57596	5.49769	5.65106	5.58328	5.59633	5.78391	5.55533	5.89269	5.9291	5.73795	6.0315	6.40458	25.6176	29.044	35.8957	43.4159	52.8261	60.0476	61.9203	61.374	57.907	50.1172	7.07927	32.8519	28.5741	5.96991	5.81339	5.83592	5.66409	5.68876	5.66235	5.6035	5.71339	5.5924	5.71925	5.64682
position4.label.013	6.03645	24.6471	40.6071	63.0211	57.3542	7.56293	7.32594	41.3977	34.4675	29.5306	6.0249	5.96786	5.75203	5.69088	5.26475	5.55986	5.44205	5.42416	5.44067	5.35933	5.34885	5.60458	5.47309	5.14751	5.47719	5.53685	5.58585	5.97917	25.4	26.4821	36.7778	47.6813	58.1667	68.6822	81.5248	8.60854	85.287	91.068	87.9266	8.20881	72.1748	53.871	6.42476	25.6949	5.74213	5.66389	5.41508	5.46238	5.41776
position4.label.032	35.392	39.0783	8.92273	50.4737	51.3095	47.9055	41.3969	7.92699	7.44463	23.5238	6.83447	6.98997	6.86542	6.81619	6.54016	6.78606	6.84098	6.8893	6.87797	6.8934	6.82788	6.88931	6.91248	6.69517	6.84529	6.99775	6.86574	6.60275	26.3134	32.6385	39.0312	8.19988	49.2283	51.9026	51.8086	48.1045	9.72118	46.5961	41.267	33.2114	25.9841	22.2927	7.12193	7.02945	6.94225	6.70166	6.70038	6.85921	6.86999
position4.label.046	6.28899	6.25842	6.46362	6.53036	6.52085	6.65048	6.39104	6.56114	6.21239	6.14632	6.04102	6.31505	6.27255	6.26258	6.12398	6.38935	6.4133	5.99697	6.40234	6.45507	6.44037	6.49917	6.48224	6.22541	6.60263	6.65727	6.89099	7.1661	24.5067	27.2195	7.53981	31.0055	7.90854	7.91351	7.75397	7.30514	25.5517	6.65786	6.42101	6.24406	6.13826	5.93038	5.93135	6.00992	6.0137	6.04195	5.9575	6.036	6.05221
position4.label.063	24.6	32.7931	44.0519	51.4933	47.6125	46.3425	40.6857	31.3016	24.9348	6.05418	5.77778	5.88163	5.8064	5.87451	5.39037	5.6974	5.79443	5.56066	5.57686	5.61423	5.62087	5.46935	5.59613	5.18406	5.71743	5.99252	24.9032	31.3922	38.9383	49.5543	61.7921	73.6863	87.3364	98.717	97.7456	99.0354	102.121	96.2696	89.7611	78.6852	69.7757	59.7071	48.6867	33.7237	26.2667	5.45248	5.32043	5.16367	5.14142
position4.label.076	7.55731	7.56077	25.6	28.6812	28.4462	26.0492	24.9259	7.19185	7.07125	7.03315	6.92118	7.16142	7.16673	7.15552	6.91844	7.26891	7.27303	7.20409	7.37376	7.36821	7.36562	7.3598	7.41818	26.5862	24.5312	29.1176	33.3371	38.09	44.1983	53.6697	57.2339	69.2435	67.1074	71.2222	65.6694	60.184	46.2712	39.9565	29.625	7.12851	6.85268	6.36014	6.85709	6.83775	6.89543	6.49351	6.65468	6.62812	6.54869
position4.label.088	5.82961	6.06327	5.85632	5.71012	5.62953	5.5587	5.6446	5.58481	5.59641	5.64521	5.59059	5.83333	5.87535	6.17399	5.68243	6.00676	5.97009	6.01646	6.12749	6.11204	6.11908	6.31415	6.44075	6.36682	23.5667	28.7692	31.9779	40.0921	49.6313	52.9205	49.3484	42.1955	39.5833	35.872	30.7938	6.43785	24.2222	6.06226	5.79763	5.71542	5.72149	5.33375	5.64529	5.72053	5.63937	5.39727	5.52977	5.73724	5.62572
position4.label.093	6.88095	7.04403	27.6228	32.6855	32.4309	32.7045	34.4407	31.9192	6.78185	6.62818	6.34278	6.45273	6.41279	6.46329	6.08162	6.37945	6.41896	6.33732	6.26923	6.36381	6.28593	6.42822	6.39626	6.33641	7.0232	7.35698	41.8467	59.1595	68.1593	80.1196	11.9084	12.2067	112.439	105.529	12.1598	11.1609	10.1877	9.29855	43.5556	7.61001	23.64	6.27748	6.56227	6.50293	6.43021	6.25396	6.23109	6.34828	6.18982
position4.label.101	28.8705	32.1484	36.2135	38.0618	39.1515	33.2179	28.587	25.1091	5.95736	5.78281	5.4671	5.78684	5.84483	5.82518	5.53691	5.88675	5.90157	5.84366	5.84523	5.76646	5.90704	6.04067	5.98965	5.74145	6.12584	6.22666	6.45042	6.81225	24.9065	31.2206	36.6164	41.1598	43.9053	47.5793	49.4419	49.3663	9.28104	57.1491	9.04402	45.6541	34.1441	25.7531	6.65417	6.37844	6.2188	6.10848	5.97358	6.11511	6.00534
position5.label.011	6.48347	23.7442	31.1314	38.2711	9.13587	8.70062	33.3317	29.3899	25.4737	6.86756	6.68926	6.49712	3.92746	6.27253	6.38804	6.38976	6.40687	6.57641	6.47743	6.17704	6.33468	6.15158	6.20631	6.39249	6.25911	6.26835	6.4546	6.75933	23.3721	25.3556	30.9379	33.5158	38.9385	39.136	41.668	42.049	40.4083	8.62917	29.6167	7.19955	7.0205	6.68122	6.66067	6.43556	6.4629	6.46914	6.44345	6.42956	6.38956
position5.label.024	45.125	66.2667	65.1625	70.6203	75.3766	52.0274	42.9437	34.3898	29.2727	25	5.57494	5.54797	5.46049	5.36096	5.32229	5.32619	5.29922	5.55585	5.63211	5.2276	5.59948	5.42902	5.33055	5.50226	5.78947	29.1493	42.2405	51.5455	64.0568	69.6762	84.1981	83.625	96.8	97.5377	92.8632	93.1786	70.5221	50.4595	42.5517	30.3623	24.2292	5.25342	5.25398	30.3529	5.05525	5.10548	5.10176	5.14521	5.03876
position5.label.030	6.34799	6.41244	25.197	25.9643	24.9359	23.7368	6.23166	6.171	6.18509	6.08997	6.02277	5.96984	4.6498	6.01615	6.0673	5.97071	6.12548	6.37632	6.33615	6.30244	6.45043	6.22573	6.22995	6.24235	6.14797	6.38377	6.11708	6.7338	22.9839	28.1325	33.0426	35.578	36.9643	39.3784	41.6852	39.6972	36.3571	29.2841	26.5902	6.70222	6.65839	6.60264	6.66455	6.48394	6.49564	6.51335	6.34263	6.41923	6.4751
position5.label.041	47.0677	50.4574	47.432	41.312	37.5086	32.9255	24.8925	5.91529	5.71952	5.39306	5.09302	5.25704	5.20984	5.20752	5.2223	5.17274	5.00171	5.29841	5.29058	5.11884	5.37486	5.29571	5.35868	5.54574	24.2857	26.3288	30.3299	39.0536	45.8333	47.3492	47.7638	48.7869	41.9492	40.3039	32.6667	25.9385	5.99697	5.47114	5.6919	5.28285	5.24772	5.12525	5.10067	5.18583	5.08713	5.09864	5.18137	5.18875	5.17962
position5.label.046	6.21004	27.25	34.4954	37.7833	38.1239	33.215	30.0127	25.6102	6.21744	6.1826	6.04881	6.0171	6.00341	5.97614	5.8626	5.90723	5.91106	6.5424	6.48427	6.06614	6.53093	6.12835	6.04393	6.5223	26.1111	29.368	39.0152	43.9739	47.6946	55.2866	58.9101	59.7473	60.0571	57.2012	50.7325	41.3439	33.8647	25.8261	7.04222	6.25922	6.29417	6.12909	6.15754	6.1356	5.978	6.05091	5.95439	6.11534	6.03375
position5.label.047	6.39361	25.7722	42.9795	61.6628	65.848	66.7821	62.8421	53.3333	44.494	34.9265	6.74266	6.43502	6.22728	6.14369	6.24249	6.24152	6.17399	6.3731	6.41854	6.2394	6.30659	6.1384	6.39538	6.20419	6.23887	6.30023	6.20683	6.51382	24.9452	32.0317	42.9189	53.4817	64.0347	69.8289	79.342	84.8696	76.0108	68.634	65.5426	58.0694	46.6037	37.2303	29.4952	23.9412	6.79918	6.70337	6.31425	6.75114	6.3435
position5.label.050	25	30.024	36.9494	38.1043	37.875	33.4965	28.7946	26.4396	23.4667	6.58888	6.53954	6.47338	5.97218	6.40414	6.45014	6.42777	6.47	6.7263	6.67806	6.49523	6.51829	6.57604	6.55828	6.78527	6.69552	25.0702	30.0541	41.0323	53.448	59.1042	61.2994	71.894	66.264	8.97373	9.24535	7.97226	42.0588	7.2174	24.94	6.57504	6.26188	6.23322	6.27827	6.1985	6.15588	6.16621	6.02595	6.29901	6.26269
position5.label.052	39.0395	35.5679	39.5976	39.1786	37.7561	32.9759	32.4242	27.7045	6.0197	5.92131	5.77504	5.82993	5.79954	5.63347	5.70412	5.67712	5.58228	6.02888	6.03646	5.6406	6.09726	5.74524	5.78134	5.753	5.74108	5.77497	5.88364	5.84506	5.94823	6.02283	23.4783	29.0556	33.9577	40.1125	45.25	52.3409	50.7083	63.7037	53.1477	7.34743	46.3205	38.875	27.3056	6.03741	5.96269	5.78525	5.69728	5.8334	5.81321
position5.label.057	25.4	27.25	29.973	27.6389	28.7	6.21072	6.12302	5.85776	5.89046	5.69023	5.77096	5.7166	5.5094	5.72181	5.56487	5.64436	5.7937	6.02729	5.90136	5.65999	5.71809	5.80299	5.88393	6.03472	32.9091	39.9111	51.9787	56.7551	58.44	55.72	58.5263	57.9455	49.449	36.4286	27.2308	5.9883	6.06454	5.63393	5.78161	5.54477	5.51037	5.51308	5.53626	5.54411	5.52304	5.53549	5.69118	5.79756	6.00726
position5.label.072	6.45695	6.55919	6.54896	23.7143	6.65318	25.85	6.48721	22.7895	6.40615	6.17397	6.05047	6.10509	5.97921	5.9892	5.86175	6.00509	5.95818	6.51782	6.51153	5.87988	6.42224	5.94302	5.89717	6.08342	6.08427	6.2921	26.5588	26.0548	30.5914	33.9615	36.5189	40.5965	40.4741	42.661	40.1327	36.7255	32.5	27.9861	23.359	6.18031	6.16206	5.99791	6.0349	5.99877	5.95374	5.90174	5.95159	6.08818	6.03229
position5.label.088	8.66759	42.1509	42.872	37.9133	31.3723	25.7961	24.6316	6.66295	6.5643	6.51651	6.3821	6.46168	6.41682	6.32267	6.41675	6.37434	6.30937	6.81878	6.70534	6.37826	6.8157	6.6413	6.28641	6.77514	6.44124	6.48512	6.66966	6.50798	6.76961	6.88835	23.371	7.18906	29.4471	30.3048	29.5833	7.37617	8.05079	27.8017	25.7303	24.025	6.88242	6.4694	6.32256	6.39579	6.76548	6.68202	6.82552	6.86138	6.89127
position5.label.097	6.81805	34.4615	42.557	52.2785	48.023	46.0476	39.9048	31.9851	27.1429	23.8235	6.48198	6.32983	6.30472	6.27436	6.30316	6.2846	6.31938	6.72832	6.73498	6.24598	6.82041	6.32661	6.34997	6.42279	6.51361	6.40169	6.54875	27.0488	33.8235	43.5556	50.2637	55.4	58.3723	60.044	9.18182	59.1863	57.6559	51.1724	45.7722	7.00347	27.65	6.41403	6.48199	6.41642	6.32931	6.08241	6.22813	6.31345	6.25295
position5.label.099	29	37.9153	39.4638	37.0725	34.6825	28.1148	26.5714	6.25329	6.04902	5.90945	5.69012	5.72217	5.69704	5.63135	5.5354	5.5653	5.59572	5.83056	5.88778	5.57987	6.04854	5.99859	25.55	32.3607	43.3662	51.0741	59.3293	57.7634	8.17527	60.7586	51.5422	48.2468	7.27079	38.6667	33.5577	28.7955	6.20331	5.56715	5.72419	5.54746	5.50702	5.43567	5.39393	5.33333	5.36012	5.22422	5.30969	5.27881	5.29621
uORF-TOC1_Te40
cell label	frame00	frame01	frame02	frame03	frame04	frame05	frame06	frame07	frame08	frame09	frame10	frame11	frame12	frame13	frame14	frame15	frame16	frame17	frame18	frame19	frame20	frame21	frame22	frame23	frame24	frame25	frame26	frame27	frame28	frame29	frame30	frame31	frame32	frame33	frame34	frame35	frame36	frame37	frame38	frame39	frame40	frame41	frame42	frame43	frame44	frame45	frame46	frame47	frame48
position38.label.003	8.14187	8.02039	7.86685	7.82277	7.64926	7.72901	7.6343	7.62849	7.47376	7.57458	7.56545	7.53117	7.53826	7.57607	7.46129	7.51802	7.51261	7.54561	7.53761	7.56662	7.67988	7.75677	25.2333	31.1765	39.7079	45.7087	49.0472	43.6336	49.1318	49.1789	9.97446	36.2277	30.1529	27.6757	8.04608	8.03005	7.81967	7.6238	7.65923	7.62875	7.51209	7.52841	7.58265	7.44481	7.50584	7.31611	7.47057	23.1351	32.6818
position38.label.004	7.74485	33.0909	33.4545	7.38037	7.15161	7.1819	7.11406	6.98013	6.93897	7.06824	6.87347	6.73552	6.75279	6.76736	6.63208	6.74302	6.81378	6.68	6.76842	6.91473	6.85701	6.9926	7.04145	7.13738	7.29344	23.7344	27.3924	32.439	35.2738	32.9902	31.1818	30.6951	26.7377	23.5	7.06949	7.0582	6.73097	6.71974	6.64585	6.70487	6.65043	6.92276	6.87028	6.98459	7.01556	6.83393	6.81994	7.46863	24.925
position38.label.007	9.17263	9.19719	60.4741	48.8333	38.1209	29.9851	25.8	6.4587	6.43876	6.39157	6.26075	6.1756	6.14433	6.20538	6.17319	6.24188	6.18443	6.12082	6.26704	6.22345	6.30837	6.35411	25.2353	32.55	7.59574	52.2683	73.8832	97.049	118.437	118.671	122.817	121.609	115.644	104.556	94.6883	80.4236	55.1667	42.6917	32.79	28.0571	23.6897	6.64739	6.49282	6.33588	6.29482	5.92505	5.68703	6.16188	6.07523
position38.label.023	6.60817	6.76982	6.66822	6.71865	24.4118	6.60795	6.59299	6.40894	6.5712	6.43555	6.25821	6.10556	6.07216	6.29302	6.14518	6.20038	6.3162	6.33395	5.91366	5.99267	6.17107	6.07975	5.94737	6.14851	6.02429	6.16298	6.07197	6.13636	6.15742	23.68	25.2353	29.3714	33.0783	40.2432	39.9856	42.2074	38.5615	35.5597	34.5758	29.6607	24.8592	6.72964	6.84523	6.83621	6.83451	6.20544	6.17712	6.83569	6.73491
position38.label.030	24.3636	32.5976	45.3182	53.6667	46.8632	47.6939	44	37.8929	30.8923	25.3636	5.91912	5.86284	5.84185	5.81677	5.64534	5.77454	5.82844	5.74062	5.74973	5.43017	5.69078	5.81811	5.95236	6.44178	36.8657	47.6744	61.3333	8.2339	74.3675	78.8537	10.3611	115.233	11.2148	111.42	92.1395	78.225	66.0686	43.5476	28.7719	6.45927	6.30525	6.39926	6.38505	6.27378	6.21345	5.92271	5.95973	6.20801	5.99548
position38.label.039	7.5357	44.6634	45.8661	43.3211	40.4271	34.1848	27.8873	25.0408	6.6057	6.41429	6.08956	6.17022	6.17264	6.222	6.25171	6.21283	6.23557	6.29233	6.30375	6.2436	6.24385	6.54004	6.62048	27.3148	43.2597	7.44918	59.2703	74.3866	9.32249	104.875	105.715	10.82	10.782	10.4606	92.5447	73.7544	49.6019	31.9398	23.7188	6.63425	6.44321	6.78953	6.80936	6.83304	6.9522	6.2913	6.28978	7.00138	6.9299
position38.label.040	6.91613	6.91152	6.79353	6.79485	6.79837	6.57692	6.71443	6.81298	6.678	6.52062	6.77727	6.62481	6.69715	6.69892	6.69453	6.73807	6.60259	6.78796	6.72343	6.7073	6.67386	6.94265	6.65753	6.58668	6.98873	6.99427	7.05379	6.93654	7.00624	6.99433	7.07323	7.37209	25.0556	29.9423	42.225	47.9368	58.4231	66.9915	71.4958	74.5405	67.6018	59.6667	54.2647	49.3708	42.2941	34.4133	28.9857	26.1944	8.06513
position38.label.047	8.31845	8.18922	8.08812	7.90052	7.68968	7.60456	7.78133	7.66688	7.65192	7.5749	7.52964	7.4612	7.70075	7.47392	7.43676	7.43797	7.34136	7.43449	7.37569	7.73572	7.75787	7.85417	24.4211	25.1081	26.5938	25.3125	25.9796	25.4464	8.05327	25.0303	7.87443	7.81658	8.01881	7.91183	8.18031	7.74383	7.78167	7.61631	7.65019	7.5918	7.541	7.98487	8.1076	8.29745	8.47918	8.48797	24.5938	29.4627	34.2838
position38.label.048	8.86077	8.70541	8.74671	8.49337	8.40115	8.42239	8.29984	8.06441	7.94972	7.83013	7.91534	7.98139	7.93856	7.87045	7.64542	7.93333	8.04947	8.05425	8.02193	24.7778	31.8837	9.59368	61.6721	75.9452	92.5714	94.5057	104.161	108.783	109.286	107.843	97.5556	93.9359	78.1467	11.1818	9.94193	34.48	8.78146	8.55764	8.12088	7.98558	7.74363	7.79805	7.58412	7.62664	7.63848	7.44384	7.59401	7.60042	7.79734
position38.label.052	7.27595	25.6923	22.6154	7.03889	7.0223	6.88755	6.73979	6.7997	6.72869	6.76135	6.69774	6.72948	6.6521	6.7205	6.64396	6.83051	6.79176	6.69394	6.72488	6.81996	6.67544	6.67565	6.86416	6.97334	6.91167	6.94682	23.1667	24.4	26.2909	27.1579	29.614	27.3208	7.08178	7.09491	6.87993	6.88667	6.66825	6.85334	6.9202	6.85368	6.85702	7.18038	7.07482	7.02044	7.05114	6.67827	6.43901	7.09674	25.6111
position38.label.069	28.4861	34.4353	37.3333	39.6024	39.8219	44.2239	35.8636	7.26014	6.97146	6.76958	6.71956	6.63546	6.64392	6.65743	6.58387	6.60531	6.67967	6.63624	6.65762	6.65169	6.55134	6.57272	6.53556	6.69503	6.84951	25.7391	33.4186	40.6275	7.63065	44.5143	7.88359	39.5694	37.6575	30.7342	27.7636	22.8421	7.34613	7.15325	7.20946	7.12671	7.21114	7.42673	7.36725	7.3917	7.42041	7.32181	7.174	7.45041	7.51703
position38.label.074	30.5349	38.8511	9.86968	36.6053	29.75	8.72425	8.55838	8.35128	8.10751	8.00948	7.93704	7.83047	7.87477	7.65433	7.56852	7.6561	7.59776	7.54974	7.55335	7.51148	7.40604	7.37443	7.30685	7.34313	7.40147	7.45847	7.62563	7.56104	25.8413	31.4568	34.0215	42	48.9615	52.2589	57.307	10.5708	53.6557	51.7611	44.9474	39.8889	31.4824	29.1163	7.46417	7.42108	7.15809	6.93679	6.6547	7.1072	6.98086
position38.label.081	44.1792	43.5341	38.5767	37.4246	84.3587	69.5444	61.3	48.8378	40.0323	33.0851	37.1462	6.26326	8.13617	6.22262	5.97534	5.99599	5.93658	5.81875	5.87256	6.23918	6.30004	27.45	43.209	60.4778	89.4216	116.048	135.276	147.207	142.299	149.661	12.2304	135.541	11.4712	100.568	85.5755	70.5349	47.525	6.92493	28.2075	6.16562	5.98717	7.0454	6.97939	6.80325	6.76204	5.81442	5.60157	7.05399	6.93307
position38.label.082	8.43409	8.42852	8.34755	8.40022	8.20663	8.184	8.20059	8.24337	8.137	40.7143	8.13024	8.06973	8.18803	8.13762	8.0432	8.01291	8.30542	8.13788	8.22501	8.30764	8.27512	8.26452	8.32104	8.48632	8.32631	8.3662	8.58623	8.77404	27.7905	38.685	43.8133	48.4372	57.9727	52.5866	51.3262	48.4	40.2353	35.3902	27.9221	8.94917	9.04904	9.28526	9.23454	9.26053	9.27463	8.9764	8.78547	9.24192	9.25998
position38.label.092	6.87557	7.10601	6.86778	7.02801	6.99489	6.91582	6.84353	6.81109	6.68892	6.62344	6.71916	6.52371	6.6645	6.68457	6.73858	6.76437	6.60515	6.63586	6.71366	6.69757	6.71709	6.77442	6.95825	23.1667	26.8095	37.1636	49.2029	67.8451	86.6382	86.7105	85.2081	81.0759	72.5036	61.2941	52.0569	8.35185	30.5521	26.0968	21.88	6.95683	6.78706	7.06565	6.98336	6.94179	7.00923	6.69272	6.55236	6.92282	6.90889
position38.label.099	7.00386	6.90204	6.80647	6.82737	6.68789	6.71817	6.64052	6.70958	6.7145	6.82991	6.98646	6.72508	7.02632	6.891	6.87745	7.00822	6.82278	6.83216	6.80891	6.67495	6.76224	6.85166	6.65244	6.78244	6.90359	6.79799	6.89914	6.97483	6.8841	6.97479	7.08807	7.24633	7.20416	25.4545	27.7805	29.6604	29.3261	28.2449	26.5152	7.20254	7.20951	7.24169	7.40457	7.14061	7.20131	6.90835	6.74161	7.13624	7.13278
position38.label.110	7.04702	7.10351	7.00957	6.94434	6.86726	6.95099	7.27071	22.3889	6.65611	6.4312	6.28182	6.31351	6.11523	6.16264	6.19056	6.13071	6.24258	6.11755	6.1113	6.1412	5.9775	6.09939	6.04056	6.33762	26.3617	33.3708	44.7423	58.5046	61.525	74.25	79.4746	85.3333	89.0579	87.7328	80.1799	77.25	72.16	64.5133	51.3694	40.8878	31.5854	7.35	6.94256	6.71555	6.59916	6.31699	6.22276	6.32661	6.3869
position38.label.115	36.6552	58.6389	8.84576	79.1619	71.9913	8.47145	52.8889	41.5169	30.4394	24.4706	6.83782	6.59975	6.73049	6.61786	6.51044	6.46913	6.36003	6.37261	6.47767	6.25204	6.29022	6.32028	6.34102	24.3913	37.0597	41.3696	50.1636	62.6538	81.3077	9.06242	9.41755	8.90855	75.9464	8.42732	54.4151	7.60776	34.7879	25.3077	6.84524	6.65752	6.57563	6.98059	6.88823	6.92399	6.91159	6.44112	6.25293	6.90755	6.90969
position38.label.116	7.62797	7.69861	25.6875	26.2692	27.4792	24.5484	7.27988	7.1676	7.08691	6.997	6.92646	6.89919	6.8661	6.96594	6.833	6.78041	6.60991	6.79149	6.72043	6.70817	6.72627	6.75689	6.6919	6.78521	6.86778	7.01491	7.09061	25.5758	28.569	28.6216	30.0658	33.5714	34.3086	8.0794	30.5333	26.5185	7.48762	7.40718	7.21683	7.22748	7.20798	7.46391	7.25352	7.13182	7.19289	7.08247	7.13806	7.26099	7.30389
position38.label.118	58.2891	58.5328	57.0896	54.75	47.7417	39.5603	31.92	24.9286	7.5069	7.43739	7.26235	7.1628	7.0957	7.09988	6.99883	7.00402	6.93423	6.9713	6.86682	6.91874	6.99431	7.16368	24.8913	7.85334	41.9068	47.254	51.438	55.1214	64.2714	58.6835	54.9697	49.7874	40.2114	32.1579	26.6604	7.3312	7.21625	7.00532	7.07367	7.01038	6.92951	7.13378	7.10299	7.04623	7.0407	6.7538	6.79034	7.30003	30.9114
position38.label.119	33.1468	64.3972	84.6149	95.7719	102.553	109.754	115.634	113.099	112.609	91.6886	69.5346	51.9925	7.69643	27.0706	6.77308	6.66816	6.51023	6.4361	6.56387	6.38754	6.41396	6.43704	6.43999	6.47473	6.49517	24.5581	38.9568	60.9062	83.5028	115.563	137.565	156.511	172.776	174.312	172.133	151.839	142.394	125.316	100.985	77.5281	50.193	31.0464	23.4487	6.94613	6.78952	6.41807	6.21407	6.53778	6.47868
position38.label.120	25.4933	38.9538	52.4832	8.78279	53.68	48.4069	39.1508	30.5377	23	6.86178	6.80089	6.68944	6.74826	6.68608	6.64664	6.6449	6.8093	6.75069	6.71382	6.69958	6.39394	6.63843	6.54792	25.873	32.8208	46.9492	62.7787	70.3357	82.1111	91.9351	9.17201	86.2075	83.6149	76.8759	7.89165	44.9474	31.8316	24.1887	6.20402	6.19749	6.32089	6.76236	6.94368	6.99057	6.93224	6.50699	6.37604	7.05686	7.27461
position38.label.124	7.98868	78.9103	86.025	84.4938	81.4324	8.04287	7.68394	49.9429	45.5192	6.6187	27.425	6.21979	6.00957	6.00083	5.8229	5.75	5.79279	5.67726	5.83169	5.63667	5.63123	5.79843	5.74848	5.84434	5.87531	6.31037	6.85406	8.05017	8.99145	10.2135	11.4631	12.3345	12.4801	12.3715	11.6409	11.3824	10.6684	89.0918	77.3407	7.92105	7.4217	7.93603	7.35027	6.9956	6.9676	5.98764	5.52862	6.46145	6.50365
position38.label.126	8.28532	24.9677	25.7097	7.78448	7.5342	7.47143	7.39944	7.20601	7.23227	7.20211	7.21883	6.86669	6.8931	6.79194	6.68164	28.375	6.73502	6.69278	6.67527	6.75499	6.77285	6.939	6.71983	6.95486	6.97211	6.98663	7.05926	7.03127	24.3415	24.5714	24.05	24.6	6.75969	6.57378	6.67986	6.60477	6.55493	6.46393	6.60706	6.50147	6.41462	6.84468	6.99333	7.00123	6.98429	6.65313	6.69355	24.6818	26.1639
position38.label.128	6.81362	32.6415	51.0989	66.566	72.887	82.8846	68.9813	59.6087	41.954	31.1833	6.29644	6.21336	6.09735	6.0305	6.04268	5.99212	5.97941	6.03034	6.09691	6.06587	5.92413	6.25402	6.21514	23.5	30.8525	44.1744	53.3737	71.8491	72.5935	91.8254	103.667	109.804	93.6531	91.6621	76.5401	74.806	63.3203	47	35.1226	28.4058	23.4722	6.79257	6.64642	6.34716	6.22988	5.86377	5.72784	6.75097	6.26701
position38.label.137	90.0167	93.1603	98.5407	95.2574	79.3101	78.0619	71.7864	56.234	40.5465	32.2295	24.5455	6.50297	6.45596	6.39158	6.35461	6.28636	6.31807	6.34902	6.26278	6.13006	6.17165	6.21122	6.20358	6.30715	23.5588	7.10109	65.4674	89.6321	113.103	11.4234	11.5817	159.992	170.397	163.419	158.145	147.932	136.088	114.862	96.8981	74.5361	56.9753	43.5128	32.4	6.93107	6.85157	6.27958	6.153	6.61717	6.55143
position39.label.021	84.3036	120.389	132.804	127.608	125.016	118.081	101.574	78.2054	62.2453	49.9574	36.4353	30.3043	28.1458	23.12	6.23496	6.19843	6.17597	6.16859	6.10487	6.15159	6.00552	5.91886	6.21154	5.85156	5.94656	6.15605	26.5882	36.5161	49.019	68.1832	90.6618	110.052	122.369	128.706	10.219	10.193	128.738	115.646	96.9014	81.1061	69.9375	55.8679	42.3689	33.2209	25.98	6.0207	6.06993	5.75154	5.88132
position39.label.031	59.6621	72.2945	69.4	62.539	55.5489	45.4203	36.7434	28.3377	6.29514	5.94162	5.99369	5.79924	5.72421	5.66825	5.54465	5.48255	5.52506	5.52651	5.54752	5.67818	5.52293	5.59921	25.3651	34.8409	51.8348	38.8605	61.2667	88.1489	96.1324	106.986	106.584	119.083	124.317	114.528	117.726	101.51	91.7391	72.5455	54.0536	37.99	27.8308	5.60411	5.49163	5.53986	5.40926	5.51621	5.53541	5.36241	5.45707
position39.label.036	9.4327	9.09197	8.84358	8.7281	8.35443	8.29616	8.33294	8.38186	8.0088	8.14234	8.04939	8.02971	8.01897	7.88145	7.85644	7.86096	8.18137	8.07352	8.03525	8.52074	8.13505	7.89159	8.2481	8.0494	8.31615	25.56	26.6216	27.7544	9.1594	32.8793	32.9643	32.931	28.8571	27.8462	8.85781	8.66807	8.8504	8.83099	8.78669	8.98304	8.86474	9.02924	9.0309	9.14367	9.58338	9.80652	9.55206	9.80551	9.55245
position39.label.039	33	23.8846	8.65607	8.51241	8.30233	8.08261	7.92536	7.65204	7.73794	7.7601	7.6254	7.55341	7.64062	7.39646	7.43113	7.53385	7.6641	7.80967	7.71572	7.68178	7.78555	8.06936	25.2727	26.1739	26.6	33	10.2096	41.3373	10.7366	10.7296	36.08	29.0164	24.5882	8.8206	8.66351	8.61134	8.53467	8.46763	8.38036	8.42005	8.58398	8.57742	8.6254	8.78084	8.84053	9.44795	22.9032	32.6944	37.3333
position39.label.047	29.75	29.2105	31.4127	31.4127	26.9821	23.7949	6.40237	6.1121	6.0827	6.02236	6.05286	5.91065	5.89566	5.84879	5.84701	5.86501	5.84062	5.62757	5.55981	5.79786	5.71415	5.63682	6.44521	6.03862	6.20982	29.9062	35.4	40.6438	6.46861	38.5694	34.3478	33.9385	33.8545	27.75	6.05751	5.94734	5.79976	5.84081	5.70347	5.67762	5.67354	5.67344	5.7515	5.64804	5.66617	5.78105	5.78352	5.92187	28.6939
position39.label.052	7.42053	26.7089	7.78148	25.2889	23.2	7.15607	7.10249	7.00285	6.90824	6.76263	6.78155	6.81593	6.87081	6.65579	6.61899	6.63476	6.5312	6.6527	6.51089	6.58382	6.6664	6.69995	7.66364	52.0161	69.2647	79.563	79.7426	94.8779	102.122	95.5725	93.6296	8.98111	64.5161	7.95444	35.5104	23.8214	6.70312	6.43467	6.46918	6.33588	6.33505	6.26232	6.37975	6.17722	6.18795	6.25494	6.41711	6.29559	6.49927
position39.label.063	63.137	76.5385	83.0671	71.7394	64.7171	56.3657	46.1138	37.1466	28.3404	25.1957	6.55628	6.43514	6.45803	6.42643	6.3686	6.24474	6.2087	6.10443	6.1557	6.17997	6.24779	6.28142	26.4571	39.8235	8.83326	97.1135	122.868	12.7677	141.545	147.134	152.529	145.504	12.9764	110.522	10.1812	8.55925	40.5828	28.7458	24.1818	6.35286	6.21895	5.89197	5.66813	5.8635	6.00772	5.68436	5.6234	6.12481	5.41254
position39.label.070	8.43215	8.24705	40.3647	35.2907	33.6164	30.0462	25.7297	6.97833	6.82372	6.71383	6.73814	6.64225	6.64887	6.49662	6.44085	6.53435	6.53373	6.57246	6.42893	6.52657	6.46539	6.54321	6.75044	6.63634	25.1639	31.4872	38.0361	7.24267	46.7188	48.4286	7.67148	7.73925	48.8936	41.398	7.06464	25.717	6.373	6.36912	6.23369	6.28776	6.21715	6.23631	6.12945	6.1624	6.05676	6.15789	6.10208	6.0244	6.05908
position39.label.072	7.10056	24.5	30.9886	44.2301	53.7444	63.9852	61.9225	63.8779	53.4628	45.6466	37.8173	6.95439	23.75	6.45756	6.45115	6.409	6.3903	6.3859	6.31756	6.38123	6.3175	6.32367	6.65999	6.4043	6.4496	6.49731	27.2209	42.0462	54.0816	69.6364	76.9355	9.90663	107.221	115.233	121.353	117.727	112.859	113.761	105.1	88.82	65.2609	47.8625	31.1986	23.6585	6.48227	6.3579	6.2031	6.23504	6.08402
position39.label.074	79.1212	91.0714	93.8125	82.5652	81.6019	8.35906	62.4302	52	40.0781	28.9796	24.5	6.24931	6.22973	6.20627	6.1452	6.208	6.24668	6.16433	6.0883	6.19819	6.02934	6.12814	6.67618	30.0727	44.8352	64.3196	8.68036	119.748	141.442	142.046	157.944	159.302	156.662	154.903	132.403	110.661	98.1923	67.6635	46.69	32.6494	23.037	6.5491	6.34316	6.13681	6.19276	6.23041	6.14956	6.27651	6.13539
position39.label.082	25.2571	23.52	23.7381	23.5263	7.77701	7.77309	7.76567	7.58423	7.50368	7.39735	7.42364	7.35544	7.37582	7.1509	7.16589	7.28642	7.18881	7.16849	7.02833	7.30005	23.8824	26.5574	29.64	8.05674	8.19659	40.1238	42.7079	40.4694	8.47051	34.4133	27.9123	7.89513	7.62077	7.60128	7.50119	7.57327	7.54127	7.38685	7.44418	7.35924	7.262	7.28178	6.88677	7.22017	7.40477	7.60221	33.614	35.7284	42.1277
position39.label.092	40.4643	56.6135	63.7012	61.6989	60.2182	50.6042	35.8815	28.0989	25.2381	7.56671	7.54408	7.20968	7.60493	6.83838	6.78631	6.86646	6.82515	7.3067	6.62112	6.81506	31.6875	24.1667	31.2821	41.0189	56.1452	9.95032	82.8258	98.8494	106.202	116.267	113.973	108.849	105.102	90.6133	73.1932	58.7436	40.3228	28.6905	24.7917	6.78551	6.55756	6.58073	6.28024	6.25681	6.2787	6.16013	6.36417	6.26992	6.47682
position39.label.093	23.6923	29.2857	30.3175	27.1296	24.6176	6.50184	6.35147	6.30151	6.07894	6.11688	6.127	6.0964	5.96729	6.00199	5.95035	6.06474	6.03473	6.01728	6.01141	6.0069	6.04354	5.90567	6.37579	6.01523	6.13235	23.2174	24.6667	30.661	34.0286	35.0299	35.087	33.0286	32.9167	30.4483	27.2826	6.08182	5.97733	5.78073	5.87816	5.83171	5.78596	5.77349	5.7884	5.8297	5.81004	5.8443	5.78441	5.74868	5.75242
position39.label.107	64.6593	61	56.061	44.5	34.8108	28.85	23.8333	8.67463	8.56802	8.25521	8.34339	8.35666	8.1608	7.97175	8.12535	8.05748	8.04211	8.07982	8.0743	8.24826	8.07752	8.02498	8.21966	8.01104	8.28439	8.28788	26.9744	31.3607	41.641	45	51.4767	56.3222	59.5258	61.0722	65.883	66.6117	74.9286	67.86	64.05	55.6966	49	37.9315	30.1515	24.3103	7.98415	7.8314	7.88971	7.59693	7.56516
position39.label.111	26	32.7684	36.3365	37.3168	36.8866	8.0014	29.1231	25.2727	7.03479	6.99146	6.90824	6.80674	6.75591	6.75455	6.67255	6.73374	6.81104	6.82606	6.827	6.83807	6.80494	6.6244	6.91491	6.72119	6.72625	6.8031	26.4595	32.3134	41.8571	44.5376	49.699	52.5051	8.60885	46.2232	39.41	32.1067	26.74	22.4375	7.01536	6.88282	6.83671	6.84216	6.70054	6.6039	6.9844	6.82811	7.09679	7.03917	7.00128
position39.label.112	36.5059	40.6796	49.9057	47.1308	44.8515	38.3043	31.163	31.04	26.6957	5.96219	5.82039	5.71449	5.72787	5.59074	5.58729	5.60841	5.49906	5.52303	5.40823	5.43155	5.37997	5.43644	5.87295	23.6522	32.0115	45.2381	61.0278	70.8595	75.6765	79.0213	75.1667	78.0658	74.8429	65.5755	8.50579	48.8981	37.9365	23	5.38452	5.05897	4.90113	5.03492	4.87028	4.9185	5.03003	4.81237	4.92342	5.04786	4.91488
position39.label.117	7.01883	7.04163	7.10642	25.2222	25.825	24.4375	23.6875	6.69174	6.40576	6.40933	6.35363	6.19034	6.19358	6.17593	6.09616	5.85448	6.12494	6.05312	5.90174	6	5.9552	5.93562	6.24254	5.96206	5.95669	6.04292	6.11316	6.14055	24.6957	25.8966	28.3699	31.8028	35.4722	32.0822	35.4375	34.0833	31.0676	25.8611	6.27154	6.18122	5.95443	6.0784	6.02167	5.9761	6.03081	6.08621	6.11593	5.97962	5.93019
position39.label.118	97	13.3172	83.7755	68.3571	50.0238	9.08036	26.0571	7.97152	7.65916	7.58095	7.58614	7.62464	7.50323	7.41486	7.29786	7.33504	7.34675	7.27879	7.11507	7.05048	7.10035	7.07896	7.57603	29.3	8.06241	53.1023	67.5663	74.7812	93.5824	83.1182	78.6636	77.1263	78.3895	56.3301	8.44102	7.9172	7.50052	7.23753	6.98955	7.09756	6.73047	6.96348	6.69302	6.58892	6.69115	6.75492	6.87357	6.77274	6.69216
position39.label.121	102.451	116.545	125.374	124.018	110.764	98.1154	75.8283	64.1895	47.908	37.5217	30.375	6.80633	6.79604	6.62678	6.39288	6.43413	6.42793	6.35923	6.3044	6.0791	6.15695	6.15216	6.46812	6.42181	39.4615	56.1084	78.6737	98.0804	125.954	163.659	13.6364	172.535	14.5954	178.705	14.1758	165.439	144.905	10.6925	97.6797	8.9581	72.8482	60.1389	51.8387	42.3176	35.6377	32.6875	26	6.21266	6.1217
position39.label.124	6.57129	6.42387	6.41449	6.3552	6.31326	6.30425	6.18891	6.13402	5.91396	6.02439	5.98272	5.92137	5.94511	5.9213	5.9409	5.96806	5.97448	5.93057	6.00658	5.97556	5.99768	5.97016	6.48513	6.06637	6.17657	6.26886	6.26426	27.2321	31.7273	33.7692	32.9394	6.78456	36.9634	34.3333	36.9605	33.6667	30.0758	24.8095	6.03213	6.00359	5.81768	5.85402	5.72894	5.67083	5.66114	5.68494	5.79187	5.73421	5.82324
position39.label.146	90.8862	109.707	95.0424	12.1661	66.9636	50.8617	35.4328	23.9	8.32192	8.26386	8.27283	8.08595	7.95813	7.85369	7.78762	7.98397	7.99078	8.10567	8.20358	8.12905	8.28926	8.28058	28.4	40.8977	51.8544	66	85.3874	88.2581	101.851	100.543	108.548	93.3623	97.5649	88.3952	78.5524	58.4851	44.593	34.45	24.8056	8.22034	8.25262	8.31163	8.00928	8.2638	8.15438	8.10742	8.49164	7.90454	7.73917
position40.label.002	29.1429	6.3049	55.9293	77.6757	93.8636	94.036	93.0855	77.4107	64.1522	48.6136	39.5352	30.4179	27.4722	23.0625	5.25018	5.14201	4.99165	4.96222	5.05441	5.03221	5.09591	4.7326	5.05837	5.16546	30.403	45.1548	69.6598	89.4158	117.389	117.93	136.961	157.738	175.78	169.689	155.985	150.891	130.65	111.299	92.2453	65.7524	57.4468	47.1807	38.8701	36.0145	28.8448	23.3	4.86517	4.78376	4.74406
position40.label.004	7.09193	7.14523	7.04543	6.99669	6.89711	6.8794	6.79077	6.74491	6.2696	6.63604	6.58497	6.54114	6.42831	6.71003	6.56397	6.64502	6.6127	6.41009	6.69873	6.71684	6.57824	6.24207	6.82694	6.54117	6.87996	6.58965	26.8194	27.396	30.3519	32.4758	33.7288	31.4194	30.2596	31.48	30.6078	24.8904	23.4091	6.53133	6.31202	6.25015	5.7185	5.9309	6.14268	6.02752	5.9714	5.8228	5.89586	5.50716	5.56157
position40.label.009	24.0526	24.4643	6.89006	26.7879	6.22795	6.04603	5.95119	5.91574	5.81516	5.69972	5.70505	5.7072	5.62114	5.42454	5.61434	5.63363	5.67815	5.92988	6.01213	6.24903	30.1014	39.0167	50.8607	54.8065	69.1339	78.7021	79.4526	82.9934	73.1946	64.6385	54.4336	40.5402	32.1389	26.2857	7.38179	7.10862	6.84843	6.73229	6.81325	6.71481	6.61818	6.7044	6.6776	6.65905	6.92222	7.05487	24.3261	30.9857	38.1477
position40.label.014	36.8182	52.6959	60.8986	57.777	52.9353	46.3721	40.3228	35.7685	29.9186	24	6.99156	6.84029	6.69681	6.77068	6.64271	6.59518	6.69454	6.58329	6.60829	6.5562	6.57089	6.41444	6.51194	6.52015	6.65502	6.5784	6.61191	6.72745	27.2381	34.0833	42.5849	52.7521	8.62138	76.4806	83.529	84.7724	90.7434	90.7343	89.6338	82.8082	70.8643	56.0149	45.4397	33.6444	24.1522	7.15486	7.10406	7.05277	7.06006
position40.label.016	8.4664	25.8974	26.1538	23.4242	22.9444	7.76014	7.69022	7.50021	7.46616	7.35807	7.34777	7.19571	7.1639	7.11924	7.00762	6.91574	7.14403	7.26773	7.08812	7.25402	7.05249	6.99773	7.00955	7.01567	7.19888	7.22135	7.31643	23.4194	27.0435	30.6207	35.2615	36.8382	37.0606	36.5	35.6364	32.2923	27.7358	23.3214	7.4451	7.63725	7.39876	7.61224	7.47345	7.56437	7.56903	7.65308	7.67957	7.53964	7.44671
position40.label.017	8.90482	8.35036	8.23629	8.38572	8.15779	7.95499	7.97843	7.9595	7.68706	7.95712	8.04894	7.85283	7.67533	7.70151	7.86366	7.99626	8.01835	7.88749	7.93754	8.07584	8.20038	8.46867	8.46373	8.18501	23.9474	25.18	30.8788	28.8852	8.89755	9.7493	9.48929	8.87374	27.3333	8.46756	8.37102	7.88397	7.66906	7.52381	7.41302	7.47673	7.45966	7.44831	7.56382	8.04427	7.63312	7.48348	7.4019	7.40257	7.63087
position40.label.018	46.4167	43.5357	37.0353	30.1067	28.6716	24.8657	23.697	6.27421	5.93524	5.94944	5.98943	5.95283	5.78941	5.92648	5.75713	5.80644	5.72169	5.62983	5.82655	5.78779	5.64613	5.42857	5.75152	5.7023	31.1818	33.2206	38.5952	52.1585	7.49848	46.0632	44.3021	42.8261	39.2651	6.67318	26.9375	6.35681	6.11617	6.09059	5.99756	6.02075	5.77827	5.84168	5.83345	5.79339	5.81366	5.77472	5.81222	5.60665	5.60131
position40.label.024	76.049	80.602	76.5312	75.4022	60.2043	49.2716	36.9672	25.6842	7.88875	7.75706	7.80362	7.73647	7.61768	7.53814	7.39823	7.54919	7.449	7.48521	7.5391	7.70918	7.93554	33.9667	8.75938	9.50041	10.9878	11.8992	137.794	13.8754	160.914	135.234	149.803	125.393	119.075	86.1776	67.2632	51.9759	33.6875	23.8421	7.55197	7.38065	7.20846	7.1237	7.11543	7.12225	7.13184	7.22853	7.16717	7.09333	7.1191
position40.label.025	8.09171	8.02331	7.95176	7.82205	7.55282	7.79881	7.6826	7.62606	7.52737	7.41575	7.48319	7.44628	7.51927	7.41294	7.33454	7.26227	7.52415	7.54788	7.58654	7.70827	7.6195	7.5976	7.76965	7.86952	7.90714	8.0403	8.01638	24.2381	8.18778	25.3714	8.21831	8.39085	8.18533	8.26198	8.20601	8.06827	7.96904	8.0097	7.83464	8.14432	7.92213	8.04218	7.87068	7.9577	8.08004	8.14616	8.44769	8.48972	26.6949
position40.label.027	6.55105	6.67982	6.76944	6.83072	6.6393	6.58694	6.51273	6.45854	6.44059	6.50066	6.56327	6.5955	6.52571	6.60017	6.61344	6.77186	6.76095	6.76965	6.80872	6.90962	6.97264	7.07045	23.7742	26.7467	34.5106	33.28	45.3604	9.33935	50.2627	63.216	61.28	59.5041	50.8158	36.1122	30.119	24.9487	7.46669	7.20141	6.86299	7.04099	6.85575	6.90068	6.8125	6.63164	6.64407	6.77732	6.76301	6.78142	6.66924
position40.label.037	23.2857	41.4694	26.75	8.94439	9.34034	9.38915	9.27071	8.98684	8.38023	50.6724	7.32855	6.80701	23.4074	6.26703	5.96923	6.03834	5.81275	5.8746	6.01855	5.99659	6.01751	5.91035	6.0841	6.05035	5.96523	6.12675	24.3077	39.5865	58.3624	78.5269	99.8427	111.162	132.955	135.708	141.294	128.381	124.343	96.9907	80.9798	59.0732	47.8	33.8947	23.8627	6.10573	5.94097	5.88706	5.94595	5.7815	5.61435
position40.label.042	23.2619	24.8	22.3333	7.0267	6.94854	6.89026	6.91041	6.7685	6.71885	6.69517	6.80196	6.75553	6.82617	6.60504	6.67197	6.46646	6.63165	6.58403	6.54771	6.69396	6.43594	6.39781	6.66245	6.70166	25.5778	7.01704	31.0759	7.24895	35.1224	35.3366	35.8505	34.1848	27.6353	24.6897	6.88626	6.7869	6.74732	6.71537	6.80187	6.69468	6.82828	6.70813	6.74128	6.72471	6.78654	6.8822	23.9412	27.3158	38.9
position40.label.049	30.5763	39.8939	50.6974	56.7342	52.7143	46.2394	39.3065	27.3095	6.34894	6.28127	6.13537	6.05392	6.00743	5.92284	5.73869	5.80162	5.84253	5.77222	5.74549	5.83829	5.76996	5.66718	5.76849	5.88405	27.8491	40.7857	55.3735	75.1236	91.3474	99.2019	102.049	102.068	108.258	113.688	113.977	98.8929	81.5921	65.8986	50.7931	29.2619	5.89474	5.65823	5.57588	5.34835	5.32654	5.37706	5.46039	5.46426	5.34749
position40.label.050	27.2542	33.5976	37.1474	39.65	35.9114	34.0811	30.2833	24.5263	6.75641	6.6574	6.43056	6.44669	6.32634	6.23251	6.13857	6.13237	6.09023	6.1341	6.09031	6.05806	6.08098	5.93424	5.99012	6.19931	6.33479	30.9545	37.5952	46.5684	59.3663	59.9811	63.2788	60.7156	60.6019	54.3905	49.1546	43.0879	34.4	27.4516	6.91904	6.79629	6.77825	6.67853	6.73028	6.47142	6.44701	6.46673	6.41378	6.4824	6.51601
position40.label.073	7.3409	7.07933	7.10951	7.07714	6.86672	6.87233	6.86453	6.76683	6.57535	6.51796	6.51495	6.43019	6.27477	6.17244	6.18597	6.09136	6.11527	6.12066	6.03061	6.01961	6.03216	6.11124	6.0063	6.00934	6.13251	6.15023	6.02608	5.92356	6.09593	6.09274	6.11782	6.17878	6.17643	6.23547	24.8214	6.37627	26.697	27.0968	25.2759	24.15	6.24406	6.17666	5.95898	5.99577	6.09389	6.02866	6.11659	5.8698	6.11142
position40.label.100	8.34037	70.6404	81.9504	89.8333	83.0472	79.1653	66.8148	59.3579	47.5233	38.6625	28.6296	24.1905	6.28277	6.02175	5.85959	5.80013	5.67801	5.78596	5.69523	5.82222	5.71658	5.76444	5.60668	5.45602	5.77937	5.70035	5.72365	24.587	35.1299	41.5376	57.9712	8.25666	82	86.1875	98.1061	98.3706	99.7626	108.508	115.118	89.3636	83.8699	68.4327	7.56364	37.2921	6.61168	26.082	25.1628	6.06417	6.06697
position40.label.101	6.33684	6.23768	6.25601	6.136	6.11249	6.04322	5.93935	5.69965	5.53745	5.4633	5.46447	5.41112	5.41417	5.29723	5.2175	5.23547	5.25515	5.23935	5.22209	5.24838	5.22025	5.28478	5.22409	5.38049	23.5263	30.3019	34.5323	44.6275	37.8219	42.0732	50.84	44.2029	39.7079	35.0286	30.7966	25.4194	5.94881	5.71631	5.68854	5.69375	5.6251	5.26959	5.4655	5.27848	5.38862	5.54142	5.49384	5.61433	5.61795
position40.label.109	13.8807	192.447	201.138	211.84	181.561	12.8597	115.298	92.4783	8.61268	48.7386	31.1159	23.2632	6.52953	6.37346	6.29044	6.19932	6.32132	6.17082	6.14984	6.1018	6.09346	6.01957	6.09034	6.13969	6.24815	26.2778	39.3896	7.56564	75.4867	9.18519	108.086	121.115	9.99118	107.025	98.6303	82.4464	72.1386	58.1111	48.2421	44.2874	34.7467	28.2593	24.0625	6.11907	6.1566	6.16223	6.24841	6.0555	6.17572
position40.label.110	61.3385	83.2971	92.4191	86.1884	73.9574	62.619	46.9754	34.6759	29.0143	6.47174	6.29018	6.1142	6.08142	6.03832	5.93918	5.99686	6.04193	5.8585	5.96867	5.83537	5.82141	5.85991	5.96432	6.19576	32.0278	44.88	56.5556	67.5391	81.124	100.638	9.76648	111.324	111.711	105.493	107.905	105.299	90.5214	77.1053	67.9832	54.2115	44.1429	36.8987	31.5775	24.9643	24.7647	5.79969	5.72449	5.76362	5.6791
position40.label.112	23.625	7.01887	26.3148	28.7586	24.9583	23.9318	6.32927	6.13635	5.93106	5.95004	5.89142	5.86546	5.84655	5.68815	5.68338	5.65269	5.67142	5.60372	5.64608	5.74884	5.64501	5.65781	5.69914	5.64473	5.75226	5.78133	5.85842	22.9744	29.8816	36.5465	42.2299	47.0851	45.3981	40.1398	32.7215	26.4211	6.36226	6.19681	6.12391	6.09169	5.95036	5.93141	5.92234	5.76862	5.94816	5.92221	5.86794	5.94548	5.87042
position40.label.120	9.32982	9.33403	25.5	24.75	8.54539	8.31684	7.97841	7.84428	7.48411	7.6071	7.50066	7.45691	7.33967	7.28018	7.15301	7.15816	7.35071	7.35219	7.54723	7.45658	7.83281	8.06049	27.8485	33.1389	37.8558	44.9722	51.2655	72.3937	75.259	88.1409	85.8	98.7256	91.3899	77.9597	65.8571	51.0168	43.0196	31.1235	26.6727	9.67008	9.71701	9.57648	9.29054	9.18654	9.34276	9.14688	9.36659	9.38304	9.31959
position40.label.121	77.5714	85.4894	94.88	92.38	77.1731	66.125	57.3763	47.2771	33.8026	26.2609	7.04382	6.76527	6.66335	6.45944	6.35867	6.32947	6.3984	6.23993	6.41925	6.40598	6.54643	6.71469	6.86768	7.11865	32.3562	46.4286	61.1765	72.7734	86.3701	115.651	124.712	125.142	124.04	124.72	124.139	115.34	107.166	97.931	93.0758	80.6279	61.7679	46.4434	41.0506	30.1014	25.1702	7.13889	7.0587	6.81141	6.79197
position40.label.123	35.9714	50.5312	66.6327	78.567	73.8835	72.7474	8.23527	7.58762	45.7407	40.0132	34.1129	28.5385	5.85591	5.84518	5.76125	5.59254	5.70608	5.60119	5.45905	5.412	5.43666	5.43705	5.33397	5.41044	5.5787	5.50303	5.55315	5.668	33.5902	53.3429	7.1176	72.6941	73.25	7.95781	89.828	87.4227	100.076	106.29	96.2316	87.0102	74.0366	59.1923	53.225	40.7857	34.5167	29.3659	5.57022	5.36052	5.27764
position40.label.126	6.48715	6.44789	31.0286	25.8947	6.67673	6.57738	6.42965	6.42092	6.25476	6.35732	6.28812	6.33446	6.42176	6.13212	6.06621	6.18056	6.19377	6.38699	6.37011	6.2022	6.3549	6.32986	6.41422	6.60391	27.1765	6.3547	29.1923	31.4444	6.48534	37.463	64.2951	10.4012	81.98	73.4821	67.3077	67.75	52.3721	39.9286	34.25	28.1739	7.65644	7.65281	7.52352	7.45448	7.2842	7.7966	8.10945	8.12367	8.12925
position40.label.129	31.9036	34.4444	34.7717	32.4824	29.4267	7.06781	6.89177	6.78537	6.59371	6.58879	6.60201	6.56824	6.5775	6.45091	6.38881	6.31085	6.37165	6.29418	6.39334	6.29677	6.40373	6.41726	6.76055	7.0938	47.0337	7.8389	8.24568	8.45741	65.9646	59.5526	8.07854	7.85124	7.48939	24.5	6.91952	6.82165	6.63807	6.64369	6.69472	6.67136	6.73156	6.65909	6.7003	6.69002	6.80676	6.85097	7.01231	7.12253	28.6607
position41.label.009	24.2222	7.0628	27.3333	6.61942	6.44724	6.3021	6.09403	6.00353	5.87891	5.79368	5.8807	6.00431	5.8559	6.03313	5.7379	5.9624	5.84993	5.91742	5.69295	5.62997	5.95177	5.72068	6.32211	6.05874	5.92261	6.28916	6.4677	6.98061	35.8727	7.55225	37.1636	33.0385	27.075	24.9524	24.7619	5.95975	5.99565	5.71578	5.71569	5.69525	5.62028	5.54671	5.54072	5.60266	5.39267	5.46839	5.51298	5.46892	5.57484
position41.label.011	6.82864	6.81372	6.77345	6.66919	6.57761	6.64726	6.45574	6.52061	6.37157	6.28758	6.29951	6.37894	6.50244	6.2549	6.125	6.14602	6.17522	6.3179	6.43123	26.7949	37.4696	52.5678	62.3696	72.7405	81.2192	78.5	74.0405	68.9384	67.0068	59.7714	50.0738	39.7913	6.85553	27.5192	23.4211	6.01498	5.92346	5.79984	5.79461	5.75857	5.79532	5.87711	5.91943	6.02431	6.03481	6.07787	5.99031	23.1667	25.7692
position41.label.014	105.05	90.4772	93.9843	101.669	100.196	88.9171	80.6313	71.6524	61.7682	50.2448	8.06422	33.4954	24.6207	6.9443	6.83311	6.88743	6.81583	6.80455	6.70579	6.71534	6.60273	6.55278	6.70521	6.7195	6.68239	6.96706	24.4103	29.5052	43.0226	49.24	9.50382	74.1667	87.4943	94.7874	98.9274	94.85	96.0471	85.2047	75.5614	69.3152	63.9355	54.5395	43.6565	32.2315	26.4205	22.2581	6.46696	6.38099	6.33265
position41.label.023	6.70715	6.44252	6.43986	6.32095	6.26891	27.0526	28.2188	29.8864	26.9268	24.8824	6.30167	6.21807	6.10236	5.96524	5.83701	5.76471	5.82986	5.8325	5.80524	5.84938	5.80774	5.82629	5.70008	5.82323	6.06803	29.7708	38.4516	45.4872	57.4111	85.2043	100.631	100.804	113.215	127.732	127.496	127.042	107.364	103.107	106	92.9364	70.0796	58.901	40.0109	30.6111	24.6	6.00504	5.73949	5.74106	5.61325
position41.label.024	9.16925	8.94864	8.98977	8.53477	8.39028	8.53004	8.34995	8.32868	8.24143	8.24436	8.32173	8.30187	8.36155	8.20042	8.19886	8.21637	8.38517	8.41575	8.37088	8.55676	8.43418	8.78085	27.4545	27.6071	28.9091	31	30.9744	30.5143	27.4118	9.59355	25.7353	23.9	9.65101	9.83359	9.88855	9.96829	10.1907	10.2327	10.6291	10.8499	10.9703	11.1552	11.1776	11.4191	11.554	11.9061	11.9135	12.5005	22.75
position41.label.034	7.89015	32.2024	32.75	7.82588	27.338	25.3704	7.31648	7.2363	6.91758	6.79914	6.90145	6.6874	6.75639	6.71954	6.57405	6.54209	6.56514	6.53075	6.54218	6.4939	6.46983	6.25454	6.49867	6.52894	6.6025	6.66305	6.72213	6.78237	25.0588	24.85	23.6444	24.4286	6.68594	23.3636	6.50347	6.39067	6.37583	6.29969	6.38705	6.41832	6.39512	6.32698	6.32814	6.36163	6.30567	6.37651	6.48823	6.47154	6.39042
position41.label.037	26.3333	7.75259	8.27005	55.4444	48.8667	7.58499	42.8571	32.0984	6.58791	6.28841	6.12689	6.09783	5.97079	6.02612	5.95986	5.91827	5.94148	6.05453	5.92414	6.03617	6.01491	6.04365	6.0553	6.05594	6.06507	6.17533	24.3404	29.2727	39.5682	43.8191	7.92024	69.5962	77.2696	90.1207	88.9829	96.8839	85.8774	72.9369	62.7857	45.0323	36.3088	6.6684	6.54122	6.32728	6.30806	6.32878	6.27839	6.2619	6.17357
position41.label.043	6.76804	6.51284	6.59049	6.38457	6.28674	6.21353	6.32	6.17963	6.01	6.06813	5.86781	5.83641	5.83522	5.77914	5.66256	5.673	5.93239	5.86867	5.94885	5.8392	5.74052	5.68851	5.71357	5.75845	5.48149	5.48446	5.68214	5.72514	5.608	5.55624	24.8095	5.7135	24.4706	25.1	5.50624	5.41118	5.47514	5.44377	4.76488	5.18706	5.47989	5.4176	5.38097	5.27742	5.2013	4.88983	5.27181	5.297	5.33785
position41.label.056	35.901	46.2604	41.7596	37.3333	32.2738	7.82698	7.15721	6.86377	6.555	6.37509	6.26625	6.22565	6.01765	6.01747	6.07167	6.00943	6.06172	6.13252	6.16783	6.29201	6.26764	6.31171	6.25124	6.3654	5.86441	6.62014	6.53684	6.73916	6.68871	26.9706	30.8409	32.4643	38.3511	53.3462	52.486	57.2679	63.9717	62.9727	70.2407	60.8774	70.5603	11.0439	73.2685	57.4272	52.6804	51.6932	42.2111	37.987	31.0857
position41.label.060	6.99495	6.90984	6.73838	6.35644	6.16601	5.99432	5.93433	5.79426	5.7036	5.75437	5.74636	5.6829	5.92223	5.93884	5.786	5.9538	6.12218	5.92909	6.12864	6.11294	6.44433	6.556	6.92216	7.31832	23.9545	31.619	37.0795	40.0943	46.6	56.2642	64.176	75.1032	74.0538	15.6506	83.9127	80.735	68.09	55.81	46.5054	39.25	35.8169	28.2394	26	27.1923	8.40243	9.26895	9.34769	9.45176	9.64215
position41.label.062	38.0333	56.4762	65.5422	64.5682	66.5455	55.5946	45.9189	46.2353	35.0667	26.439	7.29034	6.74364	6.47341	6.34493	6.55803	6.61538	6.70856	6.8064	6.83939	6.92312	6.8667	7.22264	28.6585	38.0896	50.0714	68.8261	84.64	92.5238	92.6757	114.009	115.476	120.387	123.14	125.431	114.178	99.2119	81.0513	73.4141	62.2796	47.3951	34.1781	28.9828	26.2	8.02841	7.96777	7.96484	7.68877	7.58933	7.49465
position41.label.063	73.0541	75.6312	70.3462	67.8827	65.3168	8.50511	59.0204	60.3358	7.51027	6.83732	29.1029	5.95278	5.51732	5.4437	5.45309	5.50649	5.48	5.43046	5.50816	5.54092	5.37609	5.43114	5.46425	5.4377	4.92595	5.47641	5.73018	6.29181	6.84672	59.4737	86.8623	112.779	127.903	139.817	139.278	10.9016	120.007	114.711	101.353	83.0992	7.86352	53.9083	37.828	26	5.6781	5.44458	5.33649	5.01306	5.1737
position41.label.067	92.0526	83.6205	93.4793	102.404	106.155	108.135	96.8993	83.5411	66.4468	51.9701	39.7876	32.4578	25.1136	5.8903	5.69587	5.61992	5.58132	5.42462	5.51856	5.40645	5.34902	5.10332	5.54994	5.64223	32.5795	41.8269	60.1368	74.7761	72.5638	90.1034	95.5563	103.48	95.494	87.4198	78.9552	88.9697	69.6767	59.4958	56.7327	54.6145	37.1071	27.1667	5.57219	5.56455	5.40575	5.41446	5.34971	5.143	5.10968
position41.label.078	7.86867	7.83484	7.9964	7.88598	26.7391	27.963	24.5	7.78387	7.4683	7.51177	7.58248	7.61909	7.3788	7.71782	7.73996	7.7639	8.01142	8.2314	8.03317	8.01248	7.76915	7.84627	7.85484	8.03347	7.54821	7.7054	7.75575	7.79159	8.02322	8.03283	7.97776	8.24319	24.1935	25.2105	29.7857	31.3673	9.18506	9.12167	41.8485	38.6835	38.8158	33.9032	30.1296	8.55215	8.38472	8.33051	8.15888	8.14937	8.06323
position41.label.081	6.36295	6.35952	6.2655	6.20716	6.24041	6	6.07635	6.13541	5.93773	6.05277	6.03881	5.91852	6.09983	5.99933	6.03992	6.05304	6.16694	6.11118	6.12962	6.14069	6	6.11899	6.11642	5.96809	6.154	6.2491	6.20072	6.30202	6.34537	31.7708	36.3167	39.5185	38.4318	37.5	33.1889	32.2949	29.0938	25.32	6.3573	6.32502	6.2691	6.12531	6.10216	6.17442	6.09088	6.16037	6.20694	6.19625	6.25775
position41.label.082	7.47432	23.68	7.43154	7.36232	7.26018	7.08097	6.9106	7.01904	6.73136	6.81678	6.8094	6.78405	6.24963	6.64063	6.59255	6.64886	6.71449	6.54484	6.61837	6.6305	6.23489	6.66451	6.6936	6.73331	6.67835	6.82171	22.4091	23.8571	23.7419	24.4583	22.1176	6.73236	6.73086	6.71799	6.64591	6.5793	6.54633	6.45323	6.49755	6.54745	6.44896	6.36835	6.47981	6.54884	6.61375	6.60312	6.48162	6.80389	22.6522
position41.label.088	68.6533	61	56	47.7018	35.9362	29.1515	23.1176	6.08066	5.94703	5.8455	5.76881	5.76634	5.6476	5.59355	5.60491	5.62435	5.71699	5.57768	5.51796	5.53948	5.56219	24.4242	40.8689	46.7	68.0761	74.4731	78.4554	87.213	77.6455	97.2202	100.586	101.721	104.784	97.6383	73.0638	55.1149	38.561	6.05423	5.84091	5.72441	5.65763	5.66198	5.61247	5.64182	5.48005	5.54865	5.66221	5.59637	5.80104
position41.label.089	7.56224	24.0426	29.0714	28.102	26.8222	6.73641	6.6342	6.65265	6.2889	6.30175	6.44843	6.31987	5.90444	6.16275	6.15957	6.21279	6.25787	6.24445	6.34436	6.2726	5.55068	6.10582	6.09622	5.94693	6.22914	6.25446	26.5909	32.8235	33.6111	34.88	36.5132	41.1528	37.4211	38.2875	31.7838	32.6491	25.5143	6.21941	6.23858	6.15188	6.04657	6.03552	5.95224	5.35041	5.8999	5.87657	5.70017	5.39711	5.70353
position41.label.099	33.6579	43.1522	48.9785	47.8936	44.9271	45	38.0494	29.4127	9.39249	9.2045	9.11277	8.94174	8.71915	8.63358	8.57325	8.62417	8.39637	31.8824	8.69587	8.93007	8.81146	8.63842	8.5473	8.42667	8.12822	38.3	67.0714	90.7195	122.233	131.495	131.981	14.0591	129.832	125.437	100.786	88.0722	63.4706	55.1538	36.4507	26	7.80595	8.02963	7.81583	7.79371	7.72449	7.53462	7.45294	7.32359	7.39062
position41.label.100	9.10581	92.6532	109.096	121.65	121.023	126.177	115.106	10.6078	91.136	82.964	63.7064	51.07	39.061	28.283	23.0435	6.37471	6.42625	6.27811	6.23593	6.21263	6.11576	6.08309	6.08199	6.15455	5.96795	5.91279	6.16672	25.6296	33.5455	52.5294	87.4685	114.469	138.617	144.416	159.51	156.292	13.6001	152.261	138.06	131.63	125.094	109.923	91.6667	67.9917	7.66723	30.5816	26.0938	6.66997	6.46227
position41.label.114	29.2143	47.0706	61.0882	68.6792	86.4828	82.1091	78.6389	69.977	51.8191	42.6824	30.8636	5.82416	5.56717	5.42862	5.24202	5.23981	5.26925	4.99518	4.97378	5.11624	5.26226	5.18556	5.19079	5.20417	5.26314	5.24328	28.1702	41.8289	57.8529	84.5652	106.801	145.385	14.1662	14.7351	162.69	11.3389	137.039	126.785	108.806	83.5887	57.6	38.2727	30.8488	26.1522	5.28135	4.95855	5.09628	4.88532	4.9133
position41.label.118	6.28782	6.27879	6.11886	5.9834	5.90455	5.79201	5.765	5.68532	5.4923	5.43586	5.42945	5.40801	5.38987	5.35374	5.43708	5.31873	5.47106	5.41118	5.42174	5.46083	5.42573	5.53706	5.58564	5.79111	5.37196	5.62079	24.3636	25.0667	25.04	5.50282	5.43527	5.43523	5.28457	5.09152	5.04648	5.11159	5.18253	5.1381	5.17066	5.09182	4.9933	5.09088	5.09574	5.11502	5.14441	5.06831	5.17634	5.2933	5.4269
position41.label.124	7.35667	25.325	24.8431	23.7222	7.01934	6.93159	6.84797	6.76278	6.68755	6.51154	6.56525	6.52539	6.45932	6.30356	6.23656	6.24557	6.26543	6.23939	6.28787	6.23945	6.04229	6.21738	6.29898	6.24335	6.41664	6.48928	27.587	29.5345	32.0152	34.0147	35.4853	31.7536	29.8596	29.8679	26.9032	5.97906	6.21756	5.91824	5.91506	5.7676	5.68331	5.37604	5.5722	5.75471	5.61967	5.68561	5.56407	5.68255	5.69665
position41.label.128	31.8411	48.1923	61.3778	59.9104	52.544	46.8	41.1651	33.7216	24.7429	6.77106	6.5863	6.58353	6.43622	6.3113	6.21816	6.21999	6.17227	6.20153	6.27749	6.25848	6.33729	6.19862	6.20525	6.31608	6.36175	6.43936	22.625	26.3973	38.4421	41.9813	47.4561	53.416	57.2791	65.2869	66.2444	67.6842	66.3968	61.8407	58.5377	47.9897	36.5306	28.7051	22.9744	6.46858	6.35769	6.27362	6.27746	6.25637	6.09045
position42.label.003	26.7609	28.5806	29.1806	30.3538	27.6349	6.63025	6.41279	6.29794	6.10649	6.05941	6.04834	5.98365	5.95362	5.7652	5.79881	5.84568	5.93193	5.83703	5.74785	5.7634	5.81921	5.88969	5.91436	5.98646	6.07725	6.06746	27.35	29.5636	35.9474	34.5	35.2812	32.6471	31.4	6.61803	6.54015	6.31729	6.21016	6.14256	6.16227	6.10069	6.07897	5.78256	6.0281	5.95793	5.94664	5.52985	5.88459	5.91697	5.9348
position42.label.006	33.2588	44.9798	49.3061	46.4174	49.1491	49.2478	46.2544	37.5586	31.0392	24.2532	6.67207	6.61028	6.402	6.32466	6.38351	6.29301	6.46055	6.37593	6.24306	6.17422	6.23009	6.30707	6.60176	37.76	59.7701	83.4343	99.5877	106.445	125.203	136.667	136.582	133.519	127.413	107.694	94.0974	74.3526	65.6541	39.6613	29.2024	6.90853	6.30251	6.51973	6.5732	6.58413	6.27966	6.47378	6.45581	6.38045	6.36559
position42.label.009	23.625	6.43132	6.21353	6.07079	5.72813	5.78058	5.79138	5.64155	5.60229	5.56646	5.61065	5.71521	5.54997	5.43969	5.57724	5.47153	5.55116	5.69682	5.66687	5.77516	5.94677	28.6087	30.0426	38.1406	49.3529	53.7033	61.2326	66.7634	9.59951	57.4494	53.1446	7.79609	38.6364	32.12	28.9024	6.23166	6.3276	6.49291	6.24791	5.85731	6.33234	6.61994	6.61475	6.67572	6.75405	6.57679	6.99829	6.76826	7.25071
position42.label.011	37.8172	43.4609	53	60.4811	55.8	46.375	41.5761	42.9647	35.4342	29.3509	25	7.65658	7.63947	7.59994	7.52534	7.53716	7.67768	7.58833	7.47327	7.56574	7.66541	7.75826	7.77871	7.90363	7.89514	7.87341	7.96641	7.56823	8.08643	8.31494	8.39823	8.43096	8.37101	23.3056	27.9259	28.4394	30.9273	31.129	34.4861	35.169	34.4328	32.2899	36.1077	32.0263	29.8592	28.8923	28.3226	27.6667	25.7021
position42.label.022	36.381	36.85	37.4167	40.6471	36.8936	44	43.1562	41.2222	29.25	27.1579	26.9474	27.7647	5.59889	5.49001	5.52045	5.47598	5.55307	5.58942	5.65816	5.67832	5.89883	26.9375	32.6875	6.88565	7.08399	39.5745	41.1546	38.6055	40.9314	34.3585	31.7356	25.0323	5.97945	5.58841	5.63305	5.50215	5.45182	5.40034	5.00406	4.84865	5.35804	5.34149	5.35389	5.20601	5.26779	5.20515	5.29579	5.08475	5.92191
position42.label.025	35.9186	47.1546	47.06	41.451	42.5684	37.2333	30.5909	25.1875	7.01695	6.91758	6.85521	6.83242	6.75914	6.78358	6.63736	6.63365	6.68321	6.62028	6.53316	6.48273	6.52784	6.62201	24.3913	30.1875	35.6364	49.625	58.949	63.2136	71.3495	72.1239	72.787	75.6637	69.8056	62.94	54.6289	45.1744	36.4	29.1429	26.6	6.94274	5.94753	6.58669	6.83003	6.71172	6.84126	6.79658	6.80585	6.77306	6.75691
position42.label.034	7.34776	7.24607	7.23318	7.33131	7.18399	7.01528	6.95375	6.79698	6.45815	6.41586	6.14053	6.1716	5.92852	5.87435	5.89577	5.7076	5.82851	5.72294	5.78546	5.76492	5.82549	5.81089	5.86512	6.04782	6.34764	6.56246	27.025	29.2241	33.5517	30.5938	30.9815	27.8542	25.1591	23.7391	5.71041	5.44195	5.22041	4.97431	4.81308	4.78323	4.88164	4.94982	5.04802	4.89116	4.81922	4.90083	4.90102	4.64281	5.28375
position42.label.036	5.54942	5.6028	5.55054	5.47026	5.36177	5.27822	5.17709	5.18627	5.09636	5.10717	5.13797	4.97829	5.0492	5.05097	5.04274	5.04727	5.01911	5.14286	5.07599	5.01007	5.14	5.22778	5.2961	5.3881	5.42799	5.57445	24.5588	5.83658	28.8713	36.0198	35.7426	40.0597	40.9323	45.4876	43.7244	39.3008	35.1947	27.236	23.8125	5.43551	5.16369	5.23529	5.17166	5.2277	5.19811	5.10558	5.15723	5.19065	5.06726
position42.label.062	7.45926	7.37044	7.48126	7.48062	7.24189	7.27002	7.29172	7.33845	7.16009	7.30908	7.28546	7.29484	7.42414	7.3742	7.41516	7.46837	7.5208	7.57776	7.49536	7.37135	7.67792	7.09981	7.66758	31.6905	35.9362	48.41	67.8333	64.9919	54.832	46.1311	44.6695	45.5299	38.7905	38.9528	36.73	33.3117	28.9038	24.0385	8.16383	8.0861	8.12102	8.21168	8.20203	8.34627	8.41214	8.5437	8.76111	8.89339	10.277
position42.label.065	23.4375	26.377	33.0141	37.8488	50.1683	62.3208	64.6346	59.9375	50.9451	37.7802	31.0417	24.4694	24.3529	6.79442	6.69367	6.64936	6.69578	6.56818	6.58711	6.61387	6.49598	6.58993	6.43038	6.65655	6.73893	6.76666	25.6857	32.9767	44.5943	57.2232	87.9187	99.4697	113.479	122.439	120.669	11.4361	125.123	111.57	99.9924	80.8099	67.419	49.6044	35.4048	26.2368	6.62125	6.58501	6.44558	6.36807	6.327
position42.label.071	7.00278	6.9077	27.0789	25.9744	24.5294	6.36599	6.22634	6.20925	5.90606	6.0705	6.07143	6.05684	5.97936	5.80459	5.84199	5.8285	5.87509	5.90977	5.72643	5.58435	5.67763	5.78333	5.66447	5.81946	6.13222	25.8387	26.3784	28.1064	32.5962	31.8542	31.62	29.5102	25.9	26.6522	6.44238	6.44444	6.25151	6.2181	6.34194	6.26397	6.17833	6.18574	6.20444	6.15549	6.17501	6.18605	6.1804	6.15388	6.09514
position42.label.072	37.9375	44.5641	52.1739	60.0714	55.618	54.5275	48.4943	44.2564	36.5758	30.0351	28.36	5.58656	5.5548	5.51743	5.48394	5.52934	5.48094	31.7541	5.39389	5.42579	30.25	28.537	28.9298	27.4717	42.6634	64.2231	91.5426	29.3906	134.078	146.994	156.513	154.18	154.077	148.973	131.451	106.732	88.5639	72.7458	58.2037	42.0889	30.1781	29.6875	31.9688	31.3718	30.4528	31.2698	32.3922	34	5.51633
position42.label.074	46.6321	53.9231	60.3701	11.2818	65.2619	60.0086	51.6847	42.7551	8.46839	28.6216	23.6744	7.59352	7.3377	7.26682	7.23779	7.10438	7.20866	6.97328	6.37734	6.8334	6.77627	6.7569	6.761	6.76493	6.88226	7.00838	30.9508	39.5368	8.97552	66.5315	80.336	98.4918	103.558	107.744	101.22	98.9847	89.1008	81.5763	76.5327	65.1667	51.2121	38.6023	30.4394	24.2414	6.94102	6.91323	6.72645	6.54418	6.44372
position42.label.077	6.36659	6.15414	6.28312	6.12112	6.22819	6.33236	6.43282	6.42119	6.49021	6.28193	6.32218	6.25268	6.22594	6.2241	6.16456	6.11931	6.25816	5.82155	6.16031	6.20501	6.17821	6.1304	6.09436	6.17933	6.2304	6.26544	6.26523	25.1842	6.68577	35.8025	48.35	8.08864	80.1667	9.09876	98.4077	9.39078	89.2016	75.8077	63.0769	44.9911	33.8947	24.9242	6.70471	6.45072	6.37812	6.46941	6.33136	6.26944	6.37626
position42.label.078	11.6478	70.3837	91.3333	85.3333	84.7742	81.2222	68.9608	69.9457	53.8438	44.3457	39.9655	32.9625	28.4	22.8947	8.17528	8.08663	8.03109	7.86773	7.60904	7.62117	7.85359	7.81793	7.70454	7.80622	8.00953	22.9474	26.3968	36.2527	50.4242	66.6827	88.4831	107.944	107.233	138.203	139.971	134.095	134.694	134.514	127.583	111.648	102.403	81.2439	67.0092	53.2617	44.0729	35.5543	32.8395	28.3788	8.72408
position42.label.084	8.36912	8.19805	7.96447	7.93415	7.71683	7.60805	7.56971	7.56054	7.58489	7.62448	7.57711	7.41393	7.51025	7.54032	7.68087	7.68036	28.8462	31.3409	38.0889	45.4	48.3934	47.8209	51.4667	49.4028	55.7826	58.6479	68.8852	67.8269	45.6269	37.6452	31.3617	25.8529	22.375	8.79715	8.74264	8.28691	8.71589	8.5145	8.5854	8.59034	8.71303	9.00068	8.96716	9.06234	9.26197	9.31094	9.52829	9.56434	9.70679
position42.label.085	9.01504	8.99511	8.85206	8.90533	8.62542	8.73378	8.70765	8.83668	8.81998	8.86539	9.0034	8.80967	8.94409	8.75019	8.8485	9.046	9.28772	28.6835	40.0642	45.1667	52.3929	52.2074	55.7293	62.4959	57.5484	48.287	46.3113	37.7356	30.5395	24.2708	9.5307	9.45854	9.34964	9.26418	9.24438	9.17922	9.16889	9.33818	9.36259	9.32425	9.31276	9.32061	9.50346	9.51958	9.68919	9.93066	28.3462	32.4744	37.7647
position42.label.091	6.60602	6.70401	27.2727	27.5745	25.5814	24.4706	6.52935	6.57991	6.25189	6.28375	6.225	6.17176	6.09269	5.99103	5.93565	5.89309	6.03407	5.80968	6.06098	6.05344	6.09694	5.99946	6.03386	6.19535	6.31792	30.9688	39.8675	52.914	65.4571	72.8835	89.6667	109.58	108.991	106.969	101.94	98.5923	84.8529	69.52	63.7739	53.5	43.5816	34.7727	27.1127	23.4118	6.37597	6.12054	6.15726	6.04548	5.9116
position42.label.093	28.1429	39.2698	44.5362	48.5467	46.3671	44.8235	40.0156	35.1636	30.9773	23.2692	6.28185	6.08764	6.03827	6.03455	5.94854	5.8908	6.02019	5.69456	5.96994	5.98568	5.9592	5.91107	6.00182	6.01642	6.07519	26.3214	6.67421	51.8333	67.3295	9.15182	10.234	11.0199	11.3341	10.9544	100.95	9.72147	9.10782	8.43281	53.25	6.94773	27.8444	6.23847	6.08011	5.90195	5.91012	5.87775	5.9173	5.89742	5.95947
position42.label.095	58.1505	102.109	10.0093	10.2257	10.4359	10.0453	9.618	8.80399	78.4516	54.1758	6.97509	31.7101	23.075	6.10962	6.13624	5.99423	6.09208	6.00136	6.04685	5.97477	5.91284	5.98361	6.13453	6.12168	6.04775	6.22152	23.8148	32.6613	42.9367	51.023	62.4681	77.52	91.4038	104.627	104.694	106.691	104.95	99.9917	100.125	99.2233	81.48	65.1429	42.3718	29.5238	23.56	5.92737	5.94524	5.86478	5.82412
position42.label.096	28.8493	35.5833	35.4444	33.6438	29.0862	25.2195	7.56231	7.4974	7.16812	7.20985	7.34619	7.29045	7.07554	7.08953	6.96781	6.88243	6.97902	6.91121	6.85828	6.87867	6.72292	6.71032	6.75675	6.81772	6.90578	28.3824	32.2414	7.94315	46.957	57.1134	70.1754	9.5427	89.1797	95.5115	91.2288	89.5493	87.7424	69.904	72.8306	57.3782	49.2952	38.8571	7.42066	6.89537	6.77034	6.76878	6.56662	6.44587	6.43105
position42.label.097	27.0816	30.4848	28.5965	25.6	6.2993	6.22657	6.15391	6.00509	5.96609	24.25	25.7727	24	6.1131	5.95349	6.0076	5.90561	5.98395	5.89634	5.94696	5.99502	5.99653	25.2581	34.8	49.2111	58.3772	75.7879	87.1849	109.579	148.087	149.353	134.856	135.127	118.893	107.985	94.8889	70.4811	48.6067	38.2203	24.8837	6.09722	5.81876	5.76715	5.59163	5.49463	5.62067	5.45687	5.42566	5.4387	5.25171
position42.label.103	107.463	110.328	117.885	118.868	91.7172	73.8	63.1099	51.9359	37.9194	29.3696	7.80906	7.64954	7.55471	7.47306	7.41817	7.48754	7.53542	7.57546	7.58871	7.48711	7.70982	7.69847	7.75745	7.90384	29.6739	8.5	49.5467	63.0787	74.7172	89	106.451	109.078	97.4052	104.33	93.041	79.7248	73.4423	69.6104	54.7595	41.1642	29.5	8.2677	8.11167	8.08791	8.13278	8.14253	8.04128	8.06425	8.05237
position42.label.111	7.04924	7.25835	24.4762	6.86194	6.63833	6.5447	6.44863	6.53223	6.41366	6.62873	6.71166	6.75687	31.4836	6.6734	6.66406	6.79985	6.83308	6.81426	6.93499	6.97836	7.06851	7.15596	7.26848	7.49531	26.1622	8.36896	46.5051	53.0541	57.2295	9.81089	10.3268	69.1024	66.0391	60.952	54.875	46.2745	36.4505	8.3491	23	7.82609	7.61792	7.56032	7.49396	7.31718	7.39609	7.33625	7.3842	7.34824	7.31094
position42.label.112	7.0565	7.00578	6.9083	6.88644	6.85255	6.83285	6.82027	6.87122	6.79035	6.82585	6.83494	6.84999	6.89735	6.85087	6.77926	6.81357	6.87568	6.75577	6.77588	6.91825	6.92476	7.0498	7.23582	23.4318	25.2396	27.2203	28.7143	29.4452	29.7007	28.122	26.2167	7.37244	7.24617	7.03322	6.97657	6.89171	6.93009	6.87613	6.87382	6.73336	6.69833	6.73625	6.61937	6.68768	6.68617	6.80169	6.71129	6.80902	6.9871
position42.label.117	52.8911	71.7488	81.6168	80.2422	78.1244	70.726	60.3255	51.2021	42.3684	33.15	26.28	25.2647	6.22578	6.09366	6.06129	5.92964	6.03051	5.9068	5.9755	5.93698	5.88189	5.84027	5.90929	6.00218	5.88641	5.77693	5.90892	5.97117	6.19528	28.7083	31.9921	40.811	46.8258	51.905	57.5294	59.4715	63.1863	70.3153	72.5517	62.2828	55.3757	47.5886	40.321	32.4519	27.2597	23.2	5.72374	5.71351	5.58574
position42.label.131	6.32388	6.49526	6.42559	6.43938	6.17582	6.04022	5.81227	5.75883	5.67868	5.58019	5.603	5.53828	5.45482	5.50275	5.30271	5.39532	5.32732	5.30627	5.44918	5.24649	5.12742	5.08786	5.25785	5.20278	5.37522	5.43712	5.48177	5.59832	5.78479	24.6786	26.6471	26.8571	29.5	29.4694	27.186	27.6852	25.8125	27.2258	23.4737	5.7164	5.60146	5.75927	5.48007	5.26423	5.42139	5.49783	5.18116	5.09006	5.05722
position43.label.022	36.4058	41.803	36.4412	35.8214	30.234	7.00216	6.74622	6.52703	6.3737	6.2712	6.30459	6.31485	6.14918	6.109	5.92875	5.99601	6.03605	5.98569	5.95817	6.03285	6.25121	6.37094	6.42058	32.0222	46.7966	57.5067	69.3377	72.9783	82.134	94.31	105.477	110.913	114.421	110.726	98.1942	93.5918	9.77589	61.011	49.7656	41.0847	29.9783	25.7778	6.64143	6.46923	6.49385	6.3851	6.22313	6.10019	6.02396
position43.label.023	105.534	124.474	139.611	122.787	116.874	110.892	94.7978	74.9778	56.1918	45.3651	30.7292	6.49428	6.27336	6.2191	6.14124	6.1259	6.24402	6.30679	6.29955	6.26656	6.56912	6.66032	6.69245	6.683	6.48152	41.1132	68.507	94.7727	119.887	125.854	131.742	147.625	188.579	147.899	155.4	141.4	124.01	113.556	113.5	81.9773	46.8158	32.5441	25.6857	6.54893	6.47549	6.52128	6.47201	6.3141	6.43694
position43.label.053	34.9831	51.3231	61.8028	60.5862	65.5823	63.4286	54.3333	39.5	34.4107	27.6286	5.60153	5.54683	5.46954	5.3468	5.25094	5.1721	5.16448	5.0938	5.04247	4.95405	4.91791	5.44726	5.35154	4.54965	4.63604	4.89077	4.92135	26.1017	41.1	42.5714	53.2338	73.25	84.9515	99.4151	86.65	104.19	88.5778	91.6092	69.5116	56.225	46.6508	32.4688	25.963	4.84101	4.85183	4.87577	4.73438	4.74462	4.50157
position43.label.054	43.8276	54.7766	59.8317	67.3146	8.56455	60.5	46.5833	39.9859	30.9286	25.641	6.56496	6.52459	6.41937	6.2199	6.1607	6.02403	6.24216	6.15798	6.08831	6.03213	6.2899	6.1549	6.40606	5.77252	5.93701	26.1111	34.2698	44.6471	60.7582	72.9111	77.6226	83.3645	108.139	96.4182	90.6075	80.2762	83.7865	55.4731	6.97922	37.2	28.7273	23.5484	6.00911	5.60201	5.77001	5.8032	5.78385	5.59035	5.66277
position43.label.058	31.493	34.3718	37.527	35.9855	31.3158	25.6905	24.1176	7.55656	7.40264	7.35807	7.21815	7.162	7.19031	7.11996	6.99403	6.89854	6.92131	6.92951	6.82151	6.94166	7.11565	7.12192	7.38119	6.64224	7.03415	26.4091	24.8966	24.973	7.82816	28.3404	7.52563	28.9808	38.0161	40.4255	32.7234	25.7	6.65323	6.55245	6.59766	6.52025	6.45712	6.41933	6.40867	6.21046	6.46828	6.47315	6.45533	6.4534	6.39734
position43.label.066	27.7407	28.0833	27.7059	26.1951	6.29831	6.20487	5.88589	6.04803	5.89881	6.0451	6.03498	5.92766	6.01644	5.92351	5.96499	5.98435	6.08357	5.98654	5.98004	6.11062	6.82381	6.82254	7.10147	25.7143	36.4286	49	62.3051	77.876	91.1027	10.1933	94.8533	83.5503	70.1329	52	34.8878	6.60781	6.28906	6.12245	6.07559	6.09033	5.91223	5.70917	5.94465	5.62514	5.82299	5.9645	5.93027	23.1875	6.54971
position43.label.067	32.8083	43.3333	49.9189	52.396	50.3688	40.6045	35.9737	7.47482	25.2698	7.00725	6.97079	6.86042	6.78958	6.63414	6.60791	6.60545	6.62891	6.5651	6.54366	6.64748	6.86681	6.78501	6.87821	6.19684	6.72654	25.0286	29.0091	44	8.84742	9.22724	84.7736	96.1988	103.917	102.779	103.959	11.0003	9.80849	60.3846	45.0692	33.8727	25.6667	6.975	6.7708	6.54543	6.82763	6.75355	6.67715	6.61334	6.58383
position43.label.071	7.33383	7.29784	7.16249	7.05764	6.85257	6.90916	6.76906	6.85466	6.82252	6.91537	6.92131	6.93073	6.99519	6.80678	6.7461	6.68735	6.76988	6.92542	6.72271	6.84629	6.99251	6.96043	6.969	6.6661	6.91889	25.1915	29.551	33.8803	36.3386	37.9837	36.25	36.6414	33.5274	29.9407	27.0233	23.9429	7.14552	6.8024	6.81682	6.73996	6.66028	6.64658	6.70461	6.67115	6.71401	6.81234	6.85955	6.74431	6.73464
position43.label.102	134.687	132.397	123.585	120.442	106.065	9.87987	76.2815	64.2126	56.4107	43.6186	32.4778	26.8871	23	6.42672	6.28942	6.3577	6.09629	6.21377	6.12085	6.07353	6.2781	6.31587	6.29012	5.74706	6.12742	25.9512	32.1687	67.0211	88.3824	100.2	115.914	143.17	162.056	166.253	175.074	172.02	12.8878	141.503	130.745	99.437	84.0325	66.1626	49.3737	35.9419	6.57668	6.38535	6.41193	6.21964	6.14765
position43.label.113	61.5054	80	87.7037	93.8291	95.9573	102.571	88.5333	77.087	74.6346	70.2449	56.6632	46.1481	33.4848	25.4468	6.04124	5.92188	5.72713	5.53972	5.50678	5.36604	5.50831	5.50829	5.34763	4.86333	5.04407	5.27124	5.2301	5.45753	25.25	32.9216	45.4032	54.88	63.0632	79.8108	89.3577	116.847	121.351	123.193	140.859	131.229	132.397	138.079	120.834	107.376	88.1045	64.6991	46.5398	36.7727	28.7571
position43.label.127	52.6588	52.759	46.9467	6.81779	28.4222	6.35586	6.25411	6.23479	6.0549	6.0888	6.17324	6.17464	6.12669	6.13221	6.0142	6.19431	6.2231	6.36088	23.8846	29.942	41.7849	57.4891	61.5321	69.8504	8.51369	9.04064	107.84	109.948	117.375	104.948	96.7315	8.59304	69.7851	52.0648	35.0938	26.8226	6.31945	6.18425	6.04465	5.92241	5.7717	5.82669	5.64427	5.67056	5.43849	5.43302	5.5072	5.84056	5.67962
position43.label.144	29.1429	27.75	23.7222	7.98494	7.90867	7.79386	7.77197	7.64056	7.68971	7.62221	7.58642	7.56565	7.25918	6.98527	6.95607	7.34533	7.33476	7.20869	7.36964	7.37157	7.35621	24	25.4595	6.39211	32.325	33.8723	37.1778	32.7556	29.9091	30.6857	25.5882	8.46247	8.52447	8.44709	9.19044	9.08262	8.94923	9.25639	9.05759	8.62296	8.49471	8.71212	8.56664	8.9029	8.50302	25.7647	29.9286	40.8077	50.7255
position43.label.145	37.3023	61.8269	71.8879	68.7009	63.8618	58.2264	46.1275	37.7778	29.15	5.92073	5.9237	5.80357	5.8615	5.61801	5.64742	5.58485	5.16655	5.52273	5.54036	5.59531	5.82732	6.00963	6.19497	5.44165	26.6154	33.5273	39.8767	51.4026	56.3415	52.8764	51.4737	49.4022	47.8636	42.8049	40.3286	33.1746	25.5778	5.66779	5.62987	5.51036	5.43748	5.37148	5.4257	5.4543	5.39615	5.52547	5.34331	5.41539	5.49139
uORFm-TOC1_Se34
cell label	frame00	frame01	frame02	frame03	frame04	frame05	frame06	frame07	frame08	frame09	frame10	frame11	frame12	frame13	frame14	frame15	frame16	frame17	frame18	frame19	frame20	frame21	frame22	frame23	frame24	frame25	frame26	frame27	frame28	frame29	frame30	frame31	frame32	frame33	frame34	frame35	frame36	frame37	frame38	frame39	frame40	frame41	frame42	frame43	frame44	frame45	frame46	frame47	frame48
position18.label.003	28.0246	28.5076	30.4545	30.6	7.65446	26.3101	24.9412	6.73356	6.63394	6.4939	6.31729	6.41339	6.29494	6.51956	6.56283	6.53961	6.28403	6.33063	6.46068	6.70425	6.59396	6.64253	7.24159	7.84112	7.92396	8.21492	8.26188	8.88726	9.44292	10.0168	66.1914	9.78848	9.61978	9.20554	8.52245	5.79877	5.68969	5.59903	5.5733	5.56074	5.35166	4.89863	4.7988	4.29517	4.82822	4.75521	5.16362	5.26608	5.50941
position18.label.005	7.05438	6.8387	6.7245	6.48669	6.51618	6.47517	6.50629	6.57725	6.79245	34.102	41.0841	40.561	44.8909	35.883	37.58	33.1226	37.1635	34.1739	33.3868	31.241	32.5211	27.9492	29.8182	27.8235	24.6765	6.8817	24.625	6.84609	6.72686	6.95675	6.87628	7.00244	7.17532	7.30004	7.30368	6.77391	24.4	26.3621	27.4444	7.41919	30.4579	29	25.0889	23.7419	6.83777	6.69964	6.64325	6.64352	6.58101
position18.label.006	7.88073	8.08446	7.83535	7.36479	7.25407	7.13337	6.83351	6.76881	6.70208	6.81686	6.68098	6.75	6.99841	7.1427	7.14188	7.17771	7.41191	7.58182	7.67847	7.801	7.90954	7.96947	8.21893	8.31058	8.35156	8.75878	8.73288	25.4828	25.4318	26.6053	26.5957	27.5435	26.6957	26.9388	24.6957	23.75	8.20637	8.1491	8.1177	7.96561	7.73138	7.98579	7.75301	6.9634	7.99956	8.2052	8.3163	8.1969	8.12666
position18.label.008	46.1132	61.1915	59.7407	57.5094	55.2321	42.5179	39.5102	34.6	26.4583	8.76073	8.34259	8.52368	8.2087	8.00178	8.14734	7.83824	7.77284	7.60187	7.75472	7.41402	7.69835	7.51952	7.58473	26.4231	27.85	32.3721	36.2115	46	42.5283	51.322	51.6452	60.8065	10.8024	49.3913	42.7679	33.4222	27.5806	8.49068	7.53745	7.72155	7.88299	7.49118	7.38908	7.59164	7.52974	7.54817	7.03963	8.15433	8.1541
position18.label.011	7.84491	7.65609	23.7059	7.28176	7.58686	7.53035	6.93173	7.18067	7.23922	7.09037	7.12222	7.0259	7.17424	7.12307	7.17204	7.05604	7.18958	7.04535	7.23984	7.44124	24.2917	29.1475	36.6617	37.3567	43.3065	10.2058	56.8075	60.6413	55.175	54.2094	46.4365	37.4423	31.6053	23.9474	7.94499	6.9334	6.93339	6.92944	6.6149	6.73524	6.63384	6.71764	6.64938	6.01248	6.46614	6.7467	6.78573	7.05259	24.6795
position18.label.013	54.3178	57.866	50.0577	43.9677	36.3444	32.1818	26.0943	7.12484	6.92986	6.73574	6.49957	6.47326	6.35581	6.47858	6.29806	6.2307	6.37168	6.3731	6.39235	6.4241	6.47013	6.43387	6.60319	6.77209	6.60219	6.67469	25.8889	26.7679	7.31481	36.5152	37.8056	39.2069	40.913	37.5161	29.6275	26.9032	5.96774	5.59086	5.62823	5.65701	5.3944	5.30438	5.14936	5.07038	5.24775	5.22364	4.83913	4.39511	4.69323
position18.label.016	7.66215	7.47164	7.19133	7.28143	6.96501	6.94891	6.80697	6.62654	6.48596	6.4774	6.29383	6.44576	6.34694	6.23285	6.32111	6.23174	6.37345	6.18793	6.3916	6.5266	6.42313	6.39286	6.65641	6.7203	29.3462	35.3125	34.6667	39.475	50.1429	48.7222	40.2692	40.3333	37.68	34.675	26.875	6.04095	5.84369	5.82388	5.78776	5.93936	5.76577	5.69641	5.71219	5.84035	6.04648	6.01867	6.01222	6.16916	33.6829
position18.label.018	44.5591	46.2796	49.5699	51.6118	48.6203	44.9367	37.2237	30.4545	23.7895	6.27506	5.05046	5.22121	5.11691	5.34039	5.34955	5.20579	5.41538	5.24222	5.43187	5.60254	5.79935	25.0667	26.6167	30.9733	34.6667	40.045	49.3982	52.1692	53.2537	57.2231	51.0833	42.6975	34.981	28.4324	7.16509	4.78884	4.74576	4.59309	4.55741	4.52756	4.39647	4.41402	4.30125	4.4263	4.55865	4.25023	4.2792	23.6667	32.481
position18.label.019	49.3967	49.7778	46.7851	45.075	40.2768	31.5714	25.92	22.4286	7.0502	7.07446	6.82355	6.81393	6.80066	6.73469	6.89204	6.80793	6.80676	6.65432	6.72697	6.88069	6.85647	6.79366	7.32096	7.34106	7.64516	30.5429	8.39955	8.8718	9.52239	70	70.5726	67.8934	61.3279	9.58449	9.36585	38.9263	7.32535	23.7647	6.98471	6.84502	6.75717	6.61022	6.59275	6.52429	6.58608	6.72871	6.52602	6.40917	6.41758
position18.label.020	6.97994	6.78153	6.84761	6.49226	6.47212	6.38534	6.18594	6.08114	6.20676	6.12024	6.13737	6.26097	6.07893	6.12829	6.25966	6.09434	6.21331	5.97163	5.98333	6.02566	6.07182	6.22645	6.68408	6.65843	6.6664	23.75	7.07994	31.8462	29.9692	30.3151	25.6308	25.1944	6.71109	6.59619	6.43061	5.58549	5.6431	5.60494	5.31926	5.48161	5.87353	5.40445	5.45002	4.72309	4.93104	4.91807	5.12554	5.23528	5.28296
position18.label.025	42.6769	39.9106	32.7049	27.16	25.1087	9.33923	9.18234	8.87224	8.75233	8.80869	8.51945	8.48172	8.44078	8.31943	8.38812	8.27711	8.30607	8.19092	8.51411	8.52022	25.775	27.2418	32.899	34.05	43.0734	48.7477	46.1863	49.2	56.4038	50.5773	45.1354	43.8812	40.3947	27.8852	24.2963	7.46465	7.55047	7.54159	7.44418	7.35232	7.2339	7.12965	7.14585	7.05836	7.34127	22.6087	26.283	36.1549	46.1932
position18.label.031	8.57216	62.697	25.6818	8.09531	8.11934	7.89094	7.73635	7.50256	7.63425	7.65777	7.47571	7.52845	7.66983	7.60056	7.60976	7.59921	7.60535	7.57187	7.5471	7.68661	7.68326	7.70437	7.6482	7.77878	7.83907	7.93111	23.7917	27.9615	32.8923	42.2692	48.2299	51.8764	53.9659	52.4667	9.55199	44.1125	33.1286	7.99158	7.81897	7.76976	7.65673	7.51491	7.41603	6.94227	7.34699	7.78289	7.44702	7.28681	7.60521
position18.label.033	5.98953	6.1374	5.80674	5.83134	5.83463	5.71014	5.55746	5.44009	5.32655	5.35149	5.58205	5.4409	5.50977	5.62145	5.69547	5.60996	5.52948	5.38373	5.33883	5.75044	5.56688	5.55026	7.23416	7.3327	6.9578	7.14391	7.71952	7.1931	7.36038	22.1176	7.54801	23.7059	26.7317	24.7959	7.99388	27.25	27.9833	29.6615	28.0351	26.125	28.6042	23.0952	5.15886	4.36907	4.25049	4.79312	4.59657	4.69781	4.75504
position18.label.034	40.5135	40.3048	41.5288	41.4954	38.3	34.1892	28.6296	23.7273	7.04445	7.00718	6.85421	6.67814	6.6999	6.65474	6.56379	6.55888	6.71752	6.59525	6.65453	6.71154	6.63371	6.67565	6.89579	7.08048	7.17536	26.9074	30.3333	8.16517	43.1474	53.2637	58.5155	9.39528	62.0727	59.8053	54.1308	8.04165	42.9474	7.14093	25.7381	6.90745	6.63391	6.55278	6.49775	5.94606	5.74198	6.44108	6.34762	6.43018	6.36832
position18.label.044	56.82	55.8396	56.7677	63.8778	62.1562	8.97579	39.1299	7.41151	28.3953	6.62448	6.49135	6.40929	6.26539	6.45063	6.44262	6.32069	6.39169	6.1475	6.16303	6.36149	6.27011	6.38393	26.2045	37.8696	42.7073	59.0349	67.8556	69.6947	68.5391	80.215	77.0095	72.4505	63.381	50.1553	8.20793	28.2877	25.0732	6.09331	5.98949	6.10903	5.94467	5.83031	5.63894	5.14097	5.20515	5.59532	5.25	5.61567	27.7297
position18.label.047	68.9892	10.2273	67.9545	67.1429	9.78221	53.3956	44.2143	35.8421	30.6308	7.59425	7.22503	7.20627	7.02515	6.95903	7.02657	6.72961	6.8726	6.69231	6.76443	6.84695	6.70167	6.75399	24.9655	33.2152	39.4111	48.2963	56.3415	73	86.5347	94.8121	120.576	117.035	103.747	89.7681	72.4964	59.3778	44.9421	40.625	30.7912	26.4242	6.93124	6.74467	6.42492	6.23461	6.54264	6.35332	6.17443	6.5902	6.11007
position18.label.048	6.9163	6.73242	6.75785	23.8824	6.6046	6.46619	6.17124	6.1917	5.80477	5.91	5.76555	5.68722	5.68599	5.6605	5.56633	5.52202	5.58417	5.61477	5.56656	5.61243	5.6373	6.07417	27.5147	34.3563	39.8191	44.9813	66.8041	67.7451	75.0769	55.6286	58.45	50.5278	43.7282	36.5843	32.0128	25.1321	5.75	5.39817	5.5226	5.33141	5.17102	5.69031	5.00993	5.06726	5.12891	5.14974	5.17921	5.81404	25.4
position18.label.051	43.4714	8.71691	44.3944	43.1727	40.8623	8.30367	30.1681	27.1944	7.45742	7.46275	7.10837	7.11881	7.19607	7.47148	7.42977	7.31242	7.23255	6.90091	7.03506	6.92056	7.16913	7.37364	7.97867	8.03439	25	33.4821	41.5508	48.5625	53.4403	10.4958	59.0993	61.1634	65.4571	54.8188	48.6619	37.5556	27.3902	6.74425	6.41116	6.67836	6.80431	6.27109	5.75856	6.29476	6.76441	6.38497	6.06573	6.31887	6.51494
position18.label.052	34.8272	34.1628	29.5526	28.4478	25.551	7.56872	7.41338	7.2741	7.07732	7.09629	7.03873	6.94029	6.82217	6.83964	6.63518	6.79463	6.66569	6.16768	6.59628	6.65233	6.74595	26.3793	29.3889	40.4444	45.9873	43.7792	49.2476	61.6238	62.1485	60.5625	56.5872	50.9277	44.125	47.6848	31.7284	29.0727	6.09644	5.63066	5.9652	5.9589	5.58742	5.73966	5.25861	5.15234	5.10548	5.33228	5.02872	4.6422	26.2059
position18.label.054	8.04907	59.5385	58.0877	61.3692	57.9167	51.2069	53.8125	37.6444	29.069	6.48887	6.4552	6.34112	6.4097	6.21694	6.08627	6.06729	6.11166	5.99704	5.95245	6.04012	5.98445	5.92531	5.9983	6.25277	6.18639	6.32271	28.8387	35	41.1818	43.0896	50.5067	63.1667	66.2273	72.5778	70.8617	60.2247	50.5	52.7037	35.2941	28.6226	23.5556	5.27604	5.06838	4.72767	5.03063	4.94146	4.94907	5.59328	4.87763
position18.label.059	7.77743	7.44634	7.30429	7.06462	7.01514	6.83877	6.68701	6.45942	6.39678	6.51997	6.30763	6.19829	6.07513	6.12588	5.82789	6.01338	6.01404	5.87324	6.0384	6.01388	6.15772	23.6875	7.23891	33.6349	7.3678	40.0769	36.4306	8.07492	7.64115	35.2532	7.11733	26.1961	6.82648	6.47243	6.23869	5.04325	5.49283	5.5366	4.587	5.30188	4.75027	5.1322	5.41928	4.71283	5.09101	5.60057	5.09084	27.1071	31.5147
position18.label.066	7.8184	7.74853	7.67891	26.6471	26.8095	27.9286	26.0385	7.2374	7.17857	7.02507	6.80865	6.66017	6.67258	6.58648	6.60156	6.66513	6.74024	6.63116	6.67428	6.58834	6.55714	6.57549	6.75907	6.99848	6.74688	6.85559	6.93043	7.11116	7.34785	25.3438	29.1481	36.1094	31.56	38.7361	40.3947	35.6914	35.5493	32.3235	29.451	24.4324	7.19103	6.95093	6.68893	6.83136	6.84796	7.20545	6.88412	6.69523	6.67881
position18.label.067	7.28006	6.58272	26	6.38004	6.57569	6.12354	6.44653	6.70201	6.63564	6.76837	6.56463	6.61831	6.47612	6.29126	6.69692	6.43686	6.51371	6.49213	6.57878	24	24.8947	31.9917	34.8529	39.8471	46.1951	54.9484	55.0736	45.9624	47.875	41.0417	32.1241	26.4239	7.1049	7.0614	6.52608	5.57374	5.66046	4.80742	5.01205	4.97581	5.04488	4.92006	5.42261	4.64951	6.06428	35.5431	47.6992	56.9	72.1973
position18.label.071	34.6707	37.6337	46.1513	52.2	13.1462	44.8208	38.1798	31.9762	26.9355	23.1579	9.62007	9.40175	9.19871	9.07544	9.03587	8.80077	8.68928	8.44599	8.47925	8.45714	8.45155	8.48446	8.67135	26.3043	35.4	43.3523	56.6038	13.0982	78.025	86.754	94.8897	104.815	107.415	111.769	19.8187	112.65	108.768	92.9343	74.1933	59.6	40.954	32.0847	25.42	9.91527	9.67817	10.8312	9.87832	9.27481	9.60239
position18.label.072	8.50287	8.29534	8.06202	7.71817	7.79939	7.75191	7.65824	7.46965	7.58431	7.40143	7.40505	7.39793	7.35549	7.25443	7.39051	7.38573	7.47449	7.31857	7.4693	7.60188	7.69453	7.8917	27.3182	33.2614	39.3556	42.9247	43.98	46.2525	46.3366	42.6214	37.1573	30.2738	25.3793	8.19755	7.94717	7.06682	7.65491	7.14547	7.4146	7.22404	6.95976	7.4447	6.86646	6.83399	6.96916	7.85232	7.53098	28.2941	36.8981
position18.label.073	8.56957	25.2432	26.0606	25.5769	7.62924	7.83962	7.49306	7.21485	7.33561	7.22833	7.01014	6.99857	6.8264	6.79932	6.84087	6.87243	6.92074	6.77534	6.78186	6.82576	7.69119	6.68949	6.95707	7.08002	6.90618	7.0442	7.03513	7.04734	6.97605	24.5	26.6857	27.3333	27.95	7.46314	29.9167	30.7115	6.46183	27.6098	26.1667	6.08562	5.93073	5.80256	5.72893	5.4604	5.69381	5.62766	5.59936	5.59078	5.6453
position18.label.075	7.19724	7.24496	7.07324	6.9239	6.86356	6.73085	6.72107	6.50531	6.60939	6.54996	6.5572	6.59992	6.53024	6.6182	6.6726	6.5576	6.50877	6.55472	6.60016	6.66749	6.75539	6.79179	23.6	26.6923	33.4778	8.29904	43.0729	48.883	49.1505	45.4862	45.1845	8.18584	33.175	27.0189	7.05467	5.98698	5.96221	5.77703	5.85268	5.9214	5.76133	5.63171	5.70487	5.72842	5.86928	5.99313	6.07326	6.23728	26.3611
position18.label.081	6.88975	25.4167	26.24	6.23482	6.42857	6.31851	6.25745	6.02452	6.1409	5.92572	6.11635	5.99751	6.04192	5.88689	6.0449	6	6.06899	5.97444	5.92233	6.16667	6.0674	5.97258	6.61542	6.53101	6.8157	23.3	26.9592	28.2754	32.2949	38.0972	53.038	8.55652	55.9231	54.0235	42.0769	32.3086	25.9608	5.90325	5.88311	6.30164	5.59394	5.62397	5.29801	5.21326	5.37892	5.76102	5.43842	5.34045	5.50765
position18.label.082	24.8182	23.8667	24.1	23.5556	7.87933	7.86377	7.66721	7.39836	7.47139	7.315	7.29168	7.30611	6.4123	7.40702	7.36158	7.22777	7.26121	7.45289	7.39187	7.50712	7.37409	7.39596	24.7857	29.9032	8.40146	36.7097	44.9432	49.2316	9.22928	51.3564	46.8081	40.2784	8.50177	28.9844	7.6331	6.65926	6.40901	6.86098	6.66034	6.46061	6.847	6.43902	6.48732	6.17729	6.48439	6.36373	6.49834	6.50882	25.4167
position18.label.091	56.4924	52.65	46.4958	40.8772	38.3271	33.3678	27.0175	22.8571	7.13985	6.78155	6.71394	6.56562	6.4062	6.4549	6.58551	6.50638	6.54124	6.44721	6.38374	6.56926	6.44095	24.1852	34.5571	45.1954	60.6442	68.0962	78.296	89.0083	98.7536	109.054	112.778	99.2083	10.7109	68.9829	55.1485	36.9213	27.4737	6.72396	6.431	6.64608	6.35227	6.28916	6.13851	5.98571	6.22441	6.08137	6.03186	6.10876	6.26316
position18.label.093	56.5926	66.5493	61.2338	57.7206	47.3766	35.9077	27.2308	5.96573	5.79136	5.79004	5.57718	5.53104	5.42701	5.44188	5.44409	5.428	5.63555	5.12231	5.27836	5.07881	24.3684	32.2206	37.7143	44.8065	58.7282	51.3333	61.6875	10.8571	69.8108	62.8926	62.958	53.3967	43.681	33.9684	25.8475	5.2453	5.22702	5.25228	5.10294	5.25762	4.91738	4.77227	4.73907	4.23832	4.7624	4.52188	4.78669	32.2875	49.9908
position18.label.094	24.069	24.525	27.4571	6.89215	6.86032	6.75485	6.56663	6.45928	6.42225	6.28674	6.28273	6.28469	6.21617	6.37472	6.38182	6.32592	6.24702	6.3285	6.34204	6.44514	6.37174	6.35422	6.73867	6.91292	7.10115	7.24503	7.53982	7.63456	7.85961	7.96148	35.5055	33.8776	37.8947	39.9231	40.2268	35.8148	28.7077	6.49033	6.37314	6.33081	6.30356	6.19421	6.25026	5.9803	6.16022	6.12396	6.10908	6.09543	6.07523
position18.label.095	27.9452	28.1609	29.0132	26.5195	24.7097	22.5714	7.59841	7.25668	7.21209	7.09412	7.09189	6.93601	6.91609	6.90424	6.83463	6.81703	6.85405	6.59649	6.65968	6.70358	6.56888	6.99657	7.02309	6.84045	23.5405	25.3846	7.4289	33.0633	36.6667	44.3529	43.8108	48.4348	44.1719	6.62505	26.3158	5.15569	5.40012	5.36231	5.25417	5.48995	5.32777	5.22076	4.60561	5.25997	5.16371	5.28131	4.65418	4.85195	25.1905
position18.label.096	47.6818	61.2126	9.4483	66.8667	71.2787	57.8182	40.5268	32.1646	25.22	6.45461	6.35804	6.3011	6.15911	6.08079	6.06227	6.12057	6.06591	5.93986	5.94665	5.95507	5.94275	6.05718	6.50533	6.96125	6.92426	30.1692	40.4362	56.0721	70.2807	77.513	89.1318	102	111.687	110.023	99.0563	97.1969	89.252	70.5806	56.8305	47.3426	34.9241	25.5	6.05493	5.61802	5.7088	5.70195	5.55673	5.53437	5.55758
position18.label.098	57.3678	53.9271	47.38	43.8	32.0294	25.4878	9.54236	9.09622	8.9934	8.78764	8.53536	8.27535	8.33618	8.01055	8.25815	7.96055	7.89737	7.63447	7.79651	8.40504	24.48	29.1154	30.6301	8.84811	46.8969	57.1456	64.1282	73.0813	77.3475	81.2782	95.8062	91.6457	102.746	93.0513	77.8509	58.5088	43.7653	31.5946	25.125	8.10405	7.3148	7.70958	6.82894	7.48972	6.83221	6.87682	7.05503	24.4118	33.0606
position18.label.100	8.20605	25.9574	26.6892	31	31.0658	29.7821	29.3559	25.3455	24.4815	7.50355	7.44498	7.3961	7.33002	7.34428	7.29137	7.31158	7.24519	7.05686	7.10206	7.18221	7.05825	7.14536	7.23492	7.33426	7.40673	23.186	28.4058	8.50325	41.4105	9.3908	9.64963	54.7203	63.5	67.6759	66.3363	64.8785	52.4259	45.3871	7.97589	23.4348	7.32183	7.12582	7.14135	6.80906	7.20319	7.07118	7.11313	7.11603	7.14028
position18.label.102	34.6596	35.0526	42.9385	49.4727	49.371	48.4615	39.3478	30.5417	26.3793	7.08775	6.80189	6.57239	6.59458	6.51267	6.49921	6.52431	6.46478	6.37597	6.20575	6.6069	6.41179	6.39049	6.60468	6.61098	6.77512	22.7222	23.7143	31.7571	41.0897	48.7872	59.2828	71.2981	79.6147	91.2308	92.0408	87.6593	88.4393	79.6018	81.281	76.0435	10.9252	61.5784	44.5631	37.9375	30.4706	5.79624	24.1053	5.30901	5.41203
position18.label.104	7.94637	7.84151	7.80064	7.50997	7.94229	7.59067	7.43106	7.54297	7.63048	7.53274	7.50296	7.4612	7.51011	7.579	7.55666	7.58316	7.7497	8.08895	7.83201	7.9896	7.88422	8.22406	8.51777	8.68468	8.56621	8.73671	8.95682	9.22149	23.596	28.1901	34.2956	39.6044	45.1212	48.2967	46.2952	42.115	39.1453	32.6358	25.5	9.51368	9.02678	8.99848	9.39316	8.45052	8.79338	8.70536	8.66789	8.37469	8.54802
position18.label.106	7.85139	23.2857	7.47219	7.24532	7.24226	7.18602	7.13229	6.8833	6.91954	6.85167	6.81286	6.77237	6.72846	6.85442	6.81968	6.86403	6.76239	6.69506	6.67749	6.78868	6.74764	6.71586	7.00812	25.7576	29.5167	34.1757	8.12646	44.8095	50.2188	52.4898	49.7263	46.2165	40.3723	30.9872	7.6204	6.51775	6.62567	6.66731	6.41853	6.91783	6.40171	6.7178	6.34343	6.29453	6.37313	6.38447	6.37109	6.41346	6.48829
position18.label.113	51.9208	53.0536	51.8909	45.3558	38.3158	30.0962	9.40438	8.77023	8.361	8.14485	7.90789	8.30585	7.84246	7.53012	7.29835	6.98876	6.93925	6.89217	6.81876	6.67206	6.87193	6.99263	27.1795	41.1333	47.7468	57.05	53.5412	63.2763	59.6421	9.82449	60.4062	54.6739	55.575	46.575	41.1061	7.45104	25.2	7.19052	7.12093	6.98439	6.54613	6.34335	6.2658	6.16235	6.20066	6.1704	6.30055	25.8276	33.194
position18.label.123	6.77394	6.66246	6.43386	6.50182	24.0938	22.9706	22.9412	6.3626	6.22868	6.24413	6.09904	6.46048	6.50529	5.9944	5.97109	5.99774	5.96686	6.1607	5.83006	6.66988	6.04423	24.8904	49.1869	66.6167	68.1471	72.9776	73.5426	70.4326	69.7385	70.6116	71.5268	55.0948	8.71754	33.1556	30.1321	5.65063	5.58676	6.03128	5.40359	5.52865	5.43194	5.32878	5.55972	5.62126	5.37942	5.41962	5.625	5.27269	22.6333
position18.label.129	33.8889	33.9877	34.5814	7.68866	7.6322	34.0723	33.9636	6.95692	24.4848	6.39448	6.28752	6.20952	5.99955	5.93489	5.84194	5.78082	5.70186	5.6412	5.65397	5.51328	5.35286	5.3588	5.86507	6.15697	6.53499	32.7808	40.6702	8.74599	57.3964	68.6019	73.1368	82.0439	80.3419	11.4392	10.7333	62.7117	47.2642	40.2604	29.0625	24.2222	5.07657	4.97833	4.57035	4.60533	4.71092	4.57593	4.54821	4.3793	4.43873
position18.label.131	8.31929	33.8293	28.6479	27.6207	22.7931	6.8741	6.6705	6.67548	6.65217	6.51246	6.43607	6.27851	6.21322	6.41481	6.41858	6.32841	6.42298	6.3345	6.08037	6.09163	6.16608	6.44731	7.3782	27.1507	31.5844	32.4157	36.1765	35.7812	41.6867	35.7353	36.3444	32.9367	28.2295	24.9722	7.37283	5.25092	5.52923	5.39286	5.19459	5.64737	5.39691	4.53042	5.22956	5.53539	5.27721	5.45266	5.70486	5.39965	29.322
position19.label.003	43.9273	45.8718	42.7027	38.3608	30.7957	25.5294	6.79204	6.63394	6.70226	6.65545	6.57719	6.25241	6.43371	6.49097	6.35625	6.16667	6.16568	6.21035	6.07097	6.1647	6.1778	6.26032	27.3617	36.5465	51.8842	67.16	86.9167	95.7075	100.817	100.903	100.591	97.2927	80.9833	69.4505	53	39.9359	28.4576	6.02991	6.6415	6.50209	6.66786	6.63613	6.5975	6.66422	5.56539	5.51189	5.36715	5.40394	5.17027
position19.label.008	26.4118	7.91988	30.5915	35.9091	37.831	31.2381	7.22327	7.07522	7.044	7.06352	6.91241	6.81967	6.91065	6.95174	6.77879	6.73244	6.77387	6.80507	6.64253	6.90259	6.85402	22.8421	26.7727	29.16	29.8246	32.7879	40.7273	43.1395	46.3763	51.3152	54.9891	57.1398	51.3	41.4302	34.2254	26.5192	6.01466	6.42687	7.22743	7.25654	7.21718	7.02905	7.03732	7.04874	5.87934	5.97428	5.9162	5.79814	6.26442
position19.label.011	6.46747	23.625	23.75	6.1357	6.19352	6.06154	5.79309	5.65546	5.75647	5.60313	5.44066	5.51921	5.72282	5.72086	5.67482	5.66081	5.60503	5.65665	5.65631	5.76441	5.90241	6.08698	6.96657	7.70069	53.9296	64.7973	8.4494	84.6951	9.27555	96.3295	9.53041	9.04045	8.68693	8.09714	7.38433	6.06186	26.5161	5.92424	6.09969	6.0566	5.97012	6.08718	5.73363	5.81015	4.80091	4.83327	4.83377	4.96824	5.27493
position19.label.012	6.23477	6.00779	5.98836	5.84908	5.97483	5.89126	5.88111	5.78505	5.75963	5.72554	5.43645	5.65908	5.6837	5.68164	5.66833	5.68562	5.58629	5.66976	5.59221	5.83376	5.65295	5.61163	6.11449	6.25929	6.47882	22.7619	27.7857	28	31.7857	40.0556	7.25	45.4561	43.4561	42.3469	41.9388	36.1667	29.4688	5.36114	6.25499	6.2954	6.0952	5.89628	5.88581	5.78326	5.10845	5.2924	5.20376	5.03992	24.3333
position19.label.013	9.27782	8.86237	8.60958	8.13725	8.09689	7.86966	7.66474	7.63924	7.70761	7.62616	7.4299	7.43171	7.19505	7.12572	7.14735	7.01583	7.37173	7.33844	7.10274	27.5	29.4324	39.9512	44.9455	62.1296	67.5424	76.7846	86.3043	90	77.0909	68.7895	48.0635	37.0426	27.7188	24.1875	7.49055	6.8859	6.76481	7.55781	7.35644	7.24513	6.93537	7.09623	7.03485	30.1842	51.8039	73.0517	87.9118	87.1159	99.8462
position19.label.021	6.46571	6.32039	6.2164	6.18839	6.03182	6.11163	5.93916	5.78434	5.90684	5.82051	5.62276	5.59492	5.72996	5.16886	5.90006	5.75319	5.7186	5.74249	5.82586	5.93881	5.86044	24.25	30.75	34.093	34.4	37.1957	37.4792	35.7143	29.2	28.7143	24.1579	5.72754	5.63468	5.68671	5.59518	4.62298	4.7798	5.01026	5.94843	5.89399	6.04307	6.22632	6.10762	6.08869	4.75691	5.14993	25.5294	5.20437	33.186
position19.label.022	7.59058	24.2174	24.3226	25.025	24.6667	22.9048	6.7566	6.60103	6.7247	6.23178	6.54099	6.41884	6.38571	6.52381	6.50408	6.31818	6.46112	6.30245	6.4703	6.59553	6.48997	6.59734	7.06448	6.73353	7.11233	7.0993	6.88912	30.0625	31.3333	35.3846	43.2564	49.5063	52.5316	51.0789	8.29395	36.0127	29.3692	26.3158	7.25666	7.16227	7.03861	6.8438	7.02229	6.91146	6.03218	5.93704	5.91519	5.83527	6.0098
position19.label.033	42.0319	41.8095	44.5876	41.1562	41.5349	36.9125	32.0429	25.4528	6.89224	6.86089	6.54028	6.50401	6.50765	6.79656	6.65372	6.49054	6.54271	6.62552	6.46416	6.98679	6.39009	6.55458	7.18857	25.7609	8.57879	46.0196	56.1111	69.7179	76.4672	73.6	79.9708	83.2061	86.562	10.7744	69.3248	54.8214	39.7921	30.4	7.55612	7.45635	7.09981	7.02451	7.00476	6.96176	5.92432	5.87104	5.88589	5.66221	5.56748
position19.label.036	29.1791	31.8471	31.4457	30.9136	30.4167	27.7733	7.20108	7.16899	7.10687	7.00284	6.91944	6.72543	6.73105	6.87429	6.72208	6.27542	6.70159	6.52355	6.42616	6.56146	6.60659	6.60013	7.15248	7.2707	25.8125	33.4898	43	54.5968	62.7786	78.0902	66.2092	71.0548	66.06	64.0284	8.76321	41.6417	34.8785	27.5147	23.0303	7.19913	7.12861	6.94682	6.99097	7.04017	6.51094	6.65957	6.64742	6.6245	6.94894
position19.label.037	9.46508	9.51721	9.10363	8.76696	8.35131	8.28321	7.95458	8.10806	8.0362	7.81707	7.8486	7.83649	7.89313	8.03541	7.82283	7.43365	8.04327	7.60368	7.66047	7.78737	7.78306	7.67847	8.01798	8.06422	8.21554	8.38046	7.94621	8.02467	23.7711	27.3671	27.6813	28.2584	27.3168	30.0495	28.3918	26.3	24.1356	23.4118	8.648	8.34313	8.33349	8.16786	8.03824	8.01999	8.15443	7.83547	8.05964	6.83899	28.2273
position19.label.039	7.73425	22.2647	23.3333	25.451	24.9107	23.9231	24.381	7.27127	7.15416	7.14435	6.79352	6.65714	6.75126	6.16194	6.83998	6.31798	6.57304	6.47478	6.59823	6.62753	6.89048	7.06226	7.74443	31.3302	37.5	48.1208	58.6713	66.457	66.5775	75.6688	76.1646	66.5	56.4522	60.8019	54.3939	36.0859	6.94669	6.68311	7.7051	7.51869	7.37892	6.8524	7.07833	6.29465	5.622	4.88018	5.05849	5.48047	5.69901
position19.label.048	7.4065	7.25694	7.38188	7.12364	7.3273	23.2353	7.15437	7.0622	7.02359	7.13731	6.93939	6.97522	7.08687	7.11206	6.82817	7.05501	6.75655	6.66825	6.79348	6.56207	6.61925	6.61692	6.61794	6.80851	6.76489	6.75755	6.80222	23.625	25.9333	30.0192	7.60473	40.9324	8.61512	8.57552	38.4944	7.7216	47.3902	55.8415	50.012	44.9114	7.99355	28.7167	7.05935	6.84907	5.89411	5.53234	5.54856	5.49786	5.43485
position19.label.050	6.66897	6.45582	6.30407	6.45079	6.60125	6.66897	6.29639	6.62554	6.23534	6.62796	6.02948	6.56175	5.91496	6.52802	5.89298	6.03814	6.43826	6.17545	6.27121	5.99609	5.98728	6.00333	6.44495	6.55995	6.52214	6.57209	6.07405	6	6.16582	6.40709	7.08395	23.8182	24.75	26.2432	28.0488	27.4407	28.38	26.15	6.65115	6.38405	6.44945	6.19619	6.1058	6.3833	6.04559	6.00532	5.97578	6.10746	5.97696
position19.label.053	25.5645	32.9605	34.7711	37.4235	36.3778	32.8861	27.9714	23.4706	8.04595	7.78669	7.37916	7.23794	7.3892	7.45913	7.23541	7.19029	7.14057	7.125	6.88058	7.08818	7.00232	7.00332	6.90091	6.69186	6.27374	7.12021	6.75936	25.5263	5.96081	27.2941	26.1053	5.93324	5.88949	6.25539	5.78571	5.7272	38.7	30.7544	23.6154	7.05963	5.97845	5.6716	5.14279	5.7388	5.24356	4.93883	4.87706	5.29045	5.28022
position19.label.061	33.5575	31.2273	28.4239	25.907	7.27226	7.23624	7.04335	6.95166	6.98908	7.02411	6.79099	6.34383	6.8149	6.96353	6.96259	6.84226	6.98772	6.94951	6.90704	7.01815	6.95362	6.97901	7.24907	7.44583	7.5098	22.5625	25.4074	25.7162	28.2234	8.19272	35.5812	36.224	36.5294	32.0168	29.086	6.61484	6.63046	6.35207	7.32221	7.15995	7.01572	6.97589	6.8914	6.84376	6.38761	6.18928	6.41477	6.84628	7.14751
position19.label.062	33.4737	41	42.1972	43.1467	44.7922	37.8261	29.7111	6.9897	6.73857	6.79526	6.56443	6.16719	6.57553	6.61857	6.42345	6.49222	6.38388	6.40513	6.17708	6.45028	6.59393	28.4894	33.8571	42.2308	49.4835	54.5055	52.9388	54.9588	57.2316	9.18808	63.9205	9.06285	9.43598	59.6196	54.5357	40.3462	6.63106	6.22378	7.12675	7.0581	6.79776	7.02845	7.14016	6.89771	5.79304	5.72233	5.73331	5.76014	5.26887
position19.label.063	56.88	52.6281	44.4685	38.4019	37.2	7.28256	6.75957	6.59601	6.53324	6.51822	6.31399	6.22103	6.28818	6.52498	6.36196	6.35896	6.42771	6.37419	6.38031	6.38812	6.32825	6.64788	7.17306	27.6842	35.5057	48.3069	53.6923	56.3529	51.0182	61.5865	68.2115	67.8544	64	50.4301	38.1412	6.69072	6.39491	6.34446	7.33862	7.24215	7.05748	7.17211	7.37549	7.00268	6.15875	6.06368	6.00639	5.87448	6.09804
position19.label.065	30.8506	33.0667	33.8315	31.5579	7.95527	27.6909	23.9286	7.20321	7.1802	6.93971	6.96839	6.7812	6.87348	6.88557	6.79542	6.44258	6.80611	6.84256	6.50065	6.77714	6.77327	23.9474	29.2805	35.877	9.05654	9.23657	9.33025	9.59717	66.2552	67.7939	64.2214	51.8231	39.873	34.2626	25.5147	7.07602	6.5202	6.59766	7.28313	7.44391	7.42424	7.33211	7.41474	7.17753	6.62179	6.21955	6.63689	6.17631	22.4583
position19.label.067	8.13155	7.78429	7.64057	7.59215	7.52408	7.32598	7.14338	6.92965	6.96577	6.81363	6.63674	6.67183	6.85556	6.91144	6.90048	6.90887	6.84661	6.80796	6.81323	7.07669	7.05316	7.11814	7.38298	7.62771	7.79686	23.375	23.9815	7.8657	28.2609	29.9655	37.086	41.3571	40.4032	42.7542	46.5385	42.3645	42.268	7.96067	27.7879	26.6	7.44882	7.40141	7.11118	7.11229	6.58456	6.6871	6.60613	6.63501	6.78193
position19.label.068	7.20759	7.10334	7.11185	6.91574	7.05498	6.88282	6.66678	6.62151	6.77374	6.7645	6.62958	6.35931	6.67514	7.0653	6.92657	6.77393	6.85509	6.85338	6.82634	6.86575	6.96542	6.94851	27.2075	8.40438	8.20605	38.2254	38.194	32.8333	30.3548	28.7222	24.3077	6.87179	7.0103	6.42022	6.25953	5.65318	6.03652	5.93076	7.24207	6.68888	6.77689	7.20401	7.29126	7.30985	26.7059	34.2807	44.087	50.8889	68.1205
position19.label.071	7.45253	7.26863	7.1594	6.88638	6.96383	6.89653	6.78594	6.63374	6.83504	6.71521	6.67379	5.81019	6.6429	6.67336	6.66328	6.70082	6.69587	6.75362	6.78812	6.86704	6.8457	6.96644	7.28222	7.43649	24.9167	24.8444	24.2241	23.641	7.25303	7.379	7.18016	7.13498	7.21225	7.25867	7.23849	6.68853	6.91104	6.85974	7.50079	7.54192	7.45557	7.41404	7.44192	7.50358	7.02549	6.96611	6.93285	7.25909	7.23143
position19.label.080	8.36757	8.32775	8.16804	8.09445	8.1364	8.03225	7.79113	7.80187	7.71423	7.81186	7.5081	7.65811	7.6593	7.86975	7.72025	7.54222	7.83687	7.94467	7.79873	7.78186	7.87703	7.99457	8.44923	8.47807	27.0769	9.42523	35.1748	40.735	44.9756	47.9308	42.9538	42.4211	35.1709	32.4107	24.6552	7.86083	7.63195	7.44255	8.17642	8.5533	8.10192	8.19507	8.17014	7.95589	6.71158	7.16737	7.0929	6.72763	6.89346
position19.label.091	27.4545	24.6207	25.5789	6.75533	6.7673	6.3326	6.25483	6.18068	6.08174	6.03355	6.00107	5.97062	6.13096	6.21053	6.0623	6.07565	5.85532	5.83615	6.0067	6.03948	6.13357	25.8947	32.3289	38.266	44.4513	59.6182	68.188	66.2963	65.7	56.963	64.9927	53.6179	41.4135	29.9359	7.02373	6.3866	6.25108	6.21459	6.85269	6.63928	6.61406	6.49202	6.43647	6.17459	5.80933	6.05653	26.4762	35.963	46.8942
position19.label.092	6.43888	6.31801	6.17571	6.11431	6.18448	6.10441	6.04718	5.88753	5.85498	5.82643	5.88315	5.91541	5.87857	6.06818	6.08101	5.81954	6.02363	6.13648	6.13914	6.27433	6.03564	6.33599	6.56932	6.64905	6.70577	7.0135	6.33913	25.3333	27.5686	27.4032	28.7727	28.7703	29.3553	30	29.9333	28.7463	24.425	22.8696	7.3149	6.89785	6.91018	6.85626	6.8133	6.78974	5.56588	5.61801	5.51063	5.67046	5.58181
position19.label.093	8.53292	23.3125	23.9722	8.02559	24.1667	7.76164	7.41027	7.12173	7.0513	6.84193	6.67815	6.70365	6.6963	6.68785	6.69828	6.62123	6.44068	6.58772	6.61059	6.59063	6.54192	6.53184	6.82893	6.8346	7.05067	7.12081	6.88693	6.99332	6.85122	24.9583	31.1343	34.3438	35.5333	37.3506	36.7308	38.4932	40.6627	39.4474	36.7867	31.9571	28.3889	25.0476	6.6867	6.21879	6.05992	6.02999	6.02339	5.82538	5.7378
position19.label.094	44.7115	45.0091	44.6667	39.7925	37.1574	33.5506	25.0923	6.72663	6.61227	6.43244	6.31624	6.2634	6.28363	6.39387	6.2613	6.14485	6.02315	6.11486	5.99332	6	6.03669	5.99656	24.1481	31.6067	39.6186	47.5143	53.431	58.2063	71.5273	81.453	80.8571	55.7965	54.8571	39.7753	6.63262	5.54425	5.72214	5.74361	6.26214	6.52747	6.50314	6.50867	5.86133	6.03474	5.74459	5.67978	23.3793	33.3623	45.8904
position19.label.095	7.22045	7.20486	7.04468	7.04669	7.02098	7.11226	6.90538	6.82077	6.99522	6.8094	6.75359	6.80017	6.76374	7.02231	6.9795	7.04804	6.85536	6.75708	6.86422	6.74543	6.84779	6.23864	7.09289	7.20813	7.17429	7.45309	7.08882	26.0968	30.6462	35.0988	37.175	56.4706	59.0247	57.1064	56.4778	48.1889	36.8	26.625	8.13279	7.29611	6.6031	7.14487	7.0431	6.58747	6.1185	6.24877	5.89549	5.85255	6.13791
position19.label.100	34.2473	41.3069	44.7143	45.0476	43.4951	35.3663	30.0215	8.98165	23.5455	8.56184	8.26734	8.18236	8.06179	7.98856	8.06905	7.48674	7.82991	7.91583	7.63535	7.73818	7.63297	7.72396	8.1037	8.13282	8.80979	9.50351	49.9623	59.7642	50.4463	59.8909	70.5037	76.4206	71.1613	10.7668	53.425	45.0522	33.5217	27.7419	8.29324	8.01654	7.75431	7.7153	7.51242	7.42697	6.65994	6.59599	6.54373	6.63221	6.70056
position19.label.101	7.99231	8.15912	24.6296	26.6333	29.25	7.90189	7.86957	7.70056	24	7.28314	7.21128	7.12721	7.055	6.78258	6.66217	6.61264	6.50351	6.71857	6.60446	6.57916	6.57341	6.67539	6.93994	7.17778	24.8	27.8684	31.125	37.8608	47.8052	56.5542	42.1296	9.86857	83.1538	90.0909	89.534	87.9811	86.708	10.2517	10.7013	58.8854	46.9333	37.3478	7.06206	6.68337	6.2024	6.04321	5.87381	5.8453	5.88266
position19.label.105	5.88381	5.78455	5.57643	5.4543	5.42697	5.30826	5.33183	5.2739	5.13876	5.28108	5.0222	5.23374	5.00958	5.34514	5.25693	5.34004	5.08969	5.15187	5.33512	5.61221	5.81522	28.2941	32.5435	38.4074	45.2203	9.95737	60.4839	52.8857	61.3731	62.9375	54.2769	46.678	37.8596	26.2703	5.16273	4.47557	4.2777	4.43213	5.39492	5.53075	5.39062	5.36679	5.41476	5.7039	4.94971	24.5556	30.7027	36.625	53.8806
position19.label.108	23.6296	27.8163	28.0702	27.82	25.5758	6.74309	6.49107	6.46695	6.46151	6.30687	6.10456	6.09395	6.00911	6.16184	5.91257	5.69253	5.59113	5.73634	5.8494	5.85749	5.96119	5.53942	6.52666	6.87612	27.0952	31.8167	37.6296	44.2727	49.2727	55.5053	53.4202	56.5	62.8512	61.1382	68	60.9766	53.9407	39.8115	31.6111	6.86968	6.65179	6.34819	5.8951	6.1653	5.58353	5.33804	5.26273	5.32944	5.0463
position19.label.109	7.0841	6.81538	6.64769	6.6611	6.58837	6.59876	6.38106	6.25504	6.27862	6.11443	5.97927	5.88874	6.10831	6.33425	6.2307	6.16286	6.14454	6.05723	6.09285	6.07822	6.10573	6.27931	7.00993	7.52291	25.5143	8.41856	35.1458	41.717	8.57665	55.5089	55.9	62.5091	60.1339	57.1028	45.9722	38.5455	6.38425	24.3488	7.48387	6.88587	6.81882	6.98485	7.12147	6.39398	5.21831	5.32508	5.14182	5.30584	5.26822
position19.label.111	6.85802	6.68777	6.73845	6.47759	6.62169	6.54826	6.41855	6.38162	6.45912	6.4925	6.33349	6.375	6.37633	6.70055	6.74797	6.61279	6.88769	7.14365	26.0488	34.9265	40.4154	45.4217	55.5275	66.9032	70.5795	64.6989	57.9405	43.4865	32.5968	6.95765	7.06521	7.02096	6.86368	6.77594	6.63243	6.13496	6.12736	6.18767	7.02949	7.20491	28.2903	34.1774	8.54096	10.3329	83.6286	102.278	98.9262	9.61671	9.2196
position19.label.116	55.875	60.8718	57.9241	56.8333	51.5128	46.4921	34.1569	28.3939	7.57429	7.33897	7.1455	7.09543	7.0177	7.23311	7.36361	7.19513	7.03582	7.07227	6.70509	7.10768	7.17156	7.30813	7.81503	25.8235	24.2258	28.6429	32.6173	7.778	41.4526	41.6277	42.0769	35.4316	36.1585	32.0549	30.9231	24.4545	6.17219	5.69716	7.69899	7.20362	6.57396	7.00175	7.59368	7.66082	5.45104	5.73485	5.8571	5.79697	5.76412
position19.label.121	7.78819	7.62921	7.59688	7.44896	7.60771	7.43753	7.37557	7.25485	7.25317	29.5	7.05562	7.16322	7.0744	7.39974	26.8333	7.30093	7.37229	27.0588	25.2	7.47662	7.42727	7.59133	7.75964	7.83852	7.74852	8.15103	25.5	29.5663	34.0745	35.2967	41.2925	9.20474	41.7982	8.83533	31.1313	25.5333	7.55921	7.22852	7.87201	7.55735	7.70785	7.52219	7.64445	7.24622	7.15209	6.91214	6.65014	6.69347	7.07659
position19.label.122	7.37565	7.36078	7.10047	7.0837	6.96304	7.02627	6.79696	6.75094	6.85737	6.72937	6.75374	6.71133	6.7532	7.05434	6.82689	6.8622	7.02935	6.8358	6.88959	7.04504	7.02564	7.10086	7.37383	7.46667	7.33294	7.46807	6.99212	6.83558	7.11513	6.93582	7.06891	7.24761	29.3953	29.7647	29.5849	32.4237	30.8254	28.451	23.85	7.2806	7.30087	6.82676	7.03224	6.77534	6.25265	6.19951	6.29582	6.09738	6.12102
position19.label.124	6.75563	6.56992	5.79019	5.54141	5.75979	5.58172	5.58811	5.5425	5.59388	5.55198	5.59302	5.46383	5.43218	5.45624	5.56624	5.50858	5.45171	5.55589	5.59327	5.58105	5.69794	5.6432	25.0455	31.3171	7.35707	44.7547	51.3279	8.68335	74.6557	60.2	49.1875	34.9464	32.9268	5.68677	5.37188	5.56534	5.02754	5.1352	5.57671	5.30319	5.26772	5.2686	5.05114	5.01901	4.69877	5.00968	5.03602	32.9231	6.41348
position20.label.002	30.25	30.4556	31.9863	26.5897	6.77382	24.6	6.25789	6.07293	6.10321	5.81437	5.70078	5.65999	5.17521	5.44891	5.59689	5.74691	5.75927	5.64924	5.40775	5.7988	5.96857	5.89235	6.35795	26.2571	25.9286	26.6301	28.5375	37.9765	39.2609	37.1176	47.3404	43.0561	41.9076	38.6667	36.4124	8.77479	8.66524	27.24	5.07412	5.01843	4.65998	4.46432	4.6012	4.5112	4.51885	4.79012	5.07933	4.91485	5.09528
position20.label.009	10.0395	46.225	10.206	43.575	33.7439	30.9753	26.7917	8.17587	8.27397	8.46841	7.75229	7.89624	8.48185	8.37185	7.41566	7.5178	7.42696	7.98007	7.92375	7.20468	7.06892	7.06811	24.24	31.8472	48.236	57.4074	69.25	68.9291	91.1333	101.316	108.321	106.221	103.893	69.8841	58.3969	10.269	34.6429	8.37286	6.96082	6.87436	6.54614	6.55027	6.70802	6.71863	6.78632	6.61258	6.76702	23.3704	7.03605
position20.label.011	55.2195	60.241	62.8161	55.0476	41.026	36.4394	29.413	24.0417	8.23852	8.20885	8.13706	8.12911	7.95455	8.00675	8.02186	8.04848	8.39065	8.00199	7.95707	7.95629	8.33119	8.25472	8.28309	8.24364	25.9474	30.7091	35.3235	42.561	60.0225	65.5612	69.0777	69.4364	79.5	78.3784	72.2101	73.1339	14.1381	13.0416	58.5521	52.8776	42.2556	36.7397	27.0189	22.8947	8.4203	7.93645	8.14649	7.69318	7.65213
position20.label.013	6.64772	6.56353	6.63578	6.63297	6.66182	6.58721	6.31622	6.07307	6.21265	6.19281	5.96965	5.93173	5.93172	5.98136	5.91667	5.80576	5.8722	5.88397	5.8818	5.88245	5.79935	5.63685	5.84341	6.20859	6.23461	5.82509	5.74929	6.40572	6.58203	24.1818	25.0816	26.942	25.2593	24.7125	25.6351	25.3585	6.64074	6.53775	5.57112	5.63943	5.37433	5.53307	5.50436	5.44465	5.42408	5.23789	5.33024	5.18004	5.16877
position20.label.019	7.17838	7.0931	6.68138	6.71549	6.78445	6.6621	6.36966	6.24623	6.29156	6.18918	6.19728	6.06194	6.30066	6.31959	6.59156	6.16061	6.17073	6.11353	6.16135	6.15584	6.0077	6.037	6.13476	6.64716	6.86384	6.45938	24.7895	24.75	25.2581	24.8077	6.78862	6.79968	6.63575	6.70723	6.56309	6.51427	6.2855	6.29817	5.39702	5.63851	5.5816	5.5877	5.41234	5.39596	5.59788	5.53034	5.65108	5.82934	24.9714
position20.label.020	8.18745	27.8125	7.28894	7.52416	7.47791	7.6018	7.07667	7.09098	7.23648	7.02666	6.65378	6.82999	6.99693	6.80389	6.83269	6.78058	6.77684	6.97796	6.87077	6.86134	6.79295	6.69128	6.82596	6.979	7.19793	28.5625	7.52759	8.3715	48.6981	8.49646	44.2679	56.06	54.0816	49.28	49.7907	36.55	25.087	6.52959	5.51157	5.6483	5.55881	5.42442	5.36174	5.24359	5.35735	5.27278	5.22995	5.1949	5.36374
position20.label.021	7.60393	26.8864	27.7609	28.8085	25.7222	24.2222	7.02798	6.94028	6.9013	6.64643	6.50935	6.5202	6.47558	6.45336	6.74268	6.36491	6.5475	6.23294	6.34717	6.71636	6.31459	6.34877	6.33594	6.89331	26.5294	34.3333	43.8421	51.44	55.0964	58.8295	59.5976	58.131	54.4889	55.5679	46.625	38.7059	29.0417	24.45	5.68208	5.73799	5.65076	5.68048	5.56976	5.96156	5.62058	5.44147	5.49759	5.39056	5.60659
position20.label.033	24.7714	25.9	24	23.5217	8.24949	8.25267	7.97511	7.62165	7.81278	7.69151	7.52294	7.53785	7.51865	7.32377	7.47982	7.10268	7.49311	7.3206	7.38051	7.29582	7.07005	7.37181	7.35135	26.0455	30.0172	35.0423	38.913	46.0494	50.7412	52.8372	54.1176	50.5698	45.9398	8.48135	29.6389	25.65	7.36135	7.02601	5.9927	6.07838	5.8459	5.95	5.89979	5.97277	6.00767	5.97197	5.95028	5.94477	6.1803
position20.label.036	25.55	26.375	25.0556	6.21075	6.27214	6.15584	5.85168	5.63191	5.63305	5.72594	5.46269	5.39913	5.34579	5.43356	5.31827	5.10015	5.35297	5.40982	5.34831	5.46238	5.52202	5.68802	23.5652	7.06574	31.6216	40.4681	45.5618	51.396	53.9126	53.25	51.6774	46.9255	38.6506	34.8333	27.2807	6.67935	6.24089	6.06028	4.85029	4.83632	4.69934	4.77575	4.6134	4.63623	4.49277	4.64433	4.52046	4.61838	25.9643
position20.label.039	38.6262	40.8485	7.95693	37.6458	34.5039	28.63	23.3529	7.10409	6.81799	6.9838	6.86529	6.81651	6.72532	7.1	6.62564	6.81587	6.78715	6.49193	6.79446	6.82333	6.69019	6.93434	26.8611	36.9375	43.5877	46.3813	56.1357	66.5532	72.0709	64.4241	58.3333	9.95133	44.1478	30.3545	23.4242	7.75375	7.75	7.73214	5.62514	5.55192	5.72421	5.37751	5.63334	5.23342	5.35008	5.43972	5.69667	23.7857	29.597
position20.label.042	36.5	35.2143	38.0526	33.5946	35.871	31.3846	26.4545	7.45792	7.45708	7.44936	6.98648	6.96343	6.89696	6.86953	6.85516	6.66568	6.68387	6.67362	6.56457	6.55776	6.78693	27.0345	35.3438	38.3889	49.5909	60.75	52.3333	52.7368	67.2857	56.9219	62.6167	68.7667	67.56	45.8958	34.3158	7.29349	7.05411	6.92098	6.21352	6.31059	6.01248	5.99942	5.80615	5.73545	6.11543	6.01251	5.97746	23.3529	24.4583
position20.label.044	30.2985	32.1013	30.5625	32.1875	29.4074	27.8421	23.5	6.59378	6.60513	6.44204	6.11481	5.9792	6.02227	5.9209	5.89757	5.75336	5.9512	5.75411	5.7692	5.95804	5.83191	24.6957	27.2381	30.6049	33.7849	39.3814	44.449	49.3131	48.6078	44.1226	41.9222	35.4239	27.6795	6.81776	6.86872	6.80858	6.50459	6.10507	4.86835	4.96822	4.94492	4.85241	4.82741	4.89264	5.01311	5.12986	26.4167	30.3467	38.0417
position20.label.045	7.19754	7.09217	7.02631	23.1667	6.90861	6.79148	6.51085	6.37379	6.21933	6.13042	5.98512	5.88118	6.02193	5.91273	5.84091	5.7226	5.97249	5.81185	5.81281	6.00076	5.8759	6.14612	6.02072	24.871	26.9437	29.2593	32.39	8.34891	34.0513	8.55646	37.2435	33.3707	30.297	28.2805	22.9474	7.20137	6.57363	6.08824	5.91348	5.09793	5.08825	5.34289	5.01816	4.92743	5.10205	4.9682	5.24483	5.06015	5.15349
position20.label.048	8.01514	24.1129	24.1389	7.46398	7.44288	6.96061	7.04243	7.06174	7.03579	7.05443	6.82271	6.88419	6.89637	7.03568	7.00123	6.98766	6.87702	6.81039	6.86075	6.93105	6.91677	6.87668	6.93018	7.44166	7.53369	26.9524	26.8769	28.4189	33.7671	36.0602	39.2683	36.2308	32.7564	28.9265	24.8409	7.42567	7.18551	7.0798	6.22647	6.18622	6.26802	6.20574	6.16303	5.99653	6.08599	5.96501	6.01751	5.93834	6.08207
position20.label.051	31.3361	32.7163	32.248	28.575	25.2941	23.3902	8.1188	8.05169	7.90793	7.91905	7.70263	7.74611	7.76502	7.66804	7.70384	7.46246	7.68531	7.77068	7.81545	7.7453	7.74161	8.15707	29.4961	33.0974	36.674	44.2081	47.4415	55.6278	61.206	64.7073	65.9673	62.3555	64.797	55.4219	46.9838	9.69135	29.2733	25.6027	7.85328	7.73732	7.17837	7.48887	7.2272	7.02263	7.22479	6.97293	7.01745	6.99322	6.81812
position20.label.052	41.2759	35.8917	36.8087	32.4259	28.6543	7.74008	7.3821	7.29731	7.14925	7.17175	7.06364	6.94919	7.12692	7.0944	7.1429	7.087	6.61361	6.90144	6.67969	6.98403	7.20475	7.27501	7.43829	30.9583	43.369	39.1786	40.8706	43.2021	39.6337	8.88945	38.6667	35.4242	28.0602	24.9091	7.38015	7.74238	7.77606	7.72537	5.96821	6.3565	6.11501	5.95998	5.84386	6.13147	6.16482	5.97833	25.5319	28.6962	35.1111
position20.label.069	6.99209	6.82671	6.71271	6.62573	6.56916	6.53285	6.17762	6.06511	6.21239	6.04988	5.96038	5.8854	5.96163	5.92438	5.86318	5.71441	6.03423	5.92511	6.0814	6.03424	6.01174	6.17903	26.6875	32.9041	37.759	37.9022	7.4936	44.8571	51.7345	58.9327	48.6496	50.5826	45.0648	38.7157	32.6977	7.4307	6.96281	6.64561	5.95199	5.34876	5.32245	5.74032	5.34773	5.07706	5.75296	5.24871	5.14389	5.10816	5.37408
position20.label.073	24.4815	24.8485	26.1573	23.9667	24.3333	23.5405	6.86959	6.36558	6.34852	6.20027	5.34857	5.99909	6.15801	5.83895	5.70082	5.82257	5.73079	5.79783	5.74601	5.31808	5.58918	5.923	5.92109	7.01589	7.55799	24.9583	25.0726	30.888	36.1439	40.0778	45.1475	50.9777	45.9531	55.3859	53.9939	48.7326	47.1688	39.7832	30.5865	26.2051	5.38658	5.52351	5.05241	4.85956	5.2799	4.77079	4.9199	4.64789	4.7073
position20.label.075	8.16702	7.79456	7.81437	7.65559	7.6117	7.34234	7.21179	7.2605	7.24034	7.22753	6.9109	6.88439	7.18117	7.20428	7.05699	7.30099	7.18191	7.21921	7.09663	7.05615	6.96635	6.7674	6.99376	7.25348	7.24012	7.22764	7.17391	7.47655	24.6667	30.3846	31.2	32.3019	8.36871	38.4043	8.01316	33.9194	8.06383	27.4	6.94931	7.01665	6.56966	6.69267	6.54445	6.08849	6.60963	6.47342	6.38244	6.12052	6.3295
position20.label.087	7.24746	6.94701	6.86585	6.49244	6.64808	6.64361	6.60578	6.56744	6.54128	6.5679	6.43358	6.43577	6.39719	6.41592	6.42764	6.45244	6.52911	6.33674	6.38632	6.44359	6.57603	23.3	25.9636	32.2973	33.1294	36.9247	37.9381	42.1538	40.495	39.3776	35.7439	28.1884	6.78243	6.85052	6.47071	6.47981	6.44916	6.42649	5.65889	5.63767	5.55034	5.36347	5.47166	5.23458	5.20625	5.54126	33.8	48.6129	6.66626
position20.label.092	63.8953	65.1235	54.5506	51.0886	48.2121	40.274	32.1754	29.2381	6.81836	6.57702	6.4302	6.44949	6.43149	6.26528	6.23274	6.25667	6.15985	6.07209	6.18324	6.34377	6.50126	24.6842	28.9348	34.8592	43.0128	57.7179	59.48	68.1226	67.4369	11.4518	73.9623	84.0571	71.466	61.0316	46.9659	38.9452	28.1053	6.48042	6.15865	6.07958	5.82096	5.84383	5.5543	5.36025	5.72918	5.68038	5.94907	5.82883	6.21848
position20.label.093	32.3913	35.4878	30.8889	32.2812	27.6667	33.3462	38.4773	36.8378	27.6667	7.07856	7.03333	6.86789	6.67789	6.8962	7.12813	27	6.7547	6.95708	6.79367	6.67305	6.8326	7.12922	7.23658	7.90879	8.11093	8.08132	8.17511	34.5682	8.35651	8.22828	30.254	25.4884	7.4683	7.27878	6.87356	7.27527	7.13646	7.02588	6.05835	6.10701	5.95337	5.81377	6.00324	5.78278	6	5.95325	6.01512	5.8332	6.04688
position20.label.101	7.2893	7.09526	7.1074	7.07541	7.01222	7.00337	6.98129	6.89003	6.95823	6.9486	6.84276	6.79811	6.8235	6.75847	6.79817	6.79518	6.85092	6.82559	6.74603	6.89325	6.78705	6.69749	6.77931	7.05227	7.08355	6.83659	6.90841	7.1981	23.2963	29.6567	36.5556	39.6989	40.1122	45	41.2283	39.1869	36.8182	34.3516	33.275	28.325	26.2571	6.55547	6.52619	5.88634	6.39036	6.19726	6.22887	6.0416	6.03295
position20.label.115	7.12671	7.25977	23.2353	6.99403	23.5469	24.0563	23.5758	6.85774	6.86225	6.49538	6.23185	6.20972	6.24591	5.99299	5.95591	5.90469	5.92052	5.88878	5.92024	5.91699	5.77376	5.86155	5.79268	6.37649	6.55415	6.32521	23.35	24	23.0093	8.04164	32.8512	39.1121	43.4191	52.9706	51.7752	9.72384	45.7887	40.2273	32.4958	27.4194	5.76368	5.59685	5.38353	4.77501	5.16235	5.19515	5.18726	5.13143	5.07006
position20.label.128	8.74105	8.4479	8.24426	8.07457	7.89058	7.7853	7.61932	7.34783	7.35728	7.29462	7.11185	6.94834	6.88056	6.70616	6.76733	6.66416	6.69165	6.64282	6.55088	6.52198	6.61421	6.62882	6.4025	7.13648	7.01025	6.55706	6.59265	6.81914	27.6111	31.3239	30.2308	33	38.1351	36.3243	7.56822	7.54673	7.05684	7.03638	6.22397	6.09685	5.72289	5.90032	5.73533	5.76241	5.85809	5.74418	5.72033	6.10295	5.61738
position20.label.130	37.4035	40.6667	43.2222	44.9836	40.8923	37.6393	31.2419	26.28	6.3213	6.08581	5.95741	5.8847	5.94758	5.71393	5.87713	5.8776	6.08097	5.96863	5.90918	6.05241	6.09868	5.93541	6.01569	7.30613	35.2807	40.7794	8.11944	58.6447	68.3187	10.1595	61.2442	51.0625	8.72035	39.1912	25.9107	7.37911	7.0804	6.90648	5.9604	5.57373	5.44735	5.58923	5.49107	5.37975	5.50119	5.68052	5.73937	6.13589	5.99294
position20.label.131	30.8434	28.1831	26.2769	7.82724	7.84674	7.71121	7.39594	7.32165	7.35809	7.27253	7.18002	7.13371	7.13635	7.05568	6.81617	7.08975	7.01678	7.00595	6.99792	7.03276	7.0782	7.00321	6.99928	7.40055	7.49493	7.219	24.9444	27.4265	28.1389	29.3378	27.48	27.6032	23.2885	7.29071	7.15054	7.13954	7.01221	7.06641	6.13602	6.1863	6.06999	6.04946	5.8978	5.94489	6.1635	6.23551	6.17078	6.19517	6.33202
position20.label.132	6.10576	5.98379	5.96862	5.78134	5.76435	5.84946	5.73709	5.6774	5.77957	5.79169	5.71751	5.69107	5.78097	5.79371	5.42441	5.83625	5.94499	5.87264	5.98323	5.98843	5.92206	5.72754	5.92334	6.20461	6.25594	6.125	6.16714	6.57031	23.2727	24.5	25.2222	25.2222	24.2857	6.54374	6.02392	6.29456	6.18582	6.23091	5.47455	5.44444	5.34958	5.41837	5.34847	4.97442	5.40988	5.4405	5.52065	5.56596	26.5312
position20.label.133	29.0862	32.9365	33.7241	8.37463	29.1538	8.39486	7.98726	7.85762	7.88142	7.72554	7.72504	7.59892	7.80584	7.65398	7.61354	7.55479	7.59422	7.56333	7.49205	7.41916	7.51368	7.53909	7.55663	8.29132	31.1324	8.61307	44.4713	9.48843	48.9065	57.5234	57.9375	59.955	62.5872	61.1429	55.4369	46.3723	34.9342	27	7.12448	7.22039	6.82865	7.12683	7.00722	6.81168	6.98615	7.05041	6.99144	6.9142	7.04328
position20.label.136	8.01467	7.99616	25.8261	7.46458	7.36031	7.16237	6.99451	6.91033	7.02129	6.90466	6.71482	6.79927	6.7711	6.67095	6.68153	6.78873	6.70783	6.6269	6.63105	6.64395	6.83859	7.10842	35.8846	8.80193	9.16966	8.6655	54.8068	9.1141	9.39718	60.4149	60.2	59.4253	50.8261	46.9195	39.2368	32.7385	25.1087	6.84847	5.80203	5.76615	5.42946	5.66827	5.51475	5.01891	5.49447	5.52966	5.47823	5.39953	5.54578
position20.label.138	8.6592	39.2727	44.7033	43.0115	36.9481	31.9726	26.1923	7.35167	7.25715	7.1085	6.97461	6.99865	7.0339	7.13413	6.98202	7.04094	7.07131	6.91597	7.02012	7.12065	6.98793	7.00924	6.98051	7.25845	7.2698	6.94683	6.98463	7.51806	29.9574	36.0294	38.5	42.0465	44.2473	8.85761	8.89026	8.90085	45.3913	8.55436	32.85	29.2931	6.936	6.8359	6.5074	6.2998	6.46505	6.49571	6.45434	6.29595	6.33294
position21.label.006	39.5541	43.1646	42.973	44.5507	39.8219	38.5735	35.5312	32.16	26.9024	6.97869	6.91916	6.73298	6.762	6.6834	6.51997	6.61614	6.52849	6.26944	6.50627	6.64065	6.64423	6.55999	6.9066	6.98708	24.3158	26.4468	33.8871	46.8235	56.046	61.4105	61.9899	68.8922	65.6887	68.6762	62.4352	56.6311	53.5758	40.284	31.9706	6.01154	5.73676	5.72	5.49302	5.45124	5.46208	5.45879	5.38537	5.32293	6.04813
position21.label.011	25.04	28.7	32.25	29.4082	7.49249	23.1875	7.09134	6.77605	6.87557	6.85425	6.72283	6.42898	6.53791	6.58526	6.39407	6.48758	6.05607	6.34155	6.37756	6.28898	6.30422	6.59495	6.89828	25.6154	31.3774	33.7436	41.1045	39.4946	41.8152	43.4231	40.2558	36.5652	27.8375	25.02	6.48988	5.66415	5.78552	6.00901	5.78469	6.36441	5.23545	5.00558	4.96655	5.43515	5.62182	5.43918	5.08777	5.82079	6.18889
position21.label.012	8.35986	43.7255	38.8824	38.9787	34.95	35.5854	29.2121	23.2778	6.29825	6.32114	6.02437	5.78042	5.99534	5.57108	5.58604	5.47569	5.10523	5.59629	5.55074	5.32998	5.0771	5.48128	5.7969	4.95223	5.53404	4.90199	47.0317	66.7619	54.7551	60.9608	53.5333	58.5918	41.5532	40.0227	37.6087	4.62144	29.7647	3.78269	4.18149	4.30998	4.73344	5.1	4.64006	4.61703	4.83166	4.73451	4.43206	4.38944	4.06719
position21.label.015	26.254	28.6711	29.2697	8.19065	25.3214	7.58459	7.33318	7.07844	7.15037	7.19823	6.86928	6.86928	6.87223	6.94161	6.93304	6.8878	6.74257	6.91544	7.04363	7.11081	7.06419	7.14164	7.12015	7.24838	7.73017	30.3676	36.7191	45.75	53.0882	9.46531	9.42857	9.44777	65.4364	9.19044	8.38994	7.49464	30.4865	7.00502	6.44629	6.36452	6.61917	6.56146	6.3462	6.19144	6.31714	6.52957	6.52424	6.26671	6.40633
position21.label.020	37.0615	55.6316	54.55	51.625	53.43	55.8144	46.8723	36.2771	23.8182	5.98871	5.72432	5.6234	5.57939	5.54469	5.48942	5.51326	5.60314	5.47394	5.64397	5.45727	5.31309	5.54916	6.20728	6.38943	27.2642	38.5109	45.163	50	57.7241	57.0084	62.15	60.0259	48.8689	42.7652	37.0935	29.7143	24.2456	5.18598	5.14937	5.07021	5.07181	5.02548	4.95828	4.84116	5.00096	4.97513	4.9016	4.6948	5.76701
position21.label.023	7.54378	7.4814	7.2734	7.18657	7.15449	7.20978	7.05524	6.85442	7.06568	6.97802	6.7962	6.88667	6.78505	6.82648	6.88113	6.89647	6.97671	7.05864	6.89608	6.85744	7.05575	7.03292	25.775	31.6129	46.6027	8.0552	63.567	78.4412	88.0918	84.8095	71.5081	9.9526	66.3302	56.27	8.2585	26.4583	7.03653	6.96233	6.69703	6.52839	6.69261	6.83793	6.60917	6.46257	6.60739	6.67421	6.83073	7.1115	35.8795
position21.label.040	30.4603	30.1364	29.5172	27.7143	24.2632	6.25316	6.02646	5.97781	5.9716	5.7529	5.68891	5.58869	5.58697	5.47675	5.3836	5.28644	5.34474	5.07906	5.18532	5.259	5.38029	5.39657	5.89214	5.98741	6.40204	29.8596	6.54879	45.1286	41.1412	47.7195	46.1287	42.1146	41.8785	42.1176	40.2041	37.2584	6.38008	29.284	5.36084	23.6842	4.89236	4.84633	4.54907	4.54137	4.53853	4.59014	4.35023	4.24671	4.67865
position21.label.042	8.08621	8.71301	52.3475	54.3537	54.7105	47.1379	40.4	32.453	25.7159	22.92	6.96198	7.02839	6.96574	6.94876	6.79287	7.06677	6.75504	6.74543	6.51204	6.5074	6.54514	6.52296	6.92733	7.22721	23.2683	27.7905	34.194	8.4923	50.95	61.3947	61.297	60.483	59.9266	54.4302	46.2839	36.3778	7.04929	6.91357	6.45166	6.37309	6.54186	6.10787	6.05046	5.92004	6.23055	5.84727	5.81628	5.78132	6.35627
position21.label.047	10.654	71.2936	72.13	65.5588	57.1648	38.766	30.4124	30.24	24.717	23.1154	7.18313	6.86874	6.7996	6.60738	6.67143	6.72098	6.73535	6.73971	6.74991	6.77561	6.7273	6.79078	28.8289	35.3187	46.8131	56.2542	68.5701	76.6102	9.87694	90.3644	77.3041	78.1079	76.1655	9.98544	61.062	48.1322	38.8818	29.5368	24.5918	6.07683	5.89423	5.72509	5.69435	5.67295	5.69882	5.62118	5.52733	5.65445	5.50438
position21.label.048	8.12142	7.96206	33.0204	34.65	28.0833	26.2727	7.30272	6.99206	7.07436	6.96572	6.89071	6.81944	6.79921	6.78922	6.74184	6.74442	6.81207	6.4838	6.14009	6.68312	6.69444	6.64537	7.20393	28.4419	7.97559	46.1154	56.2955	73.8095	74.2283	77.6813	9.51941	73.8878	68.4848	53.8021	47.9314	7.56609	33.7	6.84747	6.73224	6.37256	6.34902	6.51946	6.3913	6.26742	6.23584	6.34496	6.37416	6.22452	6.58313
position21.label.049	24.4167	23.2558	8.38865	8.07187	8.09938	8.0493	7.91888	7.74099	7.76061	7.7849	7.57437	7.54754	7.50452	7.56528	7.57767	7.52604	7.50652	7.35991	6.38244	7.4523	7.38051	7.3211	7.63123	7.7057	7.75275	7.10436	7.63934	22.28	24	24.0323	7.80237	23.575	24.6441	23.5254	24.3617	24.08	23	6.64368	6.68726	6.3903	6.48922	6.55617	6.36371	6.37079	6.58225	6.20819	6.27862	6.26541	6.64033
position21.label.050	28.625	7.50064	29.6795	29.6667	25.1571	22.8103	6.75797	6.6429	6.55233	6.4073	6.30868	6.25215	6.17693	6.06742	6.15977	6.18942	6.14573	6.04331	6.17456	6.11268	6.11196	6.18967	7.04387	7.08039	23	23.8919	27.338	29.0152	28.375	30.3784	33.9036	34.3158	30.3371	6.81353	6.63786	5.66458	5.39705	5.2231	5.29236	5.21159	4.63205	4.54186	4.63083	4.60145	4.82728	3.91054	4.12088	4.25594	4.68465
position21.label.057	33.3111	44.9231	10.8077	10.4447	28.2174	29	9.13358	9.171	26.9375	9.18839	8.47839	8.39288	8.35156	8.89957	8.28771	8.39586	8.32736	8.00282	7.09877	8.21388	8.08832	8.09837	8.42353	25.8696	27.2581	35.5217	42.4098	47.8919	52.9242	44.9841	9.64223	43.0196	34.4444	55.1273	45.6667	30	9.21774	8.64106	9.8996	7.50029	7.68512	7.692	7.63024	7.27646	7.47905	7.11195	7.67198	25.2	32
position21.label.060	58.5562	61.6746	55.9939	48.494	45.8026	34.1757	27.0947	23.5938	9.79395	9.51503	9.17864	9.04671	9.1608	8.99205	9.01569	9.16735	9.23537	9.30195	9.35206	9.59288	23.4878	40.7463	57.8278	57.3727	69.0182	86.5548	105.355	108.747	129.932	111.739	16.7315	16.8631	90.6111	13.6416	59.4214	37.5785	29.09	23.16	9.07161	9.05961	8.68931	8.65258	8.41179	8.46148	8.62073	8.63454	8.7613	25.5161	29.5488
position21.label.079	8.54634	25.2821	26.1961	29.6545	28.881	26.4286	7.4574	7.1385	7.1283	7.05536	6.90815	6.89425	6.69575	6.6412	6.7477	6.7028	6.54186	6.60102	6.50677	6.2564	6.48391	6.34672	6.59001	6.67239	6.76	24.3953	29.6567	40.6232	44.1375	45.6463	50.6591	51.7222	50.7978	47.1915	45.3152	42.2556	37.8571	29.6727	24.6429	5.78228	5.51212	5.41473	5.31141	5.0344	5.36385	5.22721	5.26838	5.22448	5.46674
position21.label.082	55.3535	57.7921	55.1429	49.1212	40.6556	35.0471	25.0426	7.13843	7.13959	6.92102	6.7499	6.51048	6.53687	6.61533	6.44881	6.58415	6.49663	6.64358	6.65611	6.74886	28.5357	38.141	9.02927	71.4951	77.5739	9.5154	83.8099	101.176	105.683	97.5859	87.453	75.9739	58.3274	44.6765	32.3117	23.8519	7.09407	6.92392	6.70235	6.79728	6.65501	6.53131	6.52106	6.31596	6.49405	6.41843	6.58849	32.7215	47.4624
position21.label.083	38.6598	36.0526	29.9785	29.5714	7.6802	7.44855	7.21804	7.17637	7.13162	7.20446	7.0446	7.35764	7.34801	7.28245	7.02638	7.03023	6.88395	7.2491	7.03052	7.17703	7.50976	25.3333	30.3645	39.91	9.54675	55.784	57.6414	60.013	58.7464	53.562	40.935	35.2917	29.5733	24.2353	6.77584	6.49216	6.4376	6.41548	6.31636	6.37465	6.25209	6.27298	5.97846	6.19752	6.27576	23.0625	26.3261	40.3661	50.0635
position21.label.084	68.0678	69.8197	13.8522	64.6429	12.5294	48.1	36.5778	29.1389	10.0467	9.97481	9.55507	10.3182	9.83517	10.3629	9.72634	9.58849	9.50549	10.3639	9.47349	9.37901	9.645	9.52337	10.5048	23.0625	27.087	33.4	46.9615	55.3934	58.1364	62.5224	73.5857	69.0395	72.9296	64.4706	54.0141	51.8361	47.9231	40.8913	37.1515	33.8462	25.2105	10.2406	10.0406	9.94226	10.0697	10.2839	9.57935	9.5143	9.10556
position21.label.088	24.7619	24.5789	5.69067	5.73063	5.64095	5.47876	5.49445	5.39162	5.32771	5.31411	5.2798	5.40139	5.19745	5.58356	5.25894	5.30363	5.03479	5.24421	5.22659	5.40375	5.43799	5.37596	6.3922	25.8636	29.3056	31.5814	32.383	31.5926	32.7959	31.5556	31.3846	25.6857	5.4	4.92165	4.95681	4.3625	4.39	4.28854	4.26547	4.45498	4.21397	4.28583	4.32749	4.31671	4.59921	24.65	25.6129	32.4894	34.5192
position21.label.096	39.8353	48.8646	47.7957	8.01015	32.058	7.37567	23.7879	6.91394	6.97773	6.92876	6.67029	6.603	6.80397	6.5889	6.78162	6.81214	6.7384	6.69317	6.75248	6.54031	6.71092	6.96697	27.4694	32.3478	42.7284	48.7976	56.0842	65.7604	78.217	10.0671	94.8305	85.0862	80.6723	85.4483	9.14641	8.43844	55.56	40.0787	6.51158	6.13696	6.24778	6.02917	6.06698	5.9144	6.34153	6.2334	6.13288	6.2933	6.55721
position21.label.097	41.4054	59.2875	71.5581	74.8941	63.2195	57.641	47.9437	37.9846	28.7544	24.68	8.91001	8.51508	8.32403	8.02672	8.09203	8.01187	8.12804	7.98334	7.95119	7.97737	7.73481	8.12259	7.75325	7.70611	27.4565	38.5645	49.3908	83.3838	99.9057	100.774	106.426	108.371	120.446	113.381	109.05	105.734	91.3066	85.8881	73.3871	58.5833	39.5567	10.0654	8.63223	8.98702	9.18809	9.55081	9.25308	9.00907	9.09937
position21.label.098	7.14527	29.5227	27.2812	24.2857	25.3333	6.44221	6.17876	6.13228	6.22427	6.2052	6.13321	6.18536	6.23165	6.04988	6.07974	6.06129	5.85413	5.78916	5.86374	5.72076	5.74587	5.76197	6.56313	26.6	32.3585	40.7679	41.8689	46.8261	51.7903	7.77964	62.4429	52.7397	50.8529	7.2453	33	23.6667	36.7273	5.75517	5.41999	5.46011	37.3125	5.26874	5.19991	5.13134	5.23988	5.17201	5.44614	5.73739	50.9143
position21.label.099	12.0985	37.0874	34.7905	27.88	23.125	9.27321	8.79606	8.58448	8.50799	8.39329	8.20464	8.06421	8.0636	7.97798	7.91646	7.94508	8.13598	7.75499	8.33701	24.0435	26.775	8.45731	41.1	39.2152	45.7875	51.1264	52.6632	50.8817	55.6286	53.6	9.70779	45.0412	38.0941	28.1053	7.85797	7.15889	49.7436	7.20106	7.1041	7.0897	6.69888	6.8431	6.65336	6.51257	7.40632	41.5915	7.99957	47.8526	54.3684
position21.label.101	7.68498	7.58658	7.37324	7.55058	7.28086	7.2772	7.38219	7.33104	7.57859	7.25447	7.29094	7.33182	7.20904	7.34591	7.47815	7.55702	7.59987	7.5528	7.57255	7.50926	7.61802	7.6619	8.00383	8.26524	25.0741	24.1702	25.5217	27.631	31.5517	33.8438	34.1919	30.1959	28.7879	25	8.55762	8.26981	8.34271	8.51716	8.47475	8.63331	8.63624	8.3416	8.26052	8.13587	8.53065	8.50725	8.4805	8.41863	26.283
position21.label.105	6.98039	7.13195	7.09201	6.92902	6.67777	6.72525	6.4691	6.4283	6.39376	6.44086	6.29404	6.3492	6.37208	6.37523	6.42629	6.36203	6.38347	6.27186	6.30112	6.22178	6.36118	6.43986	25.1613	34.4167	7.97183	7.27591	54.4667	69.4045	76.6489	69.4583	71.9271	8.84779	8.50021	52.5699	7.96649	6.96093	7.09825	6.62694	6.67435	6.3989	6.5072	5.95232	5.44782	5.66561	5.72246	6.15823	5.93841	5.76935	5.95593
position21.label.106	7.94536	7.87575	7.67306	7.57045	7.54353	7.44338	7.31792	7.16508	7.33524	7.11315	6.92826	6.74603	6.71991	6.73094	6.63948	6.75837	6.68349	6.6547	6.76657	6.34378	6.61515	6.72422	7.04557	6.52557	7.14173	6.32838	6.58112	6.77644	23.1071	24.4762	7.26596	27.5818	26.8125	7.12838	25.5	24.6552	6.35898	6.21051	6.04291	6.05221	6.15072	6.01529	6.02911	5.91507	5.96973	6.02321	5.87969	6.09991	6.54539
position21.label.107	34.8462	35.9014	33.0247	36.3269	31	28.0571	25.7857	7.46793	7.27046	7.09444	6.66905	6.53081	6.59715	6.49195	6.45221	6.50837	6.40396	6.41985	6.44277	6.36094	6.21176	6.32093	6.67647	6.63271	6.91702	27.0435	31.0462	34.5897	37.8795	43.3012	46.7778	48.5957	45.2451	48.87	49.7596	48.5619	45.8438	40.6778	31.1159	26.4634	5.78119	5.64982	5.44723	5.19062	5.55062	5.33452	5.26886	5.30869	5.44361
position21.label.110	11.1805	10.9435	24.6111	9.9825	9.85086	9.51938	9.17533	8.88432	8.97979	8.43449	8.44706	8.21848	8.19927	8.00794	7.89489	7.926	7.87875	7.88581	7.70201	7.66121	7.65555	7.50774	7.69247	21.9583	27.6111	30.9571	35.3881	33.4203	8.30102	36.3871	31.7833	31.1077	35.403	38.507	31.8	26.6909	25.9778	23.7	6.148	6.09962	5.79453	5.8124	5.72867	5.64293	5.56676	5.63085	5.6	5.81674	6.10812
position21.label.111	24.122	8.64627	28.2623	26.8654	8.3097	8.15953	7.83306	7.74967	7.76115	7.78271	7.62227	7.55785	7.66962	7.67717	7.67134	7.79019	7.81775	7.83233	7.85448	7.92261	8.00894	7.90159	8.17489	8.1698	24.64	8.09052	30.0725	34.038	36.1705	36.8495	38.7391	38.2529	34.1379	27.9167	23.3636	8.01037	8.09238	7.97382	8.05919	7.95626	7.83554	8.02745	7.58711	7.70707	7.9838	8.04129	7.81885	7.82612	8.44919
position21.label.117	10.866	53.4571	53.283	45.6476	37.9053	32.9091	26.8514	8.06453	7.96211	7.86545	7.58973	7.38202	7.53353	7.40814	7.4179	7.4398	7.31882	7.21717	7.1744	7.27151	7.22286	7.15109	7.4267	23.7586	33.8286	38.9278	38.1881	44.4417	47.9217	48.5586	48.0545	45.9524	42.6667	38.2737	29.9733	23.8571	6.9811	6.7773	6.73221	6.72006	6.37704	6.52676	6.26778	6.28237	6.4396	6.29046	6.2097	6.19465	6.92177
position21.label.132	6.53732	6.43319	6.29393	6.24209	6.30169	6.12868	5.99233	5.99197	6.11448	6.04538	6.09831	5.9446	6.04775	6.08147	6.13177	6.17888	6.09471	6.11935	6.15216	6.25706	6.37216	23.75	24.5263	27.6456	31.4216	40.9811	44.0826	45.0702	40.5333	41.0442	39.7838	31.8878	26.625	6.41849	6.05976	5.62096	5.49882	5.8129	5.68578	5.81526	5.44601	5.39347	5.5808	5.43681	5.60829	5.60619	23.4545	33.7765	45.2872
position21.label.139	8.90769	49.4521	46.1486	43.0897	39.726	36.9538	28.6379	24.6897	7.14165	7.00619	6.95276	6.70026	6.68323	6.61839	6.53863	6.61269	6.5141	6.48555	6.37246	6.50718	6.57987	23.55	28.9149	35.0484	47.6145	7.54799	52.1628	8.72456	58.0792	57.5455	55.9314	52.75	8.39645	39.5641	32.1231	6.48081	6.33628	6.33014	6.07729	6.17276	6.15833	6.24531	6.06498	5.94204	6.16747	6.12882	6.08065	6.13408	24.5882
position21.label.144	7.64319	7.64914	28.1414	29.3929	25.8333	24.9167	7.02819	6.67664	6.82771	6.83185	6.53843	6.65504	6.71586	6.49091	6.63593	6.57711	6.60037	7.11099	6.84065	7.04959	30.8	28.6842	6.85005	7.04754	6.94118	6.10195	6.32295	6.42053	6.39692	6.5964	6.60544	6.69557	6.63533	6.92389	25.3784	27.7419	25.6538	26.0789	6.51291	6.61169	5.93333	6.2886	5.92914	5.87413	5.90274	5.87533	5.77321	5.65228	5.90762
position21.label.148	6.33365	27.35	25.381	25.4286	5.72887	27.3939	26.25	28.5152	25.5172	25	5.34537	5.32105	5.21184	5.12103	5.04685	5.31566	5.12019	5.14713	5.05002	5.05632	5.47146	5.11525	6.41633	6.4056	6.3075	23.1905	28.9796	28.5556	36.9344	38.3939	38.5	41.7093	46.284	45.0562	46.6702	48.3625	41.4483	38.7108	30.6406	25.2941	4.61919	4.38436	4.21093	4.22399	4.55068	4.30276	4.47544	4.28424	5.03797
position21.label.152	34.7391	47.2747	50.434	47.5225	44.7396	8.37506	29.8475	7.0476	6.63754	6.51732	6.26492	6.29614	6.32416	6.41306	6.36772	6.4643	6.45936	6.41019	6.40281	6.47599	6.37905	6.59197	25.5238	29.18	35.6269	48.2308	54.2877	59.519	59.5732	59.9178	8.31359	47.2987	38.6842	35.5172	27.8571	6.81959	6.72454	6.64536	6.60567	6.6777	6.44667	6.48935	6.38939	6.10259	6.32728	6.41024	27.5581	36.642	64.3196
position22.label.008	9.22145	9.40714	8.98282	8.79035	8.58869	8.76787	8.33165	8.12217	8.18512	8.06121	8.06691	8.44175	8.10682	8.06776	8.59725	7.93206	8.56674	8.45567	7.93333	8.07436	8.20561	8.25766	8.21921	7.72597	24.3077	24.6809	26.7705	27.7639	28.2727	30.1667	30.0667	29.65	8.5242	26.875	23.5882	7.9583	7.48357	7.9043	7.45888	7.33451	7.16646	7.2824	7.81348	7.1491	7.70171	7.34638	7.49576	7.22403	7.63586
position22.label.009	7.12099	7.22686	7.07229	7.13018	7.15216	6.71429	6.78285	6.72573	24.3889	6.58282	6.67818	6.53252	6.32236	6.36023	6.29355	6.42119	6.39886	6.40909	6.31187	6.32638	6.92249	6.87757	6.67141	5.9455	6.5333	6.53909	6.31007	6.51972	6.46248	6.5575	6.54562	6.4071	6.4991	6.7227	23.2857	6.65086	25.5278	29.8125	6.11443	5.9216	5.86839	5.94882	5.9318	5.73895	5.64201	5.63753	5.55468	5.528	5.5686
position22.label.010	35.7619	7.61555	7.7844	8.21505	7.63845	7.0427	6.76298	6.53786	6.91868	31.125	6.89903	6.8639	6.80685	6.71307	6.66731	6.79155	7.08818	6.95037	7.0157	7.13	7.51567	30.1429	39.2	41.4762	44.1429	50.5517	62.1528	76.8806	66.9583	87.2759	73	54.1695	46.18	34.881	8.93041	8.58838	7.83248	7.98958	7.88108	7.76585	7.60266	7.77276	7.75796	7.94325	7.93458	8.45362	26.871	28.9412	38.1333
position22.label.012	6.54141	6.78742	6.8057	6.75664	6.59914	6.44938	6.32091	6.29497	6.48596	6.25702	6.22332	6.34224	6.18977	6.15058	6.22902	6.39105	6.36954	6.30906	6.28042	6.41663	6.66418	6.62724	6.67653	5.94834	6.39991	6.39912	6.29786	6.3485	6.23933	6.40385	6.39605	6.38697	6.23273	6.25021	6.54875	6.82144	30.3898	31.3636	32.6395	36.85	36.6602	37.4286	34.3111	29.5065	26.6579	6.2149	5.96018	5.91294	5.77766
position22.label.013	7.95149	7.84518	7.48229	7.28238	7.2192	6.93856	6.7779	6.62316	6.86084	6.68524	6.74872	6.83785	6.9602	6.83923	6.95284	6.86609	6.92768	6.85722	6.88889	6.90161	7.14391	6.97913	7.04167	6.16047	7.03203	6.91869	6.92801	6.94581	6.96272	25.1429	7.52617	36.0357	47.7647	8.59869	52.2237	48.2375	7.87095	7.81109	45.7763	38.3699	6.92158	6.55343	6.08178	6.17283	6.01063	6.03173	5.88604	5.91868	5.7729
position22.label.019	79.2308	80.0918	80.3523	66.1573	44.9452	28.7959	7.96066	7.73846	7.56223	7.49513	7.34946	7.31843	7.30419	7.31108	7.12301	7.33253	7.28881	7.29946	7.38009	7.58043	8.79525	44.8256	53.8247	88.7255	99.963	118.357	104.744	109.532	108.281	83.1892	70.1524	58.7765	46.4651	33.0833	28.1707	7.65111	7.02492	6.80703	6.98207	6.85599	6.66039	6.90792	6.833	6.86617	7.43626	7.29594	24.5439	35.3243	47.3256
position22.label.021	55.9355	52.7273	51.8571	48.0482	40	6.76622	29.7097	5.91652	5.91765	5.69053	5.40153	5.55213	5.49142	5.80596	5.66533	5.67575	5.62442	5.75988	5.51815	4.98413	6.47375	6.65697	6.78821	5.32878	26.1786	26.8644	32.2055	34.1687	48.7711	45.1443	43.5556	46.1154	50.7374	46.9619	46.2143	37.1011	32.8953	5.56621	5.14912	5.08923	4.79319	4.95286	4.72976	4.35248	4.67012	4.49799	4.54171	4.36082	4.44993
position22.label.023	29.1164	8.33361	27.8571	24.7788	24	7.22869	6.61701	6.10705	6.00828	6.29	6.29987	6.44724	6.40424	6.75028	6.40006	6.67951	6.38312	6.03794	6.63602	6.72031	7.47555	28.0971	39.9455	52.9652	74.1008	67.4268	80.2603	75.2899	66.0243	71.3317	77.087	64.7805	52.4552	35.1439	25.1061	6.98609	6.12269	5.88807	5.70754	5.98074	6.01652	6.05289	6.06092	5.91261	5.89441	5.86519	5.69931	29.7121	45.1282
position22.label.046	34.2451	35.2	32.6322	33.7195	31.7945	27.4035	7.88537	7.65559	7.87897	7.50887	7.38561	7.36548	7.39322	7.35161	7.28395	7.08853	7.23824	7.11808	7.10983	7.08003	7.14181	7.0847	7.26305	6.40363	7.34016	26.4565	31.6667	34.7143	40.6429	49.5591	53.1075	54.9394	57.84	42.0804	39.3814	31.1778	29.3226	26.3721	7.10873	7.45736	7.10851	6.63246	6.63794	6.62631	6.2598	6.51864	6.39368	6.21598	6.32537
position22.label.049	6.42439	6.61969	6.60799	6.8328	6.9814	7.01133	6.83172	6.56699	6.66227	6.80282	6.27751	6.11378	6.19805	6.18035	6.17181	6.16724	6.15695	6.09945	6.16827	6.20215	6.37398	6.61115	6.69835	39.3256	25.75	29	31.1467	35.2706	36.956	35.3721	44.0361	38.9259	34.9481	29.1842	6.58665	6.45558	37.1176	5.89354	5.75354	5.91929	6	6.02318	5.97432	5.77772	5.81158	6.009	6.04758	6.17198	40.1485
position22.label.051	35.4086	33.1304	8.6278	30.5	28.2241	7.20833	6.93435	6.64976	6.47761	6.44979	5.9868	6.27662	6.12968	6.15933	6.22946	6.46282	6.2509	6.2724	6.4795	6.6066	23.8636	23.75	7.41723	26.2143	29.5286	25.1475	23.9559	27.4375	26.1132	25.4286	24.6207	6.33626	6.17292	5.11918	6.05293	5.67259	5.31867	5.40184	5.31326	5.2278	5.44282	5.27132	5.2035	5.21987	5.36042	5.55832	25.4906	6.26127	32.6322
position22.label.054	7.03556	7.31156	7.25	7.34963	7.2485	6.92899	6.77993	6.7849	6.8724	6.59822	6.55304	6.73032	6.62267	6.70641	6.74042	6.75996	6.96031	6.72727	6.68918	6.80183	7.1047	7.01249	7.12551	6.22369	6.92899	6.95265	23.8235	26.0526	29.9091	32.5263	7.9471	36.5747	34.2674	32.0385	27.7463	25.1765	7.04131	6.82597	6.74451	7.37873	6.93565	7.02228	6.69699	6.88104	6.78517	6.95547	6.77123	6.73687	25.7059
position22.label.058	12.1363	32.7612	28.7143	10.2546	10.1317	9.71922	9.68312	8.89731	9.1029	8.97166	8.94225	9.01842	9.08813	8.76901	9.38217	9.08075	9.02482	8.72985	8.9183	9.12017	9.76461	9.86536	27.3333	39.25	46.2473	66.4157	63.2647	64.0762	13.6466	82.5149	74.8191	61.0957	51.9529	40.0633	33.0952	25.4	24.1053	9.3672	9.34914	8.57233	8.0591	8.32202	9.50974	9.33525	9.41463	9.87852	10.0213	10.21	40.5306
position22.label.060	24.8235	9.64191	9.10549	27.6667	27.1628	24.875	8.40489	8.14681	7.95433	7.69923	7.50821	7.60577	7.36108	7.6236	7.37478	7.47297	7.23837	7.11444	7.30336	7.25545	7.22503	7.08861	7.23798	6.63565	7.17307	25.1613	7.43842	31.7308	39.4894	38.1231	8.24327	8.0139	8.03836	8.37208	8.46532	40.7971	38.15	7.03352	23.6667	7.37363	5.88945	5.86201	6.05131	6.03339	5.97021	6.04241	5.83412	6.14451	5.96364
position22.label.062	28.5283	29.8077	29.593	32.0137	32.9697	28.6275	24.8276	7.28814	7.40637	7.17645	7.18113	7.06672	6.95894	7.01243	6.94835	7.03157	7.02559	6.88211	7.06349	7.06389	7.15984	7.17112	7.28276	6.39596	7.03571	7.12955	7.12263	7.24122	26.0938	29.3077	34.6897	39.375	39.3774	42.9293	43.6699	43.7745	39.5625	35.9905	30.4156	24.3778	6.48986	6.36022	6.13348	6.09619	6.08217	6.2739	6.2744	6.20189	6.27588
position22.label.064	8.48059	23.8333	8.85724	26.7455	26.3137	23.6522	8.18584	8.01172	7.97276	8.04023	7.69139	7.83725	7.85691	7.7713	7.85929	7.90301	7.99603	7.75588	8.23252	8.01401	8.29704	8.09483	8.2755	7.4371	8.26332	24.125	30.2794	34.6506	44.4828	43.066	41.8469	41.5842	34.7582	33.2529	35.1034	32.2714	26.7119	23.2692	7.60357	7.42606	7.03054	7.44081	7.38511	7.36453	7.27492	7.41764	7.38504	7.49189	7.15956
position22.label.065	23.5	22.5079	23.7333	23.8644	22.5	6.35742	6.02753	5.86345	5.75211	5.52923	5.54426	5.35648	5.27343	5.48136	5.42826	5.41275	5.31361	5.3758	5.53504	5.46481	6.56553	6.86201	29.4684	6.38926	51.2581	53.3019	61.6737	57.8585	50.3491	8.22902	40.4348	32.3846	27.7391	5.82428	5.56511	5.59901	4.72176	4.61766	4.40942	4.44606	4.48631	4.46253	4.50738	4.67306	4.79242	27.3684	31.875	37.4286	51.6222
position22.label.066	27.4318	32.9683	32.4861	32.9851	29.0227	7.13974	27.7407	25.5882	6.43858	6.37335	6.14058	6.07533	6.01754	5.91465	5.97685	6.06721	5.96059	5.87955	5.81571	5.86822	6.32002	6.45189	6.2636	5.44309	6.08162	25.3571	6.59186	34.6087	40.9146	44.6	45.9	49.1444	49.5842	65.8421	67.5213	62.0899	52.0964	6.4954	28.4528	5.55121	5.56312	5.17915	5.24449	5.00834	5.159	5.09965	4.79409	4.99517	4.87639
position22.label.067	30.5778	42.3559	51.2615	53.8382	57.5	54.2778	47.597	41.2308	36.4167	30.3846	24.1364	6.78518	6.7197	6.49763	6.50557	6.39866	6.41176	6.32434	6.32413	6.33277	6.69138	6.7762	6.76252	6.04229	26.5	36.0769	42.5484	56.5479	60.9351	65.3026	8.80122	70.1573	69.046	64.8118	51.8861	43.0143	33.0877	23.8846	6.20373	5.91101	5.90561	6.00225	5.75316	5.76877	5.7651	5.75092	5.765	5.66776	5.82426
position22.label.070	7.34752	7.39659	7.24062	7.26972	7.36353	6.88624	6.56231	6.50951	6.5331	6.17288	6.31478	6.1492	6.02442	6.16436	6.05336	6.17915	6.2726	6.18852	6.15789	5.89234	6.44308	6.53663	6.91489	27.0426	7.40786	42.2564	48.8659	52.6744	60.2159	64.814	57.9773	8.0398	43.0641	7.13649	23.85	6.22232	5.48896	5.04028	5.25542	5.26585	5.29524	5.28843	5.20731	5.19578	5.04395	5.11046	5.13285	24.8824	30.1296
position22.label.071	8.34588	26.8133	27.8415	25.5	25.2951	23.9	7.47089	7.24268	7.13415	7.01965	6.98539	7.02317	7.07223	7.13956	7.03352	6.86589	6.81994	6.49267	6.74808	6.73551	6.96807	7.1499	7.51031	29.0638	36.8197	8.09984	57.7067	8.32671	66.3736	70.4434	9.12274	67.1404	69.6325	64.3619	55.78	45.6591	32.8143	6.54656	6.5953	6.59636	6.6389	6.64843	6.4092	6.22131	6.39761	6.10222	6.43201	6.41937	6.19684
position22.label.076	7.52794	32.4419	28.4545	24.0588	6.97953	6.69003	6.53168	6.54743	6.49783	6.46889	6.59913	6.46751	6.35344	6.42193	6.33743	6.36052	6.43256	6.45881	6.46316	6.2843	6.41533	6.38128	6.39571	5.66255	6.52361	6.63754	28.5263	35.6596	45.1774	54.3492	61.7586	8.21923	49.6667	45.3404	32.1951	24.2258	6.30804	5.79435	5.41913	5.31138	5.28056	5.4836	5.30761	5.29972	5.20112	5.47126	5.43664	5.31247	5.23852
position22.label.077	43.9158	44.734	8.74949	42.2316	38.1778	32.1687	7.56024	23.8125	7.17617	6.91736	6.78673	6.82754	6.75918	6.93211	6.86714	6.71503	6.71562	6.5409	6.67979	6.73455	7.09413	7.18561	7.4622	24.6875	27.9318	28.0816	31.3276	33.746	38.1111	32.4091	30.0455	27.825	25.6818	7.17364	6.89702	7.00309	6.32428	6.06479	5.94467	5.43504	5.09173	5.01296	5.85192	5.92831	5.47784	5.8751	5.70799	4.7925	4.96948
position22.label.078	33.1562	31.75	28.883	26.8025	7.90845	7.70499	7.55769	7.31567	7.34456	7.1695	7.25079	7.11667	7.09977	6.99612	6.96021	7.01814	6.89941	6.76615	7.00147	6.93249	7.19689	6.9546	7.38418	24.3111	26.7625	33.8837	34.2418	7.2846	36.0734	43.8103	43.8897	46.3358	49.0492	8.52977	43.678	34.9375	7.52494	23.6087	6.08819	6.0276	5.91303	6.11002	6.4008	6.40474	6.60274	6.54319	6.25843	6.37686	6.16577
position22.label.080	30.9459	33.2326	32.0833	28.3205	28.7119	23.0833	7.15251	7.03116	7.01631	6.90495	6.81234	6.75852	6.68202	6.82034	6.85125	6.86098	6.83471	6.42834	6.70631	6.78081	7.14743	7.24258	24.2174	25.3571	7.42459	7.58516	8.32423	8.69993	8.92452	61.0261	59.475	9.0647	51.5192	8.09652	27.2135	7.12322	6.71678	6.37523	6.03119	5.96548	5.85471	5.84733	5.87756	5.73645	5.8252	5.65584	5.77241	6.02159	24.9778
position22.label.083	38.2576	43.8816	40.5806	32.2909	25.3548	9.34246	9.02292	8.78187	8.79762	8.60036	8.74251	8.69231	8.56728	8.58389	8.61664	8.53047	8.59817	8.07735	8.66168	8.89292	8.93017	9.0799	23.2632	25.5946	30.1333	36.6111	44.5	45.4235	50.051	56.8667	11.8372	52.9639	46.0533	39.8333	10.0565	9.63203	8.83768	8.75165	9.15674	9.19587	8.89882	8.9851	8.76224	9.10381	9.30332	11.0008	9.82328	23.7714	28
position22.label.089	28.5667	30.033	28.6905	26.0375	25.6905	8.50832	8.18928	8.32199	8.16287	8.00051	8.00306	7.96529	7.88724	8.14169	8.11075	8.12143	8.09391	8.05538	7.95998	7.74548	8.40303	8.45598	8.59953	23.5455	30.2105	37.1485	40.0569	50.6504	57.25	60.6098	60.0551	60.3258	55.0282	54.2868	49.7969	42.7304	36.6489	27.5	7.34733	7.47949	7.2632	7.15843	7.12416	7.11299	7.25257	8.57118	7.05306	7.30397	7.1949
position22.label.096	33.2787	36.1892	40.32	39.9186	8.87761	8.32814	7.91165	7.72973	7.61869	7.44107	7.41912	7.28221	7.33057	7.2935	7.05882	7.14523	7.15566	7.04911	7.08385	7.0661	7.329	6.94372	7.54088	26.5833	31.4444	8.11667	8.2186	40.977	55.2647	40.7746	51.2639	46.0571	36.9861	35.6852	25.7188	6.92677	6.29313	6.26679	6.22972	6.20961	24.0526	6.35661	6.49592	6.16594	6.1242	6.085	5.68499	6.29119	6.36108
position22.label.099	6.90038	7.03156	6.84885	6.75306	6.77038	6.43639	6.25477	6.29463	6.22483	6.18085	6.14852	5.97277	6.07481	6.11845	6.04396	6.10967	6.12817	6.17159	6.02899	5.94215	6.29333	6.27714	6.36188	5.77131	26.5676	30.6333	33.8986	7.21507	42.1548	43.2747	46.2874	47.3261	40.8488	35.4444	35.973	27.5455	23.6818	5.21928	5.2576	5.12538	5.29211	5.62535	5.43459	5.0858	5.59959	5.86014	5.60491	5.87303	6.19611
position22.label.100	29.6313	9.78494	26.871	22.7059	8.6128	8.23964	7.98866	7.84991	7.96715	7.81998	7.83014	7.73129	7.76118	7.74582	7.79766	7.78547	7.9669	7.88549	7.93159	8.03061	8.13149	8.1144	8.0806	7.1927	7.96552	7.86791	8.02082	8.18363	8.36042	24.8	30.6514	32.8041	29.8317	28.8307	28.0888	26.4658	26.6183	25.2636	24.3423	23.8714	8.29139	22.5	8.09857	8.11035	8.10631	8.05477	8.13798	8.0388	7.92493
position22.label.101	8.19981	24.0303	23.8529	7.975	7.92966	7.83053	7.62731	7.50397	7.5442	7.35495	7.32698	7.29805	7.36828	7.2002	7.18642	7.10987	7.2387	7.04615	7.11799	7.04272	7.56748	24.1136	36.8901	41.9626	9.78289	71.918	76.144	86.8678	10.8534	72.9921	63.4355	55.0531	48.7959	8.35989	31.3788	25.2391	7.13575	6.97187	6.82771	6.85431	6.79427	6.83273	6.86103	6.70412	6.58067	6.60203	6.56603	6.67728	6.73772
position22.label.111	26.1053	25.8947	24.0938	24.3235	23.9362	24.0435	8.15953	7.98562	8.00295	7.76356	7.76752	7.63763	7.65615	7.69344	7.63145	7.69348	7.58517	7.54242	7.44716	7.53513	7.69033	7.48914	7.72469	7.14747	7.58656	7.57961	7.77752	7.7799	7.80153	24.125	25.3596	8.48473	30.0909	32.869	28.9101	25.2941	7.34479	7.19447	7.21364	7.14029	7.01831	7.10333	6.98657	6.86438	6.77447	6.81615	6.82289	6.76778	6.69293
position22.label.115	28.9747	29.5316	27.4658	23.8444	24.1176	7.37762	7.00846	6.79167	6.76241	6.75285	6.79547	6.74543	6.67113	6.61868	6.44675	6.5323	6.49659	6.49421	6.49081	6.31303	6.94222	7.46846	48.3611	49.9651	64.8636	78.7647	87.2529	95.6289	107.01	112.1	105.622	90.4854	84.6915	64.5638	44.8667	33.7922	25.75	6.08377	5.99511	5.71638	5.75478	5.82519	5.64986	5.58365	5.55742	5.65174	5.54004	5.51491	5.73449
position22.label.117	61.52	63.747	63.4706	58.8095	46.859	40.026	34.8136	24.7826	6.25543	6.01471	5.78079	5.8569	5.70905	5.73216	5.6634	5.56035	5.68069	5.69012	5.56826	5.59705	6.34272	6.54629	31.8269	40.9333	40.2597	42.0933	51.1042	58.7416	48.881	41.3913	34.2278	28.339	5.49171	5.51948	5.28398	5.46263	5.1041	4.31155	4.82353	4.73517	4.52024	4.53218	4.32712	4.05626	3.28505	28	38.5	5.66609	61.5696
position22.label.119	7.48653	7.87587	7.73054	7.48601	7.38133	7.44337	7.23885	7.13506	7.25441	7.10169	6.97623	7.01966	6.96653	7.01826	6.97856	6.92028	6.93947	7.09141	6.80884	6.5459	7.06983	7.132	23.3256	31.0617	43.7523	61	71.816	72.5373	77.6812	88.9225	10.485	83.569	61.4522	47.7196	38.7742	30.8571	23	6.20515	6.54316	6.02061	6.16848	6.35276	6.03715	6.34215	6.04346	6.19915	6.21822	6.33675	27.1452
position22.label.123	44.5882	48.7043	43.7034	39.2039	8.95425	30.9	24.3273	7.65552	7.59155	7.46096	7.30576	7.1672	7.10704	7.05156	7.20259	7.10533	6.98422	6.98491	7.01046	6.85085	7.22437	6.90767	7.00253	6.50615	6.92001	6.93143	6.90368	24.7368	25.6571	29	30.4	34	34.1266	38.7164	31.875	6.89524	24.3846	6.39994	6.22222	6.2257	6.1418	6.35919	6.01953	6.29034	6.29828	6.13607	6.18911	6.11799	6.39144
position22.label.133	41.3784	37.2105	35.28	32.7727	27.64	7.46253	7.00201	6.92008	6.87505	6.81639	6.82961	6.63516	6.44899	6.53465	6.40571	6.447	6.48763	6.38921	6.46286	6.54607	6.87706	26.8462	31.5846	42.88	51.8974	8.54127	74.087	73.1287	66.3458	70	64.3273	60.3367	52.835	45.8632	33.7875	28.6939	5.58781	5.57414	5.31627	5.4122	5.02581	5.23015	5.21312	5.35342	5.17163	5.16577	5.68967	26.0698	31.6207
position22.label.137	7.51669	7.75063	7.42473	7.05119	7.43278	7.20764	7.01147	6.81753	6.81597	6.69891	6.65355	6.69026	6.66037	6.52362	6.5585	6.6438	6.67521	6.76231	6.52149	6.64203	6.8411	6.78111	6.81271	5.91808	6.51247	6.56462	26.5789	27.3182	32.1887	7.49058	7.81381	47.7213	55.7705	54.2394	56.8986	47.7746	45.4091	40.3393	35.3673	25	6.2687	6.14674	5.96992	5.89685	5.89935	5.88344	5.91946	5.95972	5.90937
position22.label.139	27.6933	33.6882	40.5258	36.4271	38.0206	34.3412	27.5667	25.45	7.45595	7.29656	7.12369	6.97842	6.95665	6.92513	6.91104	7.08595	6.7747	6.67469	6.62846	6.60894	7.07563	6.84347	7.65064	29.3514	38.2892	43.3535	42.8532	45.8205	44.0256	44.6607	7.88454	7.59973	33.413	26.4795	7.00305	6.8301	6.1923	6.25228	5.69854	6.11269	5.62594	6.06243	5.73291	5.41667	5.77396	5.86982	6.07646	24.4615	33.0283
position22.label.145	49.3932	54.7581	55.9766	53.4545	53.9206	43.4016	35.6531	28.7722	23.2885	7.68972	7.51833	7.47838	7.38151	7.37516	7.28296	7.27256	7.27006	7.00272	7.08974	6.99753	7.3136	7.26349	7.3854	26.1176	33.84	40.2826	50.5361	53.4057	52.5424	61.6975	9.62543	61.9052	56.2114	49.6538	36.2527	30.8033	7.02896	6.79106	7.10705	6.92618	6.86349	6.50557	7.17519	6.48599	6.53062	6.52117	6.47461	6.56417	6.61028
position22.label.147	30.4286	35.3675	33.1429	28.5521	27.2247	24	8.00394	7.79403	7.82393	7.63725	7.50732	7.26689	7.21809	7.14062	6.99399	7.19326	7.16282	7.12728	7.14137	7.31081	24.6327	32.6792	41.2339	50.7571	62.98	68.7419	78.7101	89.4226	85.0656	14.6241	13.9911	69.6402	60.5921	10.299	38.6825	30.1207	25.0164	7.35174	7.31224	6.97781	6.75481	6.74608	6.56242	6.67665	6.79942	6.7733	6.75051	6.57078	6.66336
position22.label.153	27	7.98314	7.77527	7.46338	7.29354	6.58464	6.49344	6.6577	6.40559	6.36177	6.3234	6.17638	6.09445	5.96408	6.10805	6.09086	5.98507	5.99455	6.02638	5.90205	6.72305	6.73565	28.3488	6.61649	34.7838	38.7403	31.5417	34.3226	45.2326	45.9263	44.3878	37.9688	6.10828	6.11959	25.9714	6.31288	5.85093	5.68971	5.69156	5.73649	5.62912	5.71931	5.57192	5.49519	5.43432	24.3243	35.9765	48.5596	50.7344
position22.label.157	33.6602	33.3913	32.337	29.4444	25.2121	23.0833	12.0976	11.3231	11.4668	10.6749	10.9964	10.7932	10.6774	10.319	10.3692	10.6778	10.6371	10.2459	9.73823	10.0314	10.3873	10.7017	10.6791	10.1492	28.4074	37.1034	42.2941	49.3333	64.2632	66.322	69.7647	73.1159	75.1296	77.2817	68.7857	66.5165	56.3125	45.7222	34.3818	26.5143	11.6039	10.5816	11.3419	11.7265	11.6431	11.0348	10.5179	10.7717	10.4585
position22.label.160	24.5301	23.8125	23.5833	7.35276	7.5256	7.36851	7.13195	7.04369	7.16967	6.94626	6.84829	6.92944	6.78732	6.77423	6.77871	6.94801	6.80712	6.75888	7.04006	7.12505	25.0417	25.9143	28.9725	7.47406	42.7795	48.1429	49.5862	51.4818	48.58	46.9796	44.1862	8.65506	8.14504	24.875	7.44687	7.11847	6.58356	6.59701	6.60657	6.47665	6.42348	6.36245	6.2388	6.18708	6.38639	6.37777	6.72481	23.6279	30.4078
uORFm-TOC1_Sa1
cell label	frame00	frame01	frame02	frame03	frame04	frame05	frame06	frame07	frame08	frame09	frame10	frame11	frame12	frame13	frame14	frame15	frame16	frame17	frame18	frame19	frame20	frame21	frame22	frame23	frame24	frame25	frame26	frame27	frame28	frame29	frame30	frame31	frame32	frame33	frame34	frame35	frame36	frame37	frame38	frame39	frame40	frame41	frame42	frame43	frame44	frame45	frame46	frame47	frame48
position23.label.009	5.91998	6.25698	31.9744	48.6789	45.812	42.633	37.9612	32.7089	26.1852	6.10777	5.7378	5.62201	5.73852	6.05463	6.03198	6.02798	5.98847	6.03598	6.14863	6.38349	30.3614	40.2857	59.856	89.9453	99.1548	121.558	133.481	119.258	139.333	133.167	123.196	102.268	93.0365	71.2878	62.1556	52.3852	48.3609	43.437	36.1	31.051	32.7529	27.4868	28.8356	24.7895	24.6667	6.66383	24.4545	23.6	23.2917
position23.label.014	53.944	12.5761	60.5345	50.2393	46.4225	41.5714	33.3833	7.55227	36.0625	29.1667	37.8966	7.25804	6.28911	38.1786	6.25385	36.6452	37.9583	25.619	6.33788	6.4945	6.27238	6.1834	6.10556	6.12172	6.18824	6.46249	25.6087	28.775	32.5636	42.7	50.3143	64.7013	83.2469	86.9286	79.9583	91.569	17.008	123.775	146.343	134.931	123.763	118.272	14.6887	90.0222	72.4024	56.1333	40.3291	8.04329	7.31638
position23.label.016	4.78709	5.39301	24.6957	25.4118	5.33084	24.4762	5.2344	5.27684	5.04063	4.91608	4.9982	4.79268	4.68146	4.74709	4.70465	4.76791	4.62658	4.75089	4.69288	4.44668	4.66396	4.44341	4.5014	4.50205	4.41298	4.7577	5.3562	5.50683	5.68377	23.55	27.1304	36.0847	50.4342	54.1013	65.4444	67.6702	72.957	78.1959	84.7449	93.2553	86.51	82.4216	83.6989	76.2135	68.4194	64.37	57.9565	55.6824	45.1829
position23.label.021	6.51332	6.92149	28.4388	38.872	45.8731	45.8042	41.609	35.8839	32.1495	25.8202	25.2273	22.625	6.71168	6.64099	6.62515	6.65511	6.66014	6.6297	6.64172	6.68625	6.60815	6.36321	6.31496	6.43085	6.34317	23.8841	33.578	40.5207	53.3223	61.0584	74.415	74.5793	82.2875	77.9884	10.9179	77.2994	65.1462	54.3195	47.4813	31.8936	25.3511	7.83827	7.51462	7.28006	7.21531	7.23011	7.20018	7.08837	7.23962
position23.label.023	34.2857	51.1092	65.4955	68.2018	84.0943	68.0278	62.5248	57.6742	52.1395	52.1304	7.44515	44.7397	45.6316	42.6486	37.55	30.625	27	6.77827	6.86834	6.75166	6.48721	6.63578	6.50109	6.60655	6.579	6.70626	7.23427	7.43165	7.47685	25.1053	34.7432	49.0426	10.523	75.3874	98.3636	113.617	14.9796	108.969	107.244	97.1119	90.6504	83.7339	74.4454	63.7951	10.3315	48.8636	46.52	40.86	39.2174
position23.label.032	65.6988	66.4831	63.4872	63.5366	68.0282	53.4857	42.5738	34	6.85578	6.55564	6.40861	6.53362	6.47368	6.6471	6.53027	6.55688	6.56871	6.47118	6.72595	6.43271	6.47444	6.47774	6.44992	6.53045	6.43302	6.59445	7.07927	7.21119	7.06549	7.11529	7.26259	7.30919	21.25	25.2564	30.5	34.8033	39.3492	38.2319	38.3385	37.678	34.7286	33.2857	30	29.5254	27.5283	26.7045	8.36606	8.0153	8.11556
position23.label.042	61.596	70.2569	73.4505	72.4639	72.6132	60.6771	49.5632	42.15	32.7353	28.7292	6.23037	6.07547	6.01888	5.7556	6.01043	5.85354	5.65263	5.7306	5.7613	5.87434	5.89443	5.77411	6.17968	26.4722	37.4915	7.91508	68.6705	75.6465	11.3062	87	118.288	106.946	101.896	111.269	9.51196	79.3061	10.8204	43.8649	34.2321	24.52	6.92407	6.72582	6.78527	6.29541	6.56261	6.29727	6.0319	6.03416	6.21956
position23.label.054	108.49	130.133	135.144	145.481	159.333	141.45	129.548	104.407	87.1515	57.6395	38.9306	26.96	6.44148	6.51788	6.45547	6.56557	6.23337	6.24246	6.20835	6.04303	5.86295	6.2411	32.6556	46.8421	74.424	98.2276	146.763	168.802	174.653	185.44	177.958	169.029	153.766	136.389	123.815	98.4161	11.1765	66.2721	60.0606	51.844	37.43	31.2857	28.9125	26.2931	23.7778	7.10328	7.09657	7.07147	22.8947
position23.label.073	7.00669	26.65	40.3509	8.88235	61.1447	66.7333	70.4366	63.0857	55.8551	45.3167	30.0213	7.09718	7.11685	7.14374	7.22487	7.20946	7.0132	7.07342	6.89337	7.00528	7.0391	7.07521	6.88726	6.90573	7.01392	7.1251	7.50977	7.47572	6.78213	7.19589	29.5862	44.1228	52.2895	86.6222	126.598	142.04	156.459	168.258	210.121	223.084	206.657	233.56	26.618	212.739	182.93	166.918	147.358	121.583	108.283
position23.label.075	38.9067	56.5316	68.2637	67.8447	79.4299	73.1441	72.0164	82.6667	77.8018	59.0826	46.3936	35.6479	27.2708	6.72925	6.6557	6.69828	6.41473	6.42053	6.53228	6.6966	6.35972	6.52961	6.41528	6.59676	6.63994	6.71339	7.28041	27.1452	8.16134	49.9216	85.4683	114.479	114.984	128.819	132.344	134.993	118.701	115.732	103.218	97.5726	70.1462	53.7636	39.3667	29.9118	7.27035	7.20564	6.80705	6.85043	6.88289
position23.label.076	34.8257	37.6984	41.0076	41.5798	37.2241	33.1604	26.3824	24.0645	7.53246	7.2933	7.1643	7.27628	7.40809	6.92708	6.81729	6.88344	6.83728	6.92881	6.75452	6.80428	6.78602	23.4348	7.86763	40.3208	45.8844	61.3595	73.7826	84.4253	91.9076	99.6216	102.869	17.8589	122.505	111.275	30.4615	93.6667	79.0791	66.9112	56.3861	46.9133	39.0597	27.0123	24.8148	7.86913	7.70208	7.60921	7.57976	7.08636	7.04272
position23.label.090	41.8675	73.2416	97.9529	110.565	110.508	13.142	112.392	105.724	101.649	93.7209	70.039	53.6619	40.32	27.7742	6.90032	6.80587	6.7029	6.54041	6.66722	6.62292	6.62105	6.55668	6.51463	6.56317	6.52843	6.48762	6.92316	6.88677	7.10573	7.43723	26.6869	30.5441	44.1543	55.4458	64.3684	75.3168	90.8607	110.746	127.65	119.633	118.245	115.832	109.204	84.5222	71.7923	57.4208	47.8926	8.46423	7.68328
position23.label.092	10.1139	76.1774	11.3443	86.95	69.9457	63.4634	48.0816	33.0381	25.0408	6.45407	6.13057	6.1753	6.19959	6.24697	6.38657	6.48373	6.39208	6.43618	6.39832	6.51526	6.45478	6.41322	6.40184	6.38116	6.48226	6.60505	7.14645	26.7931	33.5596	42.25	51.4564	61.5	71.7267	83.869	84.5789	85.4198	87.3211	81.4641	83.2374	12.3205	71.4124	53.4576	46.0061	34.5714	26.0156	7.3801	7.01794	6.46082	6.50808
position23.label.097	7.12311	28.5495	26.4839	6.42195	6.44265	6.20174	6.06908	6.07994	6.04689	5.78522	5.77408	5.90309	5.91359	5.9414	5.86282	5.9659	6.05625	5.91071	6.12322	6.17788	5.98296	6.12822	6.37302	25.0952	31.5918	39.8909	53.9561	62.4228	69.7246	83.7206	97.1049	85.8491	90.6863	93.3937	87.9868	86.2436	70.4062	64.6846	54.979	46.8438	38.7364	29.8901	24.3333	6.90144	6.5618	6.47212	6.34852	6.30218	5.96419
position23.label.114	35.5785	53.2985	10.577	113.899	128.566	121.741	118.758	106.048	92.2672	70.9692	44.5714	30.1733	6.64447	6.50124	6.23421	6.35967	6.02952	6.07858	5.98476	5.92829	5.93842	6.01313	6.13916	23.9773	35.3776	50.9859	71.1657	94.1932	101.262	121.045	126.093	153.599	20.1944	149.963	155.582	125.596	114.63	97.5085	76.5089	62.0629	41.031	34.1468	27.8481	23.9216	6.58696	6.45411	6.41954	6.29871	6.0854
position23.label.117	24.2564	39.0536	48.4074	48.6667	50.7863	41.9327	35.5638	32.5862	28.0943	6.40752	6.21758	5.98351	5.9845	5.96604	6.09337	6.08998	6.06889	6.08224	6.21669	6.29134	6.36779	6.3396	6.33212	6.43234	6.70077	28.3492	32.5842	42.6723	53.2059	69.9366	73.2244	80.0299	78.0692	76.2051	73.8903	71.0446	62.7931	55.9384	52.4855	45.1603	32.1405	27.8795	24.15	7.20567	7.1121	6.87561	6.70882	6.61983	6.6306
position23.label.122	50.5566	63.6111	64.7019	66.8919	72.4184	52.1313	48.1222	39.561	31.6719	6.71906	6.48288	6.16921	6.31388	6.44604	6.28917	6.36888	6.13521	6.28533	6.15655	6.20722	6.25413	6.45489	6.5482	6.62814	7.10759	39.3294	54.5784	83.3611	86.2735	102.612	109.702	134.814	170.708	167.23	164.556	147.592	139.053	113.407	101	78.2326	51.1264	42.6486	33.6604	26.1071	25.9375	7.01403	6.96777	6.97436	6.86952
position23.label.123	66.4188	52.8131	38.1957	26.2273	8.47905	8.1351	8.18438	8.47143	8.10841	8.19159	8.09394	7.96575	7.91706	7.87875	7.88604	7.87352	7.69515	7.9375	7.99037	8.27795	7.99623	8.0881	25.0323	8.24865	24.7692	8.03851	29.38	36.0843	48.359	74.2628	111.259	136.294	132.867	19.603	132.5	135.16	134.406	127.279	121.407	103.109	78.68	63.9394	48.2283	37.6393	28.7612	25.0208	7.41042	7.22117	7.15871
position23.label.128	71.4025	87.1977	95.0524	95.4734	80.016	91.7853	83.7232	73.8049	64.8974	53.7426	47.2154	33.9652	7.86051	24.4643	7.22981	7.18989	7.13831	7.09316	6.93977	7.02815	6.93226	6.86466	7.02666	6.72257	6.86718	6.72532	7.17598	7.64922	42.56	51.3163	10.2914	87.0448	121.547	129.903	12.9368	159.411	162.777	160.219	16.726	14.9254	14.8371	14.3679	106.022	107.367	11.3668	67.1207	9.49608	42.625	38.2874
position23.label.133	37.1296	51.1809	61.5681	67.07	60.4878	58.4798	54.1602	44.9722	43.5283	7.90172	31.1832	25.716	6.54139	6.32578	6.16861	6.2182	6.2757	6.27386	6.32936	6.34632	6.25579	6.18017	6.16474	6.09341	6.17984	6.04844	6.75211	24.4098	8.24827	9.33624	9.8988	11.9641	12.5543	13.8097	114.9	123.058	129.186	133.162	16.9391	16.2093	13.7132	13.0689	72.6136	9.55065	39.9726	33.8396	26.4085	6.55647	6.53673
position23.label.134	22.4545	27.3162	43.3312	49.7925	47.1697	37.1699	30.3226	26.069	6.60813	6.37443	6.10322	6.07506	6.10126	6.22108	6.20728	6.24515	6.25615	6.24608	6.27932	6.41618	6.29862	6.31478	6.38766	6.65508	27.5926	43.9504	63.4231	81.179	97.6742	103.665	116.479	124.076	123.955	109.375	97.355	89.2487	72	55.5318	39.6832	26.6723	26.0625	7.09192	6.6955	6.56777	6.51523	6.48622	6.37243	6.34566	6.40484
position23.label.138	27.6667	39.8866	8.90928	43.8108	40.1792	8.33275	8.18372	31.8713	8.14855	7.9903	31.2941	28.6765	24.6667	25.7917	7.25173	7.33925	7.15795	7.14082	7.13588	7.1318	6.97108	6.99923	7.06159	6.8531	6.93622	6.97136	7.4012	7.65646	7.65307	25.9583	40.0935	60.3358	82.9032	109.42	127.914	147.053	158.612	160.75	153.82	19.0876	161	18.317	135.816	129.591	119.486	96.9059	74.3091	61.7391	44.6288
position23.label.149	69.5634	39.28	27.375	23.6333	22.9412	7.73964	7.45925	7.17826	7.23678	6.93632	6.84202	6.92423	6.94859	6.77665	24.7308	6.90067	23.5882	6.97446	6.62049	6.81198	6.91003	6.98614	22.9167	24.7297	26.6452	31.7407	46.459	61.1538	80.321	97.1294	120.698	135.585	146.459	121.505	162.57	164.581	196.867	199.8	203.385	146.745	132.331	203.632	175.639	76.029	156.021	142.027	154.25	141.463	117.752
position23.label.158	41.8586	51.375	67.5514	70.1652	65.1478	68.3043	58.6346	41.1212	31.8	26.6863	24	6.49201	6.36665	6.21728	6.2468	6.38352	6.28181	6.30213	6.33418	6.2087	6.05891	5.9843	6.31111	30.8033	49.9405	70.0606	78.5577	96.2241	87.4679	107.041	137.853	151.912	141.232	136.403	128.638	104.23	90.3571	73.375	65.1607	51.9596	41.7125	30.1899	27.6522	6.94018	6.69567	6.74586	6.52395	6.40576	6.16335
position23.label.165	48.2459	10.8095	71.25	63.8906	52.3814	40.5922	31.3509	7.39038	7.37211	7.00165	6.93726	6.80446	6.7819	6.68743	6.66204	6.72614	6.63068	6.72378	6.66647	6.65912	6.65064	6.58926	6.65335	6.93407	29.8793	37.2718	52.363	71.4671	91.5858	111.354	110.718	112.553	106.683	85.3678	73.3313	65	46.3846	36.1238	30.2055	24.9	7.06589	6.90006	6.59797	6.65677	6.7118	6.44361	6.58966	6.41873	6.43357
position23.label.168	6.87279	6.70584	6.76667	6.48357	6.71257	6.61643	6.73444	6.86344	27.8571	31	27.7143	29.7321	34.7931	33.8	32.4889	39.0308	38.2817	39.0175	33.2727	31.5588	30.5714	28.4857	36.129	33.2609	32.5417	32.4528	42.4545	57.3111	67.9062	81.1863	92.8879	16.6845	109.355	108.068	13.4054	76.2647	75.1748	55.5638	36.5333	25.1333	7.36918	7.23196	6.84978	6.86075	6.81672	6.74575	6.82691	6.41757	6.58491
position23.label.180	27.4655	25.9518	24.6949	7.51474	7.3348	7.39112	7.18321	6.99764	6.85239	6.73398	6.5689	6.3916	6.41704	6.50951	6.3154	6.49566	6.43699	6.36364	6.53579	6.41858	27.5778	35.098	42.5701	50.3526	50.2484	72.2072	69.2038	125.969	107.585	96.1294	14.4381	13.8269	13.2278	70.75	8.74925	9.6489	8.77223	7.86914	7.37481	6.98488	6.48246	6.54709	6.50375	6.23613	6.49109	6.43138	23.0909	6.58132	6.41789
position23.label.188	6.33431	5.81818	5.75325	5.43474	5.52326	5.32911	5.35248	5.34251	5.32615	5.36533	5.12673	5.26393	5.47363	5.57737	5.60174	5.18378	5.26105	5.36656	5.50838	5.45924	5.82968	5.64478	5.74414	5.65677	27.5714	30.2979	35.4151	42.24	40.1228	43.6119	52.6212	62.3611	11.0256	61.3056	71.4643	12.2382	76.0357	71.6203	66.625	58.0455	51.25	47.3636	40.7679	39.4902	31.4865	23.5455	6.94107	6.76177	6.72463
position24.label.007	6.53581	37.3176	60.5521	74.4955	83.4065	82.7436	77.9826	65.1339	53.3431	42.9574	39.5658	34.1212	26.1212	6.5655	6.3653	6.25031	6.26494	6.01977	6.1208	6.14063	6.15404	6.10492	6.21699	6.4964	6.26078	6.63394	6.76285	24.973	7.91406	8.6986	61.1111	72.2358	95.2406	102.291	116.956	121.701	121.511	122.771	121.765	101	92.4496	83.3814	65.1261	50.3838	35.5161	29.7121	25.2083	6.51918	5.92741
position24.label.010	32.9699	55.1742	67.8765	66.4104	73.2658	56.1402	9.4188	49.7901	55.1316	54.6691	46.0444	37.6716	32.5354	30.2957	26.732	24.5469	6.59615	6.6882	6.61603	6.35464	6.2	6.21549	6.00883	5.82824	5.79936	5.86535	6.18998	6.28992	6.37874	24.8772	37.5758	57.3481	79.2733	17.3251	120.511	142.085	147.624	149.698	167.147	163.307	145.548	22.4811	22.3853	117.822	115.456	93.5434	78.3988	60.5924	48.4113
position24.label.032	25.28	32.9831	39.5873	34.4918	26.2667	6.43218	6.23909	6.24126	6.19771	6.08113	6.04377	6.0523	6.05023	6.04279	6.08338	6.14843	6.09862	6.20379	6.12102	6.18667	6.21763	6.16066	6.14173	6.19344	6.22626	6.24023	6.35858	6.42822	6.49709	6.6566	6.97037	24.5366	28.931	31.0339	28.7812	29.2586	30.7193	29.2281	27.7049	25.0256	6.98569	6.81756	6.75397	6.46838	6.66707	6.61965	6.60818	6.54363	6.51105
position24.label.036	26.25	26.6522	7.2677	7.29133	7.39003	7.12217	7.31649	7.09921	6.996	7.17995	6.95157	7.08588	7.09201	6.74406	7.03425	7.26994	7.2827	6.94746	7.22882	7.15213	7.23166	7.15389	7.19137	7.20638	7.23429	7.22402	7.32438	7.72539	33.8361	47.9259	62.9583	63.5517	11.9975	83.9608	76.4857	73.5243	76.2121	68.8279	66.9554	56.3628	48.3824	47.268	43.9348	35.3151	29.0789	27.7647	7.53464	7.74639	7.35911
position24.label.045	47.7263	39.2989	35.7317	97.5462	103.395	110.84	102.56	92.3739	70.0463	64.5701	25.6333	38.6053	31.9848	23.4167	7.46062	23.6377	7.40248	7.28983	7.17595	7.23846	6.93045	6.79598	6.72495	6.27137	6.71693	6.63552	6.7811	25.1154	29.2712	41.8056	48.0606	64.3571	75.755	104.203	129.875	144.246	142.13	25.125	121.309	148.959	16.4904	25	26.825	29.6	92.9406	29.3333	51.8349	27.5179	29.3051
position24.label.052	59.1034	90.6184	104.698	109.08	90.8352	101.709	89.2989	75.0494	74.7083	61.6056	55.619	47.6667	35.1	24.3478	6.90025	6.61302	6.17675	6.47624	30.3125	6.36321	6.21144	6.20849	6.08022	5.85745	6.15961	6.06182	6.17662	5.81979	6.32078	28.4091	33.2182	47.9828	64.625	77.6234	81.3409	11.035	94.3398	117.895	113.525	112.685	126.152	137.047	108.389	13.6822	100.709	79.0532	67.2222	50.8551	39.7903
position24.label.053	42.0949	56.3654	68.4311	74.8497	72.7371	75.0389	73.3	65.3354	55.2403	44.1449	35.0085	28.5309	24.9787	6.76783	6.687	6.60043	6.63045	6.58718	6.64016	6.53202	6.56655	6.40181	6.37357	6.35408	6.74651	6.5379	31.5096	48.9157	74.7292	12.8438	112.602	135.396	145.954	135.476	138.555	125.873	108.461	92.835	77.3785	60.6927	9.6891	9.04771	40.2667	32.7353	27.7733	24.7083	6.65629	6.76327	6.49949
position24.label.059	82.2806	94.1958	103.267	111.49	98.125	98.6119	83.1894	10.335	54.7438	46.4587	36.1443	27.4268	6.80771	6.53507	6.36482	6.3354	6.3583	6.20009	6.41491	6.3299	6.13423	6.19615	6.21139	6.1301	6.51266	6.65446	24.871	34.7347	45.0354	58.232	10.5499	83.9313	83.3444	93.8411	85.3889	95.8425	13.3358	88.8322	68.0072	60.3357	47.2417	37.7236	30.8788	24.8519	6.71635	6.49127	6.30033	6.43122	6.51576
position24.label.065	8.858	69.2991	83.7281	78.1624	64.2	67.3217	64.7477	56.9048	45.8023	31.6066	6.48389	6.23391	5.54707	5.55087	5.72872	5.97657	5.9017	5.91333	6.37606	6.02456	5.91372	6.02831	6.21396	23.875	31.9767	46.2959	63.1964	67.2782	95.4962	102.25	114.859	76.1193	145.631	146.078	126.221	110.273	95.62	73.8438	62.6695	45.2403	42.0094	30.0822	6.4871	28.9286	6.20983	33	31.9118	5.73604	5.44509
position24.label.069	31.7846	44.8962	61.1416	65.3934	57.2366	56.9104	51.3651	45.8991	33.5747	31.85	28.1071	24.0714	6.61725	6.18677	6.22298	6.28156	6.0414	6.13849	6.31652	6.17345	6.22528	5.8986	5.66062	5.44618	5.20472	4.91662	31.8133	49.9205	44.5893	42.9733	66.4643	61.5556	8.04903	32.2405	110	9.12806	52.967	7.84439	8.97021	68.464	51.8235	100	5.88483	4.83082	5.26998	5.54117	5.46746	5.79867	5.78378
position24.label.080	37.8036	59.7576	11.4638	86.0357	82.0274	76.3431	68.8593	55.16	41.162	37.6957	31.9313	27.05	28.9107	22.625	6.45132	32.6471	6.38207	27.3636	6.12642	6.20801	6.28312	5.96021	5.89464	5.76669	6.02255	5.80469	6.12864	6.4232	28.0408	33.6569	47.2773	61.8382	78.8456	100.684	109.408	134.172	129.147	122.524	117.588	109.813	99.5875	86.858	88.2207	69.3103	58.2595	46.161	37.1712	7.31402	26.1364
position24.label.090	47.7525	56.619	9.38652	8.75396	7.83874	26.037	6.85224	6.69162	6.74788	6.03483	6.608	6.62003	6.8406	5.92107	6.54232	6.74659	6.8327	6.81049	6.65743	6.88378	6.9076	6.72262	6.78836	6.80385	28.283	8.09328	41.5243	52.0541	71.4609	77.876	86.203	89.8421	92.0559	92.3926	90.7615	76.876	61.9147	51.0536	37.9381	26.7857	7.53862	7.52194	7.43433	7.09687	7.42835	7.17131	7.09347	6.80359	6.76477
position24.label.092	38.2297	51.3281	60.9779	57.5184	50.1059	39.6189	31.7157	24.2029	7.73123	7.58036	7.37093	7.34676	7.15053	6.33569	6.93612	7.20992	6.96401	7.09394	7.07687	7.16969	6.9058	6.89222	6.95881	6.89303	7.07259	7.01626	7.25965	7.60338	23.7917	25.2917	28.9833	32.7778	32.4273	32.9552	31.2949	28.8163	28.3368	26.3478	26.7619	8.12855	7.91184	7.87362	7.90541	7.63686	7.69904	7.52099	7.78981	7.77283	7.64567
position24.label.093	24.2553	28.3036	35.0519	9.46377	46.0707	10.4374	44.8241	43.4194	38.1124	32.6905	28.9189	25.3095	24.4783	5.40162	6.41191	6.52157	6.40797	6.38898	6.0616	6.20393	6.25908	6.03495	6.18421	6.04189	6.42908	28.5273	40.1951	50.7	70.5567	90.8829	105.706	100.766	112.154	118.535	116.389	116.923	112.077	103.007	90.2081	16.1063	69.4	13.2859	42.339	33.7045	27.2632	23.8205	9.51412	8.61988	8.92715
position24.label.100	125.305	138.331	140.481	122.93	109.695	93.125	73.5658	52.0282	33.537	23.7778	6.46035	6.28139	6.06998	5.38953	5.86325	5.83359	5.75205	5.61538	5.31764	5.3463	5.34992	25.1053	43.7458	51.125	48.3333	57.5698	75.2609	108.484	26.5946	138.713	164.612	155.575	147.195	173.046	184.301	192.592	88.3839	163.877	135.269	24.5	7.27896	64.6429	44.3784	35.8667	28.4444	24.5	25.1714	4.42615	4.40205
position24.label.111	28.8491	27.0233	27.7188	5.76292	6.0247	5.68565	5.63075	5.62249	5.81713	5.62814	5.74188	5.68619	5.82083	5.3428	5.9961	6.03844	6.02854	5.99554	6.10277	6.03346	6.16206	6.13903	6.19101	6.03161	33	42.6271	55.4194	60	59.0417	63.6622	70.5366	86.6235	96.8876	107.652	107.26	104.592	95.3918	86.3441	82.3232	75.3085	59.9048	51.5921	38.0822	29.625	24.2857	5.92453	5.9874	5.88291	5.83024
position24.label.114	9.09767	78.4245	10.495	86.1224	69.4257	58.9767	8.36623	35.2787	28.3137	6.99314	6.8936	6.84343	6.78108	5.4913	6.68482	6.79245	6.55933	6.63911	6.6329	6.70069	6.5769	6.53672	6.82014	6.85511	26.2778	29.7321	37.2778	53.6463	61.2262	69.4719	90.8851	92.1837	116.906	133.477	132.033	129.046	117.404	121.568	94.7938	82.9647	62.0263	7.62895	34.8462	6.24648	7.02753	7.14616	6.97787	7.20123	6.62741
position24.label.133	49.7347	65.8095	72.1455	78.5172	66.1121	69.3478	63.1818	55.5618	43.4828	36.9859	32.7544	26.3333	6.10884	5.01548	6.1507	5.98146	5.83998	5.80388	5.89821	5.9984	6.07296	5.96865	5.80489	5.7645	5.92519	5.79438	6.14665	24.5	39.6333	44.0732	60.3953	95.3218	98.3	109.827	109.587	102.966	100.186	89.7315	73.5	65.6875	63.5795	58	7.38185	32.4468	27.0286	6.53155	6.51071	6.09748	6.09764
position24.label.137	6.82883	6.78333	23	6.60713	25.5116	6.48789	6.48598	6.35117	6.32422	6.18547	6.05231	6.04919	6.0324	5.70147	6.07897	6.30822	6.35274	6.25937	6.30467	6.28121	6.44838	6.37748	6.29483	6.25281	6.36951	6.36781	6.5414	6.9597	27.0312	7.56561	36.3271	46.9304	54.6154	70	72.958	11.2573	11.0491	69.903	59.2368	53.4348	44.5203	33.1743	25.9833	22.0952	7.48462	7.03752	7.30884	7.26998	7.15336
position24.label.143	60.2135	11.784	82.6872	93.244	79.8111	79.314	11.1785	52.7727	50.1243	50.1364	38.5844	30.464	24.8617	6.73535	8.03633	7.99569	7.92997	7.92049	7.65872	7.56772	7.88034	7.74142	7.72394	7.79695	23.9259	32.3828	46.2418	68.3543	115.931	141.064	171.112	171.811	186.619	179.549	184.167	162.175	160.995	125.22	114.036	79.9257	60.8294	43.3378	27.8319	23.3333	7.66567	7.93836	7.67319	7.69572	7.36253
position24.label.144	10.632	125.892	166.062	174.297	168.047	166.05	171.95	149.97	121.372	107.243	96.6881	77.1495	63.5934	41.075	33.0822	27.1702	23.6071	6.88555	7.0984	6.7542	6.6665	6.37454	6.46141	6.21979	6.62795	6.6959	6.62077	6.67499	6.82391	25.5116	42.8784	52.6022	80.3895	12.1	108.409	133.892	119.968	122.847	149.35	134.1	128.259	132.282	11.4265	89.9815	80.8043	82.2976	64.8621	44.8592	37.6
position24.label.159	36.1343	37.4604	33.791	32.8333	29.5086	30.2018	28.5398	26.9432	7.66238	26	7.21006	7.14113	6.94957	6.78598	6.93572	7.2793	7.2604	7.24013	7.19985	7.29124	7.42217	7.42825	7.25621	7.2083	7.39694	7.67604	31.0775	10.138	72.2135	89.785	15.6685	111.407	121.327	136.366	121.261	134.739	124.5	112.964	110.398	104.777	91.0769	78.9733	49.7747	47.6069	35.1973	28.6635	24.08	8.66472	8.26536
position24.label.162	51.7027	70.6067	90.4559	80.0403	64.507	57.5659	41.4202	33.5269	24.2807	7.33195	7.15	6.97401	6.99669	6.2792	6.82415	6.81177	6.97741	6.87664	6.87027	6.88725	6.88876	6.87806	6.8323	6.77823	6.82771	6.26684	7.18808	23.25	27.2917	33.8595	41.4122	9.13406	9.47003	52.8054	48.7566	9.67803	49.7762	43.1849	43.1702	41.55	39.529	37.304	34.6522	30.8257	27.0417	24.6438	24.38	7.27388	7.64462
position24.label.169	95.3604	121.455	134	135.77	131.719	122.49	107.147	99.3465	91.6526	84.4583	76.1348	62.2941	50.3247	36.0896	26.6512	24.7931	6.5335	6.51019	6.49514	6.07478	6.06151	5.9338	5.93377	5.89893	5.93462	5.576	5.93736	5.97974	6.61984	7.49219	43.3158	82.0841	104.8	137.937	143.773	151.632	150.425	174.529	169.25	158.481	139.111	138.143	18.864	103.447	13.883	89.8889	11.1064	48.211	46.2447
position24.label.185	67.7619	105.291	13.514	102.945	86.8077	100.986	12.1196	77.0909	60.5714	44.73	34.1842	24.1136	6.89599	6.68676	6.6158	6.65525	6.57701	6.63102	6.49313	6.64519	6.42803	6.37153	6.41421	6.36968	6.59485	25.76	46.9326	48.1071	10.3878	85.8037	88.8205	136.504	145.528	132.759	110.333	122.305	37.9905	102.839	12.7854	51.534	44.7232	45.3173	23.3684	5.92843	26.5333	5.98421	6.01924	5.70882	5.74322
position24.label.187	90.7552	101.465	96.8309	89.7615	79.1736	68.6379	56.0727	45.6509	37.2941	28.7015	24.85	6.70999	6.5699	6.36861	6.37958	6.34825	6.41892	6.34737	6.43658	6.45946	6.50845	6.38902	6.44119	6.34929	6.22887	6.4441	6.79252	24.1111	35.0722	41.6372	54.319	62.2137	80.7385	85.8865	91.1214	89.7919	90.131	12.0095	72.7574	63.9593	54.3171	45.3879	35.4253	27.6508	25.6875	6.57178	6.39961	6.30554	6.08501
position25.label.007	49.9773	61.0652	68.8431	80.62	90.06	77.97	66.1735	55.3647	40.2817	27.7059	6.65233	6.4982	6.25559	4.80057	6.06581	6.26478	6.17895	6.26215	6.16678	6.25016	6.14968	6.08366	6.13775	6.00999	6.15642	5.99172	6.26865	6.35471	6.40143	6.68462	27.0408	7.85057	42.375	49	58.0211	64.596	69.7374	72.783	78.3462	11.3714	54.6139	50.4808	43.7079	37.5949	36.3836	7.76822	27.2045	7.19519	7.00063
position25.label.008	32.9627	48.5031	9.15077	56.5829	52.3771	50.9943	44.4323	36.4384	32.3953	27.5514	25.3378	23.88	6.39973	5.35118	6.09391	6.09667	5.95704	5.99713	5.78366	5.86593	5.78875	5.60955	5.71746	5.79346	6.09453	23.3077	41.8906	50.7658	73.4355	87.3564	118.382	138.97	174.259	168.2	152.531	141.01	165.669	144.378	96.6406	67.3109	47.1506	33.9783	27.0833	6.39463	6.42245	5.9383	6.50907	5.72571	5.80294
position25.label.016	67.3673	63.1594	53.8456	46.7388	36.3077	29.2925	23.5952	6.48426	6.32983	6.19115	6.0329	5.95404	5.96155	4.31964	5.96544	5.9736	5.98203	6.02925	6.28578	6.37999	23.7049	31.8208	42.9444	59.1586	83.2837	88.2948	101.879	112.529	129.348	117.418	104.372	84.7805	75.9097	63.6065	51.2237	42.6538	32.3083	27.3974	23.5472	6.96345	6.71938	6.55397	6.03388	6.06578	6.59304	5.65439	6.46367	6.14239	6.01417
position25.label.017	34.0143	43.4615	54.7444	56.4615	48.9505	45.413	39.9186	36.6	30.0441	27.4923	24.9545	6.58688	7.28386	5.18744	7.2382	7.10577	7.15015	7.06216	7.08841	7.45828	7.46718	7.3175	7.46689	7.39839	7.5638	24.4211	26.8333	38.5116	47.1579	52.7759	74.0745	74.0696	86.5089	90.1786	91.8288	88.2174	81.8774	66.2281	55.789	46.7021	33.7671	25.7714	7.49598	7.05488	8.39979	6.22182	7.32167	6.78134	5.98582
position25.label.029	29.463	48.7568	10.1481	79.6509	13.8814	98.8661	102.603	14.1084	111.817	104.605	88.6275	68.4255	58.0116	43.8861	36.6364	31.3208	25.6667	6.95033	6.70838	6.70566	6.59926	6.59361	6.44444	6.14113	6.33224	6.31034	6.36211	6.21998	6.20472	6.45831	24.381	32.4179	45.8675	9.30245	67.3148	86.4071	94.2066	85.958	110.203	16.1748	106.125	96.1324	104.46	11.3671	92.6607	81.3604	74.1667	66.0851	52.5054
position25.label.037	96.3282	110.672	102.842	107.5	103.681	85.9744	72.964	60.3191	47.6173	32.9333	28.2157	6.34324	6.24319	6.41892	6.47448	6.35744	6.44744	6.36939	6.29678	6.1604	6.40555	6.40213	6.4797	35.5068	50.234	67.5253	79.5268	99.916	125.698	123.951	135.137	159.45	134.504	148.659	133.348	110.627	96.3443	83.76	65.6196	47.0222	33.3902	27.5439	6.62819	6.39818	6.99702	6.54207	6.74018	6.1199	6.41317
position25.label.041	25.8235	26.6061	26.4151	25.3455	6.77811	6.75381	6.48953	6.39737	6.50468	6.395	6.08305	5.87082	6.13641	4.87064	6.18337	6.40917	6.29147	6.45513	6.50248	26.4	39.125	53.2906	85.4831	102.627	114.794	132.242	150.012	155.395	162.368	155.367	151.51	135.105	115.986	83.1259	58.7857	46.0187	35.5417	6.79159	7.63184	7.22813	6.69485	6.72973	6.37212	6.07872	6.82382	5.85586	6.64218	6.21966	7.22381
position25.label.043	10.794	70.3517	10.212	61.3047	9.99923	9.45771	8.74616	33.3864	8.01051	7.5815	7.21319	7.19155	7.17039	7.12125	7.0944	7.04155	7.09057	7.0308	7.03035	7.09335	6.96414	6.73165	7.27303	7.52805	32.6232	43.4744	50.3465	59.3214	86.4766	83.7182	128.183	130.385	141.383	133.945	128.608	132.54	12.1316	91.4355	84.0952	66.5051	64.54	53.1705	54.9053	32.1636	32.5652	31.0735	28.0417	25	4.8953
position25.label.050	51.2661	74.1328	11.648	73.3175	56.3615	58.1441	48.9907	44.1124	8.8435	30.4684	27.6346	25.6667	7.36892	6.7288	7.49304	7.27713	7.489	7.51795	6.97488	7.44767	7.22769	7.21022	7.39632	7.35843	7.14945	7.4658	7.60201	26.7969	37.6915	51.4946	48.7802	7.14157	38.0625	38.0694	10.5005	12.7293	93.193	64.4175	12.5189	92.5124	90.8505	75.0849	9.85063	53.0792	9.38738	39.2105	26.9592	26.9189	6.16667
position25.label.052	39.1778	45.7832	45.98	47.6096	44.6	42.2263	41.3556	8.52225	7.95354	7.10319	6.80675	6.42363	6.32773	6.00908	6.20413	6.15014	6.10213	6.08624	6.01186	5.99782	6.02741	6.33465	6.70495	24	31.0744	45.4172	53.4409	64.0804	82.432	94.3398	99.2308	103.491	104.695	97.4977	85.4363	13.8045	62.3575	51.4914	48.2405	37.3846	33.437	28.7027	25.5949	6.56287	7.10782	6.19611	6.2504	5.87749	6.11878
position25.label.057	70.0988	78.1667	75.4933	67.3243	65.3117	55.0429	46.0492	39.7358	32.8049	28.4545	24.25	5.82554	5.80628	5.88163	5.62158	5.63543	5.63182	5.71225	5.55041	5.66346	25	36.5536	56.5921	64.4819	77.5556	92.7593	121.288	148.543	149.149	163.314	163.701	177.993	182.16	155.912	135.893	121.863	93.3178	72.9596	61.5663	44.3239	37.7467	41.6494	36.7463	33.4667	28.1042	23.1071	6.004	5.47002	5.30511
position25.label.066	28.7	25.9167	24.6522	9.13985	9.50655	8.86698	8.87954	8.52392	8.69088	8.34961	8.34295	8.14687	8.23252	6.07341	7.82219	8.0228	8.44166	8.10735	7.85263	7.89177	8.13387	8.36	24.8333	31.6364	9.023	48.5224	56.8961	70.0978	66.802	13.9902	88.3136	16.6521	16.2738	95.6484	90.1083	14.2903	75.8482	66.6606	55.663	10.8636	28.8276	23.2703	8.30961	8.34545	8.94555	8.4606	9.1717	8.29449	8.51413
position25.label.076	61.3037	88.3971	100.15	102.761	99.5804	92.1013	76.8455	61.7562	9.70428	40.6063	31.2935	25.7213	27.2549	6.03319	6.83756	6.38652	6.47035	6.3005	6.27651	6.00388	5.87238	6.07064	6.22749	6.05952	6.38119	6.40268	6.74154	6.8108	6.9327	26.3247	33.7417	48.4706	10.8563	66.7923	82.0765	103.304	111.621	113.285	120.2	124.04	105.392	108.551	15.4019	74.7395	62.2837	46.6748	38.0581	27.5	7.19442
position25.label.087	25.9558	36.7485	55.2766	73.9406	75.9034	85.7644	84.6244	74.7692	64.2888	52.1256	45.5098	35.5507	7.99968	22.6522	7.32411	7.16876	7.07905	7.08116	6.89566	6.97553	7.1802	6.57299	6.70582	6.7833	6.69745	6.66059	6.7793	7.01599	7.18483	28.4483	8.53891	46.0179	61.6879	74.8242	84.45	102.223	104.662	112.955	118.298	117.953	102.383	100.31	90.8663	81.918	12.7665	61.1014	47.3028	29.129	24.0656
position25.label.088	47.6667	74.2826	87.9423	89.2037	108.098	96.4495	89.5963	96.6701	10.7119	85.1935	60.3297	55.2632	39.7887	28.6531	24.1944	6.46154	6.35557	6.15595	6.20864	5.83939	6.03195	5.94881	5.95339	6.10407	5.87797	5.56226	5.95026	6.15883	6.19067	6.18669	38.1077	8.42025	9.69935	79.3895	12.0473	121.009	126.212	16.6026	164.653	20.4839	142.833	18.2337	133.416	129.084	15.8204	88.5766	72.6702	50.5581	32.9846
position25.label.091	24.3519	7.485	7.29677	7.12781	7.03755	7.03302	6.91317	6.69914	6.83385	6.68154	6.73165	6.77985	6.73953	6.09305	6.87187	6.95319	7.12852	7.08692	7.27439	7.32473	7.80323	26.8284	31.8725	41.1918	49.4531	57.5187	58.9316	58.08	52.2519	11.9569	41.9736	37.6726	31.6769	26.7903	8.06526	7.76969	7.58295	27.8472	7.98055	28.587	28.3814	7.49318	27.7385	28.6364	28.5461	29.0579	29.3714	27.7063	28.4769
position25.label.093	68.2741	81.5074	96.3357	110.109	130.8	144.846	145.404	155.846	134.926	111.364	101.483	80.8394	61.9154	7.67692	33.625	25.8947	6.84414	6.59001	6.50756	6.19734	6.24543	6.26558	6.34977	6.29975	6.14856	6.29302	6.33344	6.5487	6.85892	24.1294	32.331	8.93042	59.6743	72.1269	93.5579	98.7884	97.4071	108.072	106.612	106.488	93.2056	93.2614	81.9145	71.5177	65.7566	51.886	40.1517	28.1538	24.082
position25.label.094	38.3503	50.9163	64.8636	74.3584	67.2426	72.0482	67.982	60.0188	48.9953	42.0711	36.6989	29.968	24.2464	7.25442	7.06414	7.07463	6.87524	6.97582	7.03377	7.08008	7.09014	6.99572	6.95489	6.82741	6.78061	7.04945	7.05983	7.34197	7.47823	27.3933	34.42	9.7507	11.3097	72.5929	79.6955	93.4805	94.8971	87.7572	88.0412	74.7992	77.824	64.5444	56.1067	46.0096	35.8125	29.1704	25.7429	7.66232	7.39261
position25.label.099	6.36141	6.36682	6.35581	6.35846	6.26841	6.11729	6.11314	6.00858	6.06082	5.96599	5.98774	5.92264	5.77927	5.508	5.84981	6	5.93327	5.95592	5.89871	5.81014	5.84517	5.87004	5.82519	5.70868	5.8292	5.87359	6.00674	6.31935	6.20799	26.5	27.3824	30.7882	35.2115	37.4818	40.6822	40.3419	37.9328	36.7321	8.2607	29.6146	24.234	6.98641	6.41249	6.45811	6.5812	6.04241	6.63835	6.2766	6.29146
position25.label.109	33.9725	37.2569	43.3949	43.5491	43.84	43.4463	41.1481	34.4839	30.8137	26.0441	126.624	124.482	134.765	145.024	161.878	7.83489	7.90541	7.89068	7.74954	7.79947	7.87831	7.77984	7.66388	7.54092	7.53066	7.57587	7.98693	24.8	26.5252	35.5815	48.5859	61.0219	76.5696	85.4659	90.278	97.5846	110.43	118.172	129.846	124.088	123.034	99.6445	86.4833	70.5586	48.9027	38.8415	30.3019	25.3059	8.8826
position25.label.123	66.9077	50.3088	9.4365	37.7727	39.1064	7.98734	41.5	36.2979	30.46	28.1852	23	6.0788	6.08373	6.11969	6.11588	6.39824	6.09381	6.00624	5.99614	5.89927	6.18335	27.4722	32.8043	48.4462	71.9104	77.0128	108.851	123.287	125.28	152.235	158.163	164.451	183.068	215.887	229.586	223.991	205.958	206.463	189.902	180.043	184.8	188.438	149.377	123.652	129.396	125.247	109.99	95.8511	108.803
position25.label.126	35.4685	51.025	56.4672	64.2867	68.6993	65.7163	66.5496	59.9538	52.2339	43.5299	35.0392	28.6104	7.32234	7.08957	6.98813	7.02877	6.9179	6.86369	6.76972	6.91326	6.87737	6.91509	6.84465	6.67695	6.90399	6.89593	23.8864	8.04762	8.8095	58.9916	73.6944	85	12.7635	106.521	104.535	109.071	116.669	120.599	110.658	109.132	105.86	90	11.6483	66.9837	44.6019	7.72453	26.0263	24.05	6.87828
position25.label.129	57.9935	26.3158	71.9827	66.0292	64.2892	56.5625	25.2941	44.2971	36.0175	28.8876	25.4524	6.52587	6.41072	6.25345	5.85006	5.71429	5.52535	23.55	6.69371	7.13711	6.4322	6.53995	6.92775	6.80046	7.46217	28.2872	39.1608	54.5338	70.1472	96.7935	93.6872	111.707	115.824	102.175	107.346	112.66	94.4639	80.1646	66.1603	55.5758	39.6346	25.974	22.8261	6.3358	24.5	6.33831	24.0625	7.09437	5.83985
position25.label.136	38.2475	9.86859	62.7881	71.211	10.4662	64.3879	61.1852	9.48338	48.45	39.7222	30.7349	25.8448	8.02424	7.85809	7.9444	7.97022	8.10125	8.05624	8.04845	8.25945	8.20201	7.95121	7.7144	7.94319	7.71707	8.17023	8.2737	24.8298	33.4639	5.82581	25.9259	5.48311	5.84096	24.9423	5.80929	24.2708	41.1475	31.9362	6.02479	5.30537	5.1165	5.31422	4.78668	5.15557	7.57396	4.94663	5.32461	4.80223	4.71089
position25.label.142	55.5545	74.5482	82.1575	82.824	87.5789	70.3391	60.5556	10.288	42.5202	36.1848	28.5893	24.2149	7.45321	7.5398	7.19383	7.09015	7.20789	7.16287	7.07772	7.08935	7.05046	6.94832	6.86141	6.9683	7.07867	25.1494	38.5325	51.4032	60.9907	13.1351	117.643	135.017	129.243	129.542	130.058	95.6889	77.3761	85.2536	88.7073	67.1399	54.655	39.9153	28.0612	24.2619	7.88302	7.11292	7.42844	6.88058	6.74689
position25.label.146	52.6076	62.5868	65.0556	9.56714	57.3961	8.57069	37.2869	28.3725	26.0732	6.86501	6.63418	6.55139	6.52464	6.53491	6.44922	6.54922	6.60256	6.62047	6.63294	6.55094	6.68096	6.59082	6.55842	6.48798	6.45649	6.64823	6.96292	32	8.69415	56.7131	64.0859	72.1603	75.6522	95.8987	98.2065	116.098	110.834	105.121	104.595	84	84.8489	67.0815	47.8978	42.7568	39.44	7.42128	24.0303	7.06145	6.9686
position25.label.165	6.915	28.3163	44.8819	51.9535	50.5952	44.4688	37.2991	31.3962	26.0119	24.225	6.69822	6.43764	6.40169	6.31412	6.23305	6.37523	6.43619	6.3427	6.2543	6.33942	6.26231	6.21432	6.23039	6.16161	6.43959	23.9259	31.0921	43.4182	64.5652	78.5	12.0783	99.9167	102.62	114.233	99.45	98.7578	12.7679	75.1946	63.0657	49.488	37.9464	8.05372	26.3333	6.57136	6.84038	6.27606	6.61058	6.22606	6.12741
position25.label.169	6.65888	6.51115	6.63705	24.25	6.39702	6.29262	6.45871	28.3548	6.94352	33.2326	34.3824	40.619	29.6111	6.62459	6.34846	6.37126	6.56646	6.84239	6.85625	7.3755	35.1505	49.8257	68.8833	105.644	128.369	141.1	154.961	148.819	135.943	160.438	170.24	155.723	157.099	145.176	120.435	102.867	85.3165	75.404	28.6538	32.122	27.0968	5.98038	24.5455	5.93533	5.81208	5.88031	6.30561	5.84764	5.58633
position25.label.171	49.9839	50.6508	46.1935	39.3083	29.2527	25.2188	7.70787	7.33296	7.23352	7.18353	7.47016	7.29894	6.88262	6.74665	6.58614	6.56415	6.60219	6.46242	6.3933	6.48311	23.1364	43.1205	69.6147	110.676	141.591	175.538	157.281	194.234	188.149	194.885	161.551	147.395	131.19	102.163	79.9208	50.4107	37.68	23.6897	7.49617	7.24026	6.655	6.54132	5.92377	5.91629	6.57027	6.27167	6.78322	6.08275	42.8939
position25.label.175	101.925	118.354	117.173	99.7902	89.9583	73.5704	64.3966	49.6396	37.1573	32.6129	26.4054	6.09278	5.83405	5.91771	5.96326	6.02165	6.01333	5.67134	5.80217	5.74121	5.9244	5.91626	5.72772	5.70743	5.72875	5.86269	5.84342	5.47792	26.7436	34.6818	39.2838	55.0864	58.3824	73.8969	74.2909	84.3654	78.6729	72.9901	71.3469	58.0417	54.4494	42.039	35.7576	31.6842	28.814	24.1923	6.28707	5.64343	5.38085
position25.label.176	6.85267	107.3	208.167	6.8394	7.04115	161.68	7.20838	7.34881	7.31406	7.56625	7.60234	7.52851	7.64008	7.80921	8.05652	8.17876	8.46642	8.30786	8.70173	8.68494	8.6876	8.74127	8.84848	8.80184	8.97555	8.96394	9.22968	9.30954	174.931	9.60528	9.78103	9.98709	10.0235	10.2564	10.6591	179.31	179.662	35.2083	178.881	23.4439	24.8155	25.7516	27.5065	28.0921	28.8145	27.8	26.0994	27.1339	27.0284
position25.label.180	75.8981	99.5446	120.562	128.293	116.566	113.866	103.667	89.5882	80.4286	61.1702	56.0824	45.6364	43	30.5645	24.125	6.9773	6.97016	6.82021	6.76427	6.9623	6.87345	6.62615	6.89759	6.90088	7.22535	7.15155	24.6667	5.56435	8.13079	8.54699	47.954	69.3925	12.1033	13.2867	127.713	14.6579	124	134.958	122.948	114.464	105.667	96.3514	86.3113	67.5098	55.2308	42.3218	34.5342	30.6562	27.9455
position26.label.012	46.1638	45.5	40.9082	34.8889	30.3816	29.5238	25.5366	6.52228	6.42697	6.25136	6.04866	6.0318	5.97097	6.09804	5.93094	5.9992	6.04739	5.60831	6.11546	5.86946	6.04073	6.31343	6.51035	26.4062	37.2414	51.0991	9.83167	12.0845	13.4957	14.4926	116.932	121.877	108.964	117.922	114.834	98.4606	84.2422	65.8613	47.9829	34.4886	26.5246	7.04284	6.98619	6.41636	6.09628	6.15364	5.97042	5.9417	6.32568
position26.label.014	92	89.5985	86.4667	81.5217	84.6439	9.73643	56.0083	45.4386	39.2843	30.0833	24.2069	6.60538	6.47363	6.47219	6.28158	6.43852	6.32675	6.33383	6.5436	6.30763	6.46441	6.20364	6.42718	6.77764	24.6136	34.0722	48.4386	70.5	78.25	90.9597	100.379	93.8442	96.7133	85.2067	9.6199	79.3485	10.4827	9.19118	38.5514	29.5443	24.8974	7.71271	7.76631	6.93983	7.11738	6.97142	6.79659	7.18266	7.04131
position26.label.024	89.8058	100.865	107.774	103.231	113.117	99.4013	98.0128	91.3567	86.7348	69.0439	46.9739	35.6	29.2	24.1395	7.07017	6.956	6.98869	6.83557	7.11156	7.00643	6.85588	6.99854	6.90965	7.14549	6.9922	7.29176	28.1509	40.9706	55.9176	84.9457	98.06	110.918	111.745	119.85	118.154	12.9489	12.4385	91.4	89.4118	75.9533	65.5918	46.3778	8.93633	26.9275	7.59133	6.89959	6.77639	6.19367	6.81225
position26.label.030	7.09555	49.7326	8.40296	93.5926	98.2797	116.755	10.4541	9.12104	9.1368	33.6667	42.8667	32.7143	26.7273	25.3636	31.4528	29.873	33.8958	35.9545	33.4474	35.68	6.07407	6.22481	6.51301	6.79834	6.43596	24.7381	7.14099	59.2651	79.6939	89.8378	109.513	118.034	128.59	140.302	37.5	131.661	164.204	151.457	145.634	126.262	111.233	82.0424	62.0792	46.8235	35.9825	22.875	5.63723	6.0863	6.0007
position26.label.031	44.6338	58.25	68.1443	79.102	60.2816	14.8134	50.6322	38.4568	33.3231	27.5745	25.3939	25.2778	9.39408	8.76954	8.80619	8.81078	8.86387	8.61709	8.07119	8.11492	8.05109	7.72624	7.95172	7.77625	7.77389	8.1405	8.58842	27.7955	41.9118	60.5714	94.0947	94.7179	117.228	110.06	97.864	17.0828	120.868	109.074	113.038	113.843	110.172	100.413	95.4492	88.8611	72.019	66.9884	49.3924	50.6	40.9
position26.label.033	6.06871	5.95065	6.07421	6.04467	5.9095	5.94526	6.1059	6.06296	6.13074	5.90233	5.91129	5.90977	5.90473	6.07042	5.84385	5.86036	6.01038	5.74442	6.19744	5.81293	6.46416	28.1852	38.561	55.9231	90.2991	120.113	16.4125	136.262	114.149	127.695	116.414	103.803	93.3969	75.5294	52.8426	43.0106	33.68	25.8136	24.7576	6.73183	6.79357	6.69461	6.75099	5.6368	5.84392	5.67958	22.9615	25.96	31.377
position26.label.038	8.46934	8.05533	7.92935	25	25.3148	30.2419	34.7344	29.5	25.8333	7.66528	7.51316	7.69503	7.60799	7.38072	7.46738	7.51018	28.5	7.58432	7.5837	7.67821	7.21543	7.67915	7.90469	7.93958	30.625	8.23014	31.6316	8.92332	9.08183	31.9062	28.4615	34.1765	45.5658	60.1325	11.3755	93.7647	104.084	99.8739	15.183	92.6075	13.9956	13.0737	11.9553	10.5572	9.39897	8.95613	26.9091	26.25	7.50754
position26.label.043	115.085	130.133	131.861	16.6727	110.563	112.311	107.579	93.5234	84.7083	62.7558	60.7407	44.4706	30.7347	6.98282	6.82612	6.9288	6.73724	6.61839	6.56498	6.63949	6.57773	5.96134	6.38043	6.5074	29.7143	40.9322	46.1972	9.94687	86.618	111.937	127.049	136.362	150.891	150.922	162.4	168.034	167.358	146.604	118.168	67.2833	53.1121	36.8557	32.8971	6.55065	6.20214	6.23221	5.9378	5.75253	5.70966
position26.label.047	40.0786	54.2453	67.6023	69.9153	74.1845	56.35	45.8621	37.0781	29.6022	23.7692	7.12728	7.03717	6.82915	6.86231	6.90326	6.89946	7.06039	6.98638	7.0121	7.04664	6.94224	7.02518	7.12267	7.33772	6.94659	31.4951	46.7559	64.3285	69.9695	93.4939	12.073	115.929	125.586	115.899	12.1763	124.121	117.935	99.6899	85.5845	66.8293	42.7414	29.4103	7.75097	6.89046	7.08288	6.81875	6.71924	7.03892	7.12095
position26.label.060	50.8214	49.0169	48.5385	47.75	32.1905	26.84	6.37721	6.38877	6.11048	5.98125	6.00914	5.97612	5.92732	5.98677	5.94828	5.96026	5.95119	5.99374	5.78702	5.82549	5.77111	5.83404	5.88559	6.11202	6.08884	6.19301	6.0319	28.931	34.4524	39.3261	44.5088	47.0806	54.6393	64.7833	61.0323	67.1667	60.0441	57.2985	56.2286	59.2121	61.7969	46.2812	47.3333	40.02	32.6522	28.7778	24.0625	5.79944	5.7631
position26.label.071	110.302	129.091	126.092	119.329	105.059	86.7456	78.8232	69.7419	59.5034	46.0462	36.775	28.6585	6.92791	6.94352	6.65408	6.84805	6.92048	6.86996	6.86327	6.74444	6.70584	6.79484	6.74327	7.00913	6.66643	6.96692	7.48945	38.7059	57.2752	80.4831	98	116.404	133.284	136.549	163.704	163.812	15.4494	140.638	164.557	124.776	116.53	102.286	96.6356	79.9386	66.4211	34.1154	55.44	44.463	5.43605
position26.label.079	8.16607	7.94731	28.5128	7.56041	26.0625	7.6213	37.8911	8.76068	8.90061	43.5935	37.9626	32.3444	26.3492	24.85	6.97087	6.94617	6.84778	6.81386	6.73529	6.7161	6.49177	6.69339	6.62267	6.64023	6.63676	6.67447	6.60322	6.90106	7.02374	7.10082	7.27596	29.36	38.2783	47.1053	58.2848	67.1935	72.3041	80.5301	90.3873	90.984	90.582	93.9298	92.5893	11.7496	10.2442	48.2971	34.2835	26.0676	7.35675
position26.label.086	67.9297	74.9343	77.5036	76.2028	66.9209	68.4776	61.4889	53.36	51.0811	41.1748	32.381	26.3188	25.8889	6.87522	6.90899	6.72956	6.68113	6.55613	6.98341	6.56015	6.78823	6.7085	6.82882	7.02705	7.06485	7.22551	7.14882	29.661	39.8481	57.3478	77.5426	83.6629	100.642	108.357	119.157	119.491	117.513	95.3252	97.0783	87.2178	73.4149	59.8554	46.6543	34.9231	27.122	7.00633	6.33674	7.00548	5.93176
position26.label.090	39.2857	46.8416	50.6239	50.8559	52.5664	53.7043	51.0968	51.7982	40.6176	8.27255	29.4219	23.4	7.34784	7.43172	7.46135	7.34439	7.29524	6.9944	7.47439	7.30423	7.14054	7.13385	7.38812	7.63632	7.33418	7.67913	7.68605	26.9643	31.0843	9.66914	53.9072	65.7946	79.5484	99.4206	111.545	120.072	129.482	134.43	139.833	130.827	114.521	86.1774	73.3852	57.9174	40.0714	35.473	24.7407	7.87973	7.33538
position26.label.110	33.3237	45.2179	54.8474	61.4133	70.9947	67.905	69.2	63.9758	51.4286	42.908	35.7627	27.4419	26	7.14135	6.95544	7.03692	6.93607	6.7994	7.05692	6.97838	6.98719	6.63428	6.98363	7.14268	23.1154	30.4917	48.651	74.0745	120.167	119.816	153.531	163.675	21.0628	190.072	187.626	159.581	144.045	132.791	123.324	97.0457	69.5633	49.0608	35.1935	24.4259	7.41095	6.99694	6.75579	6.87566	7.03302
position26.label.113	50.3111	53.2871	50.8704	52.8	43.7097	40.8933	32.8333	28.3214	5.94501	5.67334	5.28482	5.37161	5.40327	5.4345	5.3193	5.48562	5.30839	4.90185	5.57633	5.40331	5.1545	5.74316	23.56	33.5333	43.8919	69.65	81.4111	87.1143	102.896	120.788	111.213	119.441	130.727	118.256	108.034	105.774	82.7478	73.3725	59.82	44.701	37.2222	30.9531	25.1111	5.55373	5.48827	5.21722	5.12729	5.16114	5.17399
position26.label.115	42.5	37.3036	34.5098	30.7297	7.7476	7.74926	7.08502	6.58598	6.25799	6.19615	5.66867	5.968	5.87667	5.77734	5.72436	5.75608	5.69174	5.63093	27.303	35.1552	55.0581	94.3936	116.737	143.664	137.509	159.444	161.504	175.588	193.226	121.258	177.454	146.028	143.248	122.055	82.7327	62.1868	45.4177	28.0556	5.48163	5.34187	5.23147	5.26687	5.27036	4.90576	4.96438	4.98979	4.98646	4.75229	4.93793
position26.label.132	9.24136	52.1905	56.5047	58.8469	64.875	64.3696	9.57158	48.275	39.0548	35.0159	6.93095	23.5909	6.30769	6.26282	6.19867	6.23498	6.16684	6.02872	5.89719	5.94314	5.89664	23.4706	30.7377	40.5211	55.3855	60.0532	72.802	115.132	116.853	122.23	149.859	138.94	137.735	141.639	117.906	102.838	88.8505	70.4352	53.99	45.9583	42.0632	36.7826	36.7403	30.7353	23.8906	6.935	7.06213	6.53542	6.48931
position26.label.133	37.0449	56.5082	77.3939	88.6765	89.7887	84.9365	73.3279	8.89621	54.7714	47.7326	40.7176	35.0395	30.1071	30.8833	28.9512	6.82859	6.81369	6.64734	6.78839	6.70782	6.62217	6.60184	6.57955	6.9249	6.81626	6.85095	6.76938	7.12606	7.43825	7.44501	26.0638	38.8533	55.4699	69.7273	84.1771	79.79	102.415	102.846	105.477	103.055	11.9602	72.6449	62.1124	56.6023	43.7176	33.5652	7.27088	7.35915	7.21688
position26.label.137	33.7358	7.5754	27.2167	23.8636	6.58678	6.49774	6.34187	6.18284	6.19299	6.15574	5.96198	6.08893	6.12986	6.11443	6.09468	6.05744	6.20663	6.08813	6.16815	6.11972	6.07636	6.15592	6.16141	6.5538	6.56638	29.5063	38.8288	50.7107	61.7941	81.0851	88.8344	94.9299	96.7987	90.9286	82.2361	67.755	60.9854	53.5401	45.552	33.8393	25.5467	7.34837	7.2536	6.65401	6.4607	6.47627	6.33937	6.43542	6.4716
position26.label.139	37.8193	54.73	9.4357	9.99443	9.40192	56.5398	50.7	46.1979	38.1951	32.7639	27.7451	6.11426	6.19754	6.33348	6.02339	6.09937	6.12955	6.01966	6.19233	6.09664	6.13503	5.50898	5.26627	6.03291	6.1884	6.35926	31.537	49.3333	57.17	74.4273	87.2315	94.6486	86.768	92.7951	99.7217	91.5	80.1565	71.9561	62.9167	46.7263	35.382	28.0645	7.14309	6.24357	6.13108	5.97107	5.58362	5.45725	5.87663
position26.label.140	7.97927	8.08042	8.1094	7.4896	7.52338	7.62611	7.77988	7.44771	27.8261	7.41599	7.39855	6.61565	6.96301	7.05299	7.02539	6.99134	7.04808	6.98921	6.94826	7.07647	7.10489	7.17797	7.21382	7.61125	25.5952	8.49036	51.2091	76.375	95.8082	125.493	147.067	156.284	162.855	168.491	17.4204	157.39	139.541	130.675	129.104	119.644	13.452	90.1295	81.4583	66.7477	52.43	42.1591	30.831	23.7209	7.08752
position27.label.010	49.2361	51.5	59.7284	68.1136	66.7789	64.3176	49.4333	44.9867	39.6143	36.1613	29.3023	26.4062	23.9524	6.02383	6.35957	24.1176	5.84221	5.842	5.77018	5.8874	5.71474	5.37266	5.07449	5.32123	5.27496	4.91583	4.93587	25.0556	34.6207	48.7013	55.7037	66.1196	77.7333	95.9358	117	130.283	150.429	164.094	176.659	176.227	155.03	143.515	127.795	115.23	85.4909	80.4953	75.4862	65.9216	56.2268
position27.label.022	11.163	60.0541	71.8261	79.7949	73.3243	47.2958	29.7826	29.5312	25.6471	6.38411	6.09183	6.41065	6.34598	6.3764	6.10247	6.01258	5.95782	5.85901	5.74497	5.94383	6.08644	6.06023	6.03436	6.23921	6.41099	25.72	37.3191	53.1579	90.0244	88.3288	100.866	149.931	154.821	89.5926	157.1	178.135	175.396	200.86	195.354	186.841	55.6429	6.43081	57.7119	36.3462	180.486	156.568	149.414	115.179	118.042
position27.label.023	29.1287	36.472	41.2955	40.52	41.6529	39.5086	37.9913	37.832	36.7105	34.0086	30.0421	27.0476	24.7255	7.84972	7.79243	7.46843	7.3277	7.21914	7.15257	7.3705	7.16561	7.28595	7.19956	6.62259	7.2126	6.90045	7.18155	27.0548	31.8926	43.1761	10.3323	68.5542	73.4971	88.5642	101.126	103.829	102.178	89.3929	89.5224	13.8375	59.0805	47.5535	33.1172	159.359	7.77252	7.57358	7.42913	7.08977	7.12307
position27.label.027	6.54932	6.21187	6.08472	5.99019	5.98297	5.90501	5.76046	5.81979	5.78992	5.66876	5.33308	5.57634	5.69336	6.11477	24.9091	39.0577	51.322	53.7344	59.7538	88.8676	91.507	106.137	120.321	116.845	113.458	101.95	86.9589	80.1875	64.4561	54.4038	45.9375	35.0606	31.7097	5.88548	5.69201	5.34796	5.57958	5.39344	5.45469	5.40993	5.25405	4.8	4.64747	4.60663	5.39777	5.55076	25.7826	30.7568	46.1509
position27.label.028	6.33493	6.18863	6.12794	6.02111	6.11292	6.00214	5.92148	5.8842	5.92888	5.80202	5.88323	5.97972	6.12775	6.35219	6.26521	6.31502	6.20599	6.10427	6.35596	6.73742	6.70661	6.34926	6.21208	6.46483	6.54788	6.14677	6.27181	27.6415	34.6941	54.614	79.9512	111.363	18.7487	138.554	140.641	126.878	122.362	100.955	110.315	87.8992	65.6981	50.9103	36.4531	28.6739	6.7931	6.55748	6.56744	6.18859	6.10321
position27.label.031	7.69791	7.61605	45	58.1463	57.5217	68.2885	62.3125	49.2791	7.96811	7.74638	6.94518	25.9375	6.3533	6.34959	6.19444	6.12243	5.95857	5.85921	5.84058	5.95767	5.96235	5.91582	5.56218	6.07883	45.5312	61.1	61.02	93.6731	82.7541	107.593	106.763	105.183	87.9697	10.4959	9.34375	54.1633	53.06	49.359	41.7	6.29213	5.47296	5.03328	4.89667	5.06392	5.73654	5.5435	5.69484	5.53171	5.52302
position27.label.033	56.1447	88.1776	11.9806	106.315	100.269	89.9295	74.2368	63.0704	52.2074	42.2975	7.20861	28.55	6.51804	6.32596	6.27614	6.28079	6.21854	6.15982	6.10906	6.39124	6.40062	6.21315	6.1034	6.21885	6.06538	5.64021	26.7222	41.3889	8.08304	80.125	92.7959	104.812	12.5215	109.006	100.497	108.126	95.6562	73.6159	67.6792	65.1046	55.9732	49.8797	42.124	31.4476	25.4412	6.51695	6.40751	6.21128	6.08819
position27.label.034	50.1429	36.75	26.6216	24.0417	23.2381	7.71351	7.62978	7.30405	7.0822	6.71948	26.1176	25.9333	23.8333	25.0455	24.6538	26	31.2581	36.75	40.898	42.6949	58.95	55.7188	58.6667	75.0282	94.5682	114.303	122.163	126.468	103.835	122.965	139.432	153.111	164.408	161.949	150.838	149.34	131.862	118.969	117.16	105.989	92.4146	79.4933	71.4459	62.0806	49.1667	41.7037	32.4595	32.2051	35.8
position27.label.035	65.0408	9	75.8411	82.1966	99.2288	85.1496	84.7413	93.8462	83.2464	69.25	49.5345	38.5354	28.8205	24.6977	6.65887	6.44092	6.43328	6.35474	6.52591	6.84584	6.82816	6.35727	6.27537	6.36617	6.26412	5.83042	5.64112	5.66617	24.3611	40.6237	53.6602	76.4215	97.4351	108.784	128.693	14.3839	142.544	121.943	120.172	108.826	95.7761	77.7985	61.1654	49.5229	37.18	7.08973	24.2979	6.34554	6.15834
position27.label.040	77.8209	96.6282	102.735	92	73.8421	59.7027	45.1207	32.4889	24.3333	6.32348	6.07276	5.96944	5.93634	6.06045	6.02228	6.26781	6.04039	5.92936	6.21503	6.84442	7.04646	23.5294	35.614	58.4571	90.3846	125.195	147.011	155.358	128.253	144.616	137.375	120.921	10.3143	76.3333	83.7848	60.8592	48.0794	35.5192	28.2927	6.42595	6.35729	5.40219	5.47806	5.43331	6.1194	6.07198	5.71168	5.92482	6.19548
position27.label.041	6.61024	6.41751	6.52589	6.39987	6.33262	6.34844	6.39133	6.37077	6.38275	6.28968	6.31085	6.18447	6.22238	6.13995	6.10583	6.16576	6.15313	6.15265	6.18561	6.44725	6.52084	6.30682	6.42895	6.43896	22.2917	26.6667	31.1383	31.6	31.04	31.4368	30.2333	25.9405	24.3913	24.8793	23.3846	7.01316	6.87542	6.56245	6.81007	6.84245	6.72486	6.3213	6.19616	6.34172	6.88178	6.93966	7.13894	7.13196	7.26984
position27.label.048	8.26587	58.9191	62.3885	65.482	63.5139	60.6176	51.8583	42.9658	30.7748	26.7544	6.26493	6.04168	6.00853	5.96908	5.92156	5.65339	5.8085	5.85806	5.98465	6.17119	6.59287	25.9692	39.1748	65.6532	94.1037	112.059	125.252	139.714	142.205	144.387	157.386	148.073	136.006	122.013	110.245	87.0444	66.0388	47.7727	32.2614	23.8621	6.50686	5.76748	5.71806	5.68494	5.95616	5.95092	5.81486	5.86256	5.88766
position27.label.058	25.8983	24.4667	26.32	24.7037	26.3448	23.1556	7.25048	7.12129	6.91313	6.93448	6.80203	6.78121	6.6659	6.70274	6.73423	6.694	6.6372	6.5733	6.73638	6.14349	6.99391	6.70748	6.86594	28.8636	40.2326	50.0096	61.1333	67.0171	85.3652	82.3969	96.5556	98.7647	96.4207	103.958	101.389	101.242	101.905	93.8971	84.5649	71.3361	9.41724	47.08	37.6897	28.5273	6.88787	6.2695	6.00091	5.9584	6.001
position27.label.059	54.9741	53.1923	55.5547	59.5938	10.9314	54.7143	9.28817	41.9459	36.4757	35.033	7.27009	6.88133	6.55744	6.75535	6.53501	6.54101	6.65	6.36136	5.54723	6.83961	6.90754	6.27424	6.54545	22.9412	28.194	45.5	57.2391	63.1607	83.1604	114	134.784	133.871	137.558	142.65	146.479	14.0044	125.44	126.648	121.794	90.303	75.086	64.7033	61.12	47.9753	43.2676	36.4769	35.5085	6.34	23.8261
position27.label.063	29.9714	38.1154	37.6774	32.7379	26.5647	26.4928	23.3784	7.28319	6.91632	6.80675	6.63839	6.63182	6.52741	6.57619	6.49392	6.6968	6.69813	6.66272	6.80476	6.89837	7.05849	6.68228	6.57228	6.8028	6.72567	24.2424	29.7475	43.0412	50.7826	59.0411	65.5098	81.4094	84.9573	78.2722	83.2228	13.7576	82.3854	95.7073	13.0515	12.0087	69.2619	55.9669	8.42852	7.67609	7.44022	25.2059	6.80187	6.57933	6.54446
position27.label.077	23.5769	27.7407	7.3893	7.67529	8.33818	49.8125	45.2048	43.6892	38.5672	33.3871	28.1667	23.9667	6.36516	6.21612	6.37796	6.20246	6.26709	6.18633	6.14624	6.3597	6.34615	6.04512	6.24869	6.2977	6.17844	5.73938	6.17241	32.54	34.2923	44.9605	56.3372	64.5652	93.6796	99.9658	128.048	126.162	119.218	126.327	123.379	108.906	92.8962	74.0842	59.026	45.4143	33.2931	25.8636	6.74635	6.81813	6.75501
position27.label.079	37.5476	33.3913	28.8462	23.7917	6.65213	6.4689	6.43863	6.33022	6.28052	6.18523	5.91479	5.78762	6.01691	5.85139	6.25487	6.23073	5.99158	5.94921	6.30624	6.95808	25.75	28.9333	36.5077	44.2911	59.0575	76.71	89.6	101.829	104.044	121.395	118.775	127.816	126.027	126.179	125.178	128.023	110.491	73.1905	64.6701	61.1111	44.5844	33.507	28.2222	5.04258	5.74766	5.53889	5.65916	5.32812	5.55938
position27.label.088	23.875	28.254	33.5915	32.6571	33.6944	30.6406	27.4407	26.0784	6.18182	6.04892	5.73961	5.62479	5.71564	5.41326	5.72968	5.6967	5.86878	5.78317	5.92466	6.41866	6.40563	5.97141	6.19474	6.56906	26.4918	33.8313	49.2178	58.4775	75.6212	90.8629	92.7185	97.8667	103.89	87.1301	83.4419	72.8482	58.4167	45.8947	44.2375	37.9833	26.7027	5.71074	5.41975	5.30032	5.92755	5.69382	5.51744	5.59963	5.61896
position27.label.094	8.6604	48.5824	60.3618	62.2929	55.225	52.9239	9.31694	40.3588	36.8289	33.112	30.2917	25.3939	7.15238	6.44158	7.047	6.99675	7.07054	7.10126	7.12605	7.32556	7.30379	7.05296	7.05845	6.89615	6.88049	6.43382	6.63087	5.14154	36.1894	54.5032	9.80842	12.0188	14.9597	16.1375	16.9638	18.0526	18.7539	156.3	138.127	129.339	16.9524	104.859	102.105	86.0524	72.783	59.6533	51.7303	37.6622	29.2407
position27.label.100	58.5185	73.6327	11.3882	81.179	90.7134	67.7657	60.3875	51.831	41.7016	32.5304	29.0312	27.831	25.9667	4.68917	5.90659	5.84669	5.62214	5.55541	5.64251	5.9026	5.63866	5.41452	5.28657	5.36736	5.18358	4.82825	4.86757	3.85489	26.5957	5.80685	55.9266	76.5308	90.2532	102.713	95.3588	104.39	111.605	108.487	117.202	125.51	109.272	109.423	86.9552	77.25	60.748	50.4725	35.5176	29.9692	30.8409
position27.label.101	28.0625	29.37	29.4737	24.6765	6.4713	6.10204	6.05893	6.10806	5.99781	6.01723	6.02297	5.94423	5.95339	4.48991	6.01735	6.09504	6.2463	6.13917	6.26293	6.47997	6.3151	6.28766	6.35333	6.45346	6.72289	25.4694	29.9252	36.5352	40.6258	48.5818	47.6494	53.2412	54.6011	56.1189	61.0809	57.1412	50.1235	46.2403	34.8188	27.4059	6.99042	5.88958	6.05575	6.01053	6.47247	6.48583	6.42467	6.56311	6.42124
position27.label.104	27.6296	32.894	33.8	32.5195	32.3273	33.4968	32.6554	29.6111	28.1818	24.3976	23.0435	6.60372	6.54493	6.55136	6.41102	6.46026	6.36802	6.19782	6.43411	6.59624	6.62221	6.30827	6.38808	6.67731	6.81773	5.6878	29.0968	35.9712	47.656	62.9527	78.1965	95.65	103.079	112.726	111.764	118.857	123.417	113.534	103.271	87.0837	67.6384	49.4884	36.6684	26.0278	23.4714	6.96609	6.79445	6.82844	5.91472
uORFm-TOC1_Se58
cell label	frame00	frame01	frame02	frame03	frame04	frame05	frame06	frame07	frame08	frame09	frame10	frame11	frame12	frame13	frame14	frame15	frame16	frame17	frame18	frame19	frame20	frame21	frame22	frame23	frame24	frame25	frame26	frame27	frame28	frame29	frame30	frame31	frame32	frame33	frame34	frame35	frame36	frame37	frame38	frame39	frame40	frame41	frame42	frame43	frame44	frame45	frame46	frame47	frame48
position28.label.004	26.5	23.7193	6.18925	6.1445	6.11266	6.14286	5.94034	5.70638	5.72964	5.53776	5.62494	5.51594	5.73159	5.64423	5.67447	5.82007	5.88761	5.91083	6.20816	25.7377	36.0947	62.3	86.3226	116.162	152.968	185.521	207.67	217.157	217.425	228.851	221.297	207.99	223.702	203.182	209.082	172.807	163.441	130.93	113.914	100.805	80.7958	61.4298	46.4248	35.5514	31.6882	31.1412	32.4405	31.7045	30.7065
position28.label.014	6.36097	32.2238	39.4783	40.3519	39.7687	35.6788	34.5115	34.0976	34.354	33.2222	31.024	31.0777	28.4135	27.9342	26.5536	26.1143	26.3846	6.56146	25.2778	6.73254	27.9452	29.8043	30.7603	36.0067	48.9231	60.799	75.7642	11.7091	96.9563	113.703	114.07	115.508	114.525	108.618	106.682	96.2314	84.9559	73.7512	58.42	8.83219	50.2316	7.99432	7.60349	29.0804	26.1667	25.8095	6.40156	6.59419	6.23773
position28.label.022	66.0225	38.1186	7.45833	7.32957	6.88862	6.89816	6.78282	6.91086	6.97976	6.71347	6.72841	25.8409	29.0652	23.05	24.9643	26.4348	6.72869	26.1143	35.0294	37.8442	56.0562	75	84.9504	124.007	130.365	153.28	150.579	161.043	206.647	157.073	130.224	22.9074	168.056	21.5297	124.356	135.853	134.686	129.614	152.076	148.645	152.897	138.088	124.153	109.939	108.247	83.8654	71.5321	58.5733	50.5772
position28.label.024	37.9487	35.8167	40.9114	50.1724	49.7313	8.1679	42.0435	23.3704	6.43766	6.671	6.24134	6.41042	6.56959	6.41529	6.5063	6.17202	6.0347	5.87845	6.0187	5.62594	5.94015	6.37255	6.17723	6.28052	6.35676	6.51938	26.8605	33.6866	41.5	56.2277	81.5172	96.8879	105.868	109.104	128.654	137.931	147.67	138.101	142.536	121.113	113.63	119.203	104.218	96.7876	77.3107	73.3241	71.1474	62.6966	53.0667
position28.label.055	25.7419	6.8147	6.55942	27.2381	44.6831	53.7123	44.3931	35.3308	30.9714	28.2805	25.5	23.4762	6.68103	6.50725	6.55008	6.44292	6.28907	6.40419	6.36631	6.33425	6.26554	6.39111	6.464	25.0833	7.16357	41.626	55.7925	82.4036	106.278	123.439	153.711	17.5486	190.936	192.972	193.934	189.333	176.611	169.441	14.7417	123.608	104.116	91.1221	84.5152	69.9759	63.88	48.6549	41.0756	26.098	6.33085
position28.label.068	26.2857	25.3043	25.9286	24.7059	26.95	6.97407	6.28029	6.35069	6.16133	6.37911	6.18079	5.84427	5.9179	5.85493	5.71397	5.67654	5.70064	6.02878	6.06858	29.28	38.807	46.1429	64.75	77.1319	104.543	111.883	140.213	152.159	163.473	150.449	165.508	156.348	152.037	153.446	143.033	146.325	130.696	135.126	121.612	122.221	117.5	98.7255	90.9604	15.3374	93.9709	15.8778	14.9493	71.2333	55.0933
position28.label.070	173.218	173.528	170.635	177.388	130.554	12.5923	10.7445	81.6211	70.3776	66.4316	72.4409	55.9186	47.9012	42.125	35.9667	24.9444	6.28458	6.20999	6.32607	6.26885	23.2353	6.1812	6.03856	6.11346	6.05891	25.4681	37.2022	54.6091	70.816	103.451	139.793	171.951	186.5	198.654	199.772	255.146	280.55	278.601	261.952	244.491	243.323	215.865	198.512	183.858	141.628	127.152	100.289	83.3111	90.2984
position28.label.089	5.87789	5.78683	5.99565	5.93951	5.93148	5.84135	5.72357	5.69892	5.574	5.63268	5.58485	5.63281	5.66608	5.6389	5.66413	5.70929	5.67109	5.56332	5.70295	5.81309	5.94095	6.35114	24.8	28.3293	6.87774	30.8515	34.5816	33.3366	32.6566	33.5368	33.0562	30.2674	25.9231	24.2353	6.44092	6.0117	6.09532	6.1199	6.00164	5.89613	5.99098	5.86844	5.87534	5.95166	5.96366	6.09098	6.40123	7.09162	6.76108
position28.label.093	7.08561	6.9635	6.88025	6.87621	6.88453	6.948	6.9809	6.97688	7	6.86039	6.87106	6.73101	7.06176	24	22.4348	7.14754	25.0286	28.422	32.6107	41.1056	45.8808	48.8623	48.707	46.3174	48.6532	46.8075	8.82817	40.9871	8.47608	8.19221	30.562	25.6036	24.2439	7.40864	7.32561	7.116	7.35938	7.1506	7.39149	7.32643	24.717	27.2524	37.4941	51.7895	70.0892	12.4525	120.905	155.107	180.9
position28.label.146	24.8966	7.28978	25.7833	26.0652	6.14907	6.63709	6.43847	6.28578	6.16063	6.14748	5.9803	6.06179	6.01747	6.01375	5.97036	6.00978	5.92902	5.81419	6.11328	5.98236	6.00978	6.30567	6.44006	25.6364	28.4286	32.7333	35.3333	40.6989	42.9889	57.3902	54.494	52.0435	47.8916	43.3714	30.8906	24.7586	6.25295	6.18217	6.15002	5.98242	5.97178	5.86431	5.86191	5.86357	5.83862	5.69816	5.93397	6.41316	6.28303
position28.label.151	6.4244	6.27646	6.26358	6.1597	6.15358	6.25236	6.21326	6.19109	6.18635	6.14966	6.10902	6.02616	6.17992	6.16337	6.09491	6.24494	6.09755	6.09082	6.12201	6.16743	6.47889	23.2909	26.0698	7.29383	28.1484	27.0403	29.7817	27.0714	8.0466	30.9392	31.2078	32.8026	29.7133	26.5417	23.6071	6.91194	6.74106	6.57854	6.63883	6.48219	6.56427	6.61478	6.56039	6.44988	6.21615	6.41448	6.62436	7.52217	24.5179
position29.label.110	24.6111	34.0312	46	60.469	101.101	152.586	187.835	206.15	206.189	188.058	187.759	181.006	174.725	155.363	113.506	100.727	91.9091	76.6267	58.6434	44.25	30.1609	23.7879	6.76739	6.69617	6.41225	6.52901	6.47944	6.50017	6.69329	6.94129	31.2088	50.4409	77.2821	100.616	153.545	201.642	238.238	253.016	247.97	275.587	277.137	280.516	270.912	248.779	205.931	178.463	159.524	153.066	125.571
position29.label.114	29.5238	28.7604	27.5467	29	27.6512	29.9474	29.2674	30.4634	29.0735	24.9412	6.56694	6.32604	6.19369	6.69975	6.75833	6.60729	6.53985	6.57228	6.74979	6.46738	6.33622	6.73947	25.2	30.5833	41.9913	55.0224	81.9427	117.488	123.672	150.751	155.061	20.409	133.637	138.343	119.639	109.602	96.7931	90.3452	73.4706	65.8733	7.96341	50.5615	8.85045	56.1034	53.7886	42.8889	34.3407	28.6296	26.5833
position29.label.136	9.09892	55.6389	58.5143	57.8309	65.4118	56.7431	57.0149	54.5641	40.3475	32.3778	6.99054	6.64531	6.596	6.56945	6.58266	6.6141	6.64592	6.55041	6.75386	6.61453	6.61336	26.1667	31.2769	53.6237	79.087	125.099	155.526	170.257	201.72	227.72	234.135	234.171	228.343	205.546	203.572	161.901	151.38	134.086	116.303	10.0196	79.4225	68.3937	57.0579	40.3761	33.9634	25.6833	24.5789	7.25557	7.36425
position29.label.146	11.3656	134.354	151.187	154.091	124.005	116.277	100.966	89.8204	88.3241	69.4823	60.1311	38.1368	25	5.98182	5.77617	5.77397	5.78968	5.84073	5.92697	5.9601	25.3846	30.5844	33.9759	41.375	48.7265	78.9203	113.809	147.254	193.72	208.682	215.554	219.427	207.515	199.392	182.642	175.293	178.209	156.879	10.915	11.0507	119.878	107.012	110.49	89.1019	81.7415	80.2377	61.8759	72.3	69.1642
position30.label.007	6.44548	6.45337	6.3075	6.60816	6.40907	32.4211	6.89792	6.87385	31.9	27.3667	28.7353	25.5294	34.9423	34.2346	6.24419	34.3894	44.9035	52.4828	44.1402	39.7097	34.5741	36.9067	56.9262	56.6935	5.30491	33.8088	151.18	163.91	161.534	191.418	45.4364	26.6304	165.32	163.594	147.144	128.556	115.005	84.0778	31.6	10.7627	35.1754	25.3371	7.19949	7.10476	6.2949	6.01645	6.10542	5.8625	6.18371
position30.label.028	7.07736	6.80309	6.72236	6.47972	6.41206	6.38633	6.36482	6.37203	6.48991	6.42717	6.42786	6.5	6.68537	6.76507	6.73682	6.77429	6.89138	6.95451	7.09876	7.13144	7.19595	7.39338	7.57768	7.90004	7.78931	8.09587	7.93194	8.12587	8.18456	8.43917	8.66411	8.84422	8.70632	8.95919	9.08752	23.55	25	25.6628	24.3097	29.4019	27.748	27.3762	23.1505	10.2467	9.65051	9.15304	9.25967	9.27216	9.05706
position30.label.058	222.928	223.623	207.352	21.6769	189.184	155.124	132.503	118.682	91.5695	77.0432	59.6364	49.8824	39.2245	33.0833	26.1648	24.5417	6.80054	6.66317	6.77586	6.46142	6.32766	6.3748	6.31794	6.40585	6.21154	6.44367	6.5106	28.0118	44.2432	65.8058	95.2293	117.933	136.794	144.185	154.534	164.545	19.0034	146.387	142.795	126.643	104.107	86.2798	76.7707	64.281	55.0303	8.53306	36.5727	7.39701	25.5862
position30.label.113	46.2366	39.8052	34.6849	32.381	27.5645	26.4545	24.1875	6.06185	6.05785	5.91792	5.82156	5.77778	5.82964	5.92397	5.99718	6.11733	24	31.3261	53.0746	80.3214	105.135	139.652	158.86	174.405	188.45	196.827	193.525	195.123	197.684	185.342	145.596	135.232	99.5442	100.257	94.1373	73.5786	64.9577	54.8681	41.4397	40.7479	34.1538	24.1392	7.46274	7.32273	6.6284	6.63267	6.64824	6.56837	6.525
position30.label.130	14.7296	14.8324	14.7455	14.8919	24.9916	40.6471	57.4769	76.2819	87.1441	92.3712	89.1586	93.2009	85.0335	76.0345	69.9701	58.3505	48.8588	39.2134	30.563	24.8348	6.76761	6.63541	6.74599	6.74904	6.66224	6.6678	195.426	6.64631	6.68955	6.63398	196.604	6.72082	6.32174	16.6488	16.6902	22.4286	30.9073	42.9368	69.929	87.4976	111.564	127.853	142.362	161.255	185.14	194.295	186.535	188.901	197.873
position30.label.135	60.2255	47.4	44.567	42.9032	35.5056	30.2542	25.88	23.1176	5.80215	5.82321	5.61991	5.62339	5.61259	5.51815	5.69564	5.84406	5.85005	25.0213	38.2346	60.6	99.4865	155.056	201.169	18.7648	237.598	20.8661	22.7281	258.428	252.693	245.724	213.4	196.967	138.055	168.259	145.994	124.597	103.818	90.2177	78.1418	75.6304	69.7786	56.6391	44.5122	36.8091	27.7317	6.26559	5.94087	5.91536	5.4002
position30.label.143	7.61733	23.8387	7.12161	7.02637	6.83387	6.87028	6.76944	6.6965	6.62134	6.57279	6.44792	6.45049	6.60626	6.62611	6.58809	6.63866	6.48584	6.58511	6.76402	6.85262	26.8286	32.2527	41.4787	43.4851	47.9821	55.1333	54.3394	56.7455	51.8036	48.2174	42.8649	37.301	29.6023	24.125	6.61542	7.02343	6.81362	6.71742	6.66252	6.74089	6.59885	6.57111	6.78582	6.97198	6.13011	6.00922	24.5435	29.6892	43.8354
position30.label.148	43.8909	37.0392	36.2353	38.14	35.9459	33.6316	35.1389	32.7	30.2812	33.5185	30.6538	32.4	29.0909	31.7895	30.1111	6.62425	6.72899	6.62573	6.783	6.63804	6.77257	6.88897	6.82839	51.4359	6.81935	6.94075	6.77675	6.89416	6.90937	6.76584	6.48981	6.50844	5.54121	6.43202	6.26921	7.08388	7.63967	7.09404	7.32393	7.15205	7.26212	7.24422	7.54996	7.51657	6.603	6.51199	6.64173	6.89547	6.72185
position31.label.002	149.97	142.439	132.682	126.782	123.603	76.6243	59.5714	48.777	36.6818	28.2329	6.37568	6.24519	6.22921	6.23574	6.15265	6.21606	6.3544	6.40475	6.41042	6.40591	6.40643	23.1176	25.925	25.9344	29.9367	33.8727	45.4803	56.7603	66.9423	96.006	108.641	125.681	156.03	156.018	17.2182	164.814	140.773	124.796	106.246	94.9548	78.1726	60.4494	46.5468	7.53955	36.9649	29	27.2647	23.7222	6.18142
position31.label.005	36.9286	47.01	56.0693	55.6991	51.2655	47.8269	43.2	35.1149	32.25	29.4915	26.475	24.1304	5.44418	5.36381	5.245	5.25941	5.2853	5.21293	5.24589	5.30351	5.21879	5.27003	5.37198	5.77452	28.5625	40.1031	59.595	82.6449	113.757	134.374	157.192	167.139	173.764	183.498	174.005	174.445	170.158	160.748	123.98	109.527	106.064	82.7083	59.4516	52.7481	48.3578	38.5652	35.6339	37.8913	29.0735
position31.label.010	6.91073	6.93873	6.89532	6.89661	6.94217	6.97538	7.15374	7.05579	6.99752	6.86474	6.88575	6.84149	6.99785	6.93202	6.86481	6.85456	7.0633	7.09296	7.15485	6.99817	7.2371	7.2055	6.91517	7.50792	7.4862	7.42049	7.4472	7.46836	7.57726	7.6901	7.96397	31.0732	39.9492	53.1206	78.3946	100.358	113.32	107.975	113.865	125.106	113.551	82.843	74.3143	63.0921	63.2887	45.7192	35.0637	26.7455	23.6538
position31.label.022	5.65614	6.66054	5.49786	35.7792	5.37912	5.29635	5.19389	5.15575	5.13989	4.98234	5.0518	4.97336	33.4	5.05471	5.03919	5.12861	5.2177	5.11538	5.10742	5.16919	5.25186	5.38763	5.2311	5.02758	25.0909	27.1739	26.5	31.2949	29.1707	28.8312	26.8182	26.1167	24.9429	23.1739	5.48684	5.46032	5.45991	5.49831	5.31541	5.49802	5.3929	5.50731	5.55671	4.97146	5.04415	5.53678	5.81662	23.1429	25.5217
position31.label.026	51.1975	43.3295	38.8617	47.7901	51	45.3563	39.0633	29.5926	25.7727	25.0357	5.13664	5.10793	4.98216	4.8336	4.77945	4.40828	4.71429	4.73815	4.69905	4.70819	4.76781	4.82101	4.87852	4.97776	4.90834	5.18331	32.1111	37.7576	48.3438	63.75	73.8624	99.8462	113.716	117.2	128.714	132.842	150.397	139.638	139.305	132.538	132.336	141.043	131.755	106.602	91.4388	88.0308	60.1429	38.1852	26.4
position31.label.032	6.48656	6.3971	6.73824	6.68589	6.73923	6.73413	6.5896	6.60742	6.46026	6.74099	28.4643	28.2051	30.8919	27.2273	6.34548	24.5294	6.58491	6.8727	6.60927	6.62297	6.4237	6.53893	6.41778	6.61267	6.35798	6.52788	6.35954	6.66256	28.8873	41.0594	61.2879	77.1391	96.0909	120.416	19.7533	172.514	169.933	24.3399	180.228	180.095	22.8674	133.098	131.549	14.8136	96.4586	83.1129	10.5072	46.4661	8.17491
position31.label.131	5.68747	5.76481	5.78327	5.84072	6.09411	6.06805	6.01832	5.97593	6.00927	6.15751	6.2255	6.26077	6.35521	6.38512	6.26827	6.41894	6.11056	6.37772	6.35207	6.58209	6.42871	6.40658	6.45606	6.54792	6.59581	26.619	24.6667	29.2273	25.7917	6.52967	6.52657	6.61627	6.55007	6.71353	6.62074	7.08565	7.42615	7.62514	7.7008	7.48879	7.79234	7.88248	7.89614	7.59217	7.67472	8.42501	8.22783	8.20157	7.97028
position31.label.154	30.3457	28.4	25.4593	26.2405	22.3833	6.41503	6.33315	6.12865	6.0729	5.90029	5.92482	5.92977	5.96565	5.98664	6.05301	6.06691	6.04406	6.04621	6.21634	6.2396	6.42333	24.5385	27.8571	32.2767	39.9474	8.45639	51.9848	55.0202	54.9758	9.95536	59.5829	66.0732	58.8744	54.802	42.8073	32.8246	7.85033	23.1765	7.12363	7.04465	6.96287	6.78473	6.84632	6.25207	6.19754	6.74635	6.60993	6.96115	6.46114
position32.label.007	6.59922	6.39771	6.28291	6.26452	6.14403	6.05754	6.23136	6.0421	6.13997	6.15472	6.27685	6.19311	23.6429	26.5077	33.29	45.1545	60.9524	81.8827	116.18	129.795	145.944	161.306	164.164	170.414	166.03	161.614	142.95	137.612	14.9779	121.285	12.561	11.6614	10.725	9.68922	9.11606	8.58326	8.10292	7.35239	38.4184	36.9231	30.8889	26.7759	26.4328	24.7018	27.3492	27.1639	29.3333	30.7381	29.1169
position32.label.031	43.6633	67.0806	66.0565	55.125	48.39	39.2921	37.6053	33.3784	28.4038	6.2722	6.042	5.79522	5.86482	5.81757	5.8141	5.6871	5.51129	5.57154	5.6621	5.81999	27.6154	41.7976	58.1485	94.1842	122.679	161.26	195.97	220.385	237.328	246.766	221.618	210.118	162.635	146.193	126.546	102.37	81.9527	73.5859	51.7143	46.8019	39.4545	32.4206	29.3947	25.6944	25.1321	24.2826	5.70862	5.51621	5.54462
position32.label.064	6.18351	6.12426	6.18571	6.15357	6.194	6.2635	6.49057	6.35297	6.56648	6.41907	6.5217	6.47856	6.55353	6.48255	6.76361	6.8218	6.96893	6.90128	6.88435	6.99416	6.7942	6.83854	24.3529	25.2444	26.6197	39.4621	61.8239	81.9875	89.5658	68.7803	54.5915	43.4085	40.9671	29.6136	22.8148	6.49863	6.23326	6.27835	6.15427	6.1379	6.1334	6.22071	6.06869	6.00234	6.05491	5.71125	6.10356	28.0143	42.7925
position32.label.069	56.1591	51.7863	44.425	36.1416	27.3647	24.7206	6.2352	6.03186	5.98647	5.82572	5.83197	5.77074	5.78693	5.8772	5.90131	5.7833	5.90188	6.03585	6.34631	27.5882	38.4444	47.88	59.6518	65.5547	74.8492	74.5581	75.3206	71.8308	63.3308	54.2778	8.04608	37.5361	30.0247	25.44	6.50715	6.37155	6.40856	6.40551	6.2737	6.30095	6.30502	6.3888	6.49898	24.6538	6.98278	7.36455	53.313	52.6935	60.7087
position32.label.120	55.4136	75.7714	74.7394	66.0161	57.2865	49.0549	48.2785	48.0828	47.7662	43.6159	34.4711	29.3398	26.3623	23.6944	5.99378	6.01399	5.88073	5.72025	5.74211	5.74542	5.65757	5.71981	5.56666	25	35.8704	58.3285	85.7895	105.281	106.328	141.953	150.629	172.903	180.642	191.068	170.196	168.49	155.393	151.498	142.174	116.184	98.5061	75.1724	59.8538	52.6299	44.6829	39.8455	34.6542	34.0825	29.6329
position32.label.121	6.40506	22.5	26.0548	29.5172	6.59423	27.4194	28.0778	31.1346	29.1354	25.4896	23.9667	6.68363	6.76641	6.82693	6.81962	6.61158	6.4741	6.45117	6.4736	6.54683	6.18391	6.27266	6.26283	6.47831	24.6964	41.3261	64.9942	109.332	138.078	177.757	188.529	201.498	204.92	200.543	184.926	182.713	154.127	132.209	125.818	111.238	88.0963	71.7219	60.4375	50.0867	49.2	43.5656	33.8931	29.3704	26.8864
position32.label.126	111.99	114.211	118.099	100.568	79.848	57.1802	36.9048	26.33	24.4348	5.86003	5.56228	5.42134	5.28897	5.2081	5.39809	5.51222	5.57808	5.57029	5.55268	5.50716	5.48606	5.43463	5.26859	5.61566	5.84667	27.7395	40.7729	62.7932	102.547	119.259	137.744	167.364	178.027	190.381	176.515	171.197	164.692	141.113	129.845	114.471	108.575	91.732	92.7669	74.2424	56.6237	52.2426	50.9087	46.6923	35.7
position32.label.156	28.8732	31.3134	29.6866	30.3651	28	25.3714	5.41405	5.45494	5.30377	5.09309	4.98134	4.90906	5	5.02985	4.95691	5.05291	4.84297	4.95668	5.02174	5.13349	5.11089	5.28753	23.4545	25.2623	26.8049	28.8256	33.8837	34.7426	32.3793	28.8571	25.125	5.22856	4.97772	4.7884	4.76902	4.7356	4.7501	4.84174	4.78672	4.75609	4.7792	4.89892	4.74317	4.90311	4.98757	5.02234	24.0536	23.9348	27.1964
[truncated: 13 more columns]

## Sheet: Fig4b
Fig. 4: uORFs confine TOC1 protein level, phase and period length to achieve clock robustness in single cells.
Fig4b_Rep1	uORF-TOC1_Te28		uORF-TOC1_Te3		uORF-TOC1_Te22		uORF-TOC1_Te40		uORFm-TOC1_Se34		uORFm-TOC1_Sa1		uORFm-TOC1_Se58		toc1-101_pCCA1
YFP-TOC1 level	Mean	SEM	Mean	SEM	Mean	SEM	Mean	SEM	Mean	SEM	Mean	SEM	Mean	SEM	Mean	SEM
13	13.4916	1.39978	22.0227	1.22315	19.5383	1.63048	29.6009	2.35937	23.2566	1.26231	40.2163	2.38145	38.4252	7.77929	6.45822	0.072097
14	17.4352	1.57909	23.7778	1.27254	28.7794	2.02984	37.9002	2.88556	26.9165	1.34639	50.9147	2.8264	42.9884	8.02066	6.34981	0.06746
15	19.7154	1.71439	26.0241	1.31207	35.7425	2.36209	41.2343	3.035	26.5381	1.28338	52.6621	3.32842	41.8611	7.9294	6.36601	0.068132
16	21.5662	1.78001	26.4267	1.26165	38.1686	2.52055	39.8201	3.09735	25.1434	1.30269	57.5181	3.16345	38.2496	6.45741	6.29341	0.067472
17	21.2043	1.80084	23.0593	1.23449	38.3759	2.40528	38.3601	2.92628	21.6398	1.1656	54.8053	3.24146	38.8218	6.90226	6.22972	0.065911
18	18.4829	1.68758	19.3557	1.13989	35.1172	2.3446	30.5545	2.61139	18.3568	1.02891	51.7433	3.24891	32.8165	5.97575	6.23668	0.068032
19	15.3551	1.49042	15.1494	0.986592	31.6032	2.16575	28.9089	2.42965	14.7593	0.867148	43.9139	3.00156	30.6337	6.09082	6.22187	0.071934
20	13.1952	1.24875	11.9202	0.799041	25.0849	2.02854	23.6689	2.03975	11.0825	0.642999	38.5207	2.69597	30.3472	6.36512	6.17898	0.071753
21	8.83493	0.773245	9.8643	0.632932	19.88	1.76253	19.2314	1.77645	9.38226	0.469338	33.025	2.42156	28.0732	6.11688	6.16983	0.07115
22	7.3616	0.35233	8.68901	0.500738	15.3442	1.33597	16.5841	1.46449	7.91768	0.323238	28.1368	2.10545	24.7708	5.5899	6.17309	0.073039
23	6.93807	0.08363	8.04625	0.434661	10.2635	0.943741	12.2628	1.04984	7.10786	0.211296	23.5509	1.92195	21.9597	5.47573	6.07202	0.076746
24	6.88827	0.083362	7.66603	0.287679	7.72761	0.555677	9.82126	0.774163	6.97785	0.188766	19.4123	1.63835	20.3666	5.1569	6.1437	0.076552
25	6.88435	0.079471	7.53727	0.274236	6.51479	0.254117	8.57432	0.543136	6.98275	0.210112	14.4415	1.46983	19.6481	4.87222	6.12419	0.076844
26	6.82173	0.081304	7.61266	0.274405	6.12888	0.060967	7.31222	0.334662	6.94575	0.165056	11.3227	1.31357	17.6256	4.32587	6.11004	0.081011
27	6.85885	0.073131	7.32205	0.204481	6.05216	0.06212	6.56507	0.138052	7.02545	0.202591	10.174	1.33727	14.4592	3.3419	6.17591	0.08191
28	6.81583	0.072304	7.17751	0.154699	6.067	0.061386	6.60881	0.174522	6.97319	0.184779	9.05053	0.65084	14.0318	3.0088	6.12816	0.087526
29	7.43104	0.630528	7.00395	0.071722	6.24282	0.195975	6.63332	0.178048	6.90065	0.171587	8.48782	0.635189	13.2545	2.94012	6.21398	0.084202
30	6.81221	0.071917	7.06116	0.070914	6.32732	0.222525	7.13552	0.36251	6.93847	0.189668	8.01209	0.593962	14.1131	3.00302	6.21464	0.086655
31	6.77701	0.073941	7.02815	0.071534	6.45457	0.31089	7.02397	0.366653	7.01901	0.206664	7.95735	0.609573	15.8721	3.51955	6.21109	0.089545
32	6.83936	0.075205	7.0429	0.072808	6.11556	0.073943	7.4557	0.481889	7.29915	0.263461	8.27176	0.788787	18.305	4.06877	6.24895	0.090131
33	6.8461	0.076951	7.2489	0.208157	6.322	0.192846	8.42158	0.674277	8.41667	0.41587	9.54254	0.975025	23.3239	4.99959	6.18494	0.088588
34	7.31419	0.454956	8.24423	0.403975	6.96205	0.592427	9.59241	0.829859	11.0929	0.655832	11.709	1.32413	29.7247	6.42345	6.22217	0.093615
35	7.64607	0.516374	9.68335	0.61927	7.84082	0.765668	12.3545	1.10814	15.3718	0.906579	14.3633	1.759	36.1674	7.48709	6.22774	0.096943
36	9.2977	0.944523	14.0193	0.905796	10.2176	0.969205	15.2864	1.38838	20.18	1.16823	18.7212	2.27607	38.6895	6.99254	6.20434	0.101005
37	10.4963	1.24536	18.5314	1.09989	15.6771	1.39983	20.7387	1.72047	25.141	1.35496	24.6627	2.69508	48.3026	9.27411	6.25157	0.101079
38	13.9209	1.55387	23.5319	1.20109	21.2929	1.80421	27.275	2.04912	30.009	1.48814	31.2621	3.21233	53.1116	8.62862	6.28063	0.103662
39	17.658	1.80553	30.5439	1.30536	27.1692	2.12661	38.5712	2.49537	36.3318	1.62556	38.5519	3.42758	70.6264	9.88457	6.27804	0.105295
40	21.3788	1.87773	33.5504	1.38012	33.7464	2.39449	43.1252	2.67334	39.492	1.79085	49.5986	3.82282	80.796	11.0908	6.268	0.107048
41	25.1186	1.96464	37.1997	1.43042	41.876	2.58541	51.8279	3.28367	44.2322	1.77535	57.1844	3.96671	87.4562	11.9598	6.34776	0.11259
42	27.8698	1.961	39.6398	1.46319	47.5284	2.60308	57.047	3.33502	45.8371	1.79408	66.4031	3.96704	96.4827	12.311	6.29999	0.110581
43	32.9826	1.65394	40.6589	1.46214	53.7693	2.62608	56.8057	3.5435	44.6519	1.79737	77.1538	4.06388	98.6257	11.8412	6.31272	0.115278
44	31.084	1.9294	40.4553	1.47299	56.1755	2.7826	60.9525	3.9826	43.7775	1.74318	84.4823	4.03243	88.2011	12.0115	6.29527	0.112955
45	29.6103	2.1268	38.6076	1.5267	54.946	2.86787	61.2393	3.94806	42.1804	1.745	85.5679	4.23512	102.279	11.8015	6.34469	0.11383
46	29.322	2.25325	35.5931	1.50091	56.804	2.79622	61.4152	4.05389	35.6355	1.70281	94.0263	3.78757	99.4379	11.9066	6.30699	0.119508
47	24.247	2.35068	29.3353	1.52098	51.6818	2.84314	57.9109	3.97776	30.5847	1.54446	91.1908	4.08946	92.0009	11.961	6.30625	0.117379
48	19.7596	2.27466	23.9821	1.41876	48.2599	2.81904	49.0722	3.78761	24.7066	1.53678	91.4736	4.19886	97.9367	12.1539	6.28495	0.120816
49	16.7294	2.05556	17.7089	1.22046	40.3787	2.67573	45.1248	3.52882	21.3238	1.39784	87.955	4.07695	90.5077	12.3979	6.32775	0.12279
50	13.3522	1.7462	14.4044	1.12827	35.9177	2.60833	41.3383	3.37316	15.4708	1.14305	86.8619	3.91848	84.3837	11.6815	6.31389	0.12082
51	11.0101	1.47201	10.8545	0.81234	27.5844	2.44366	36.9802	3.16747	12.5188	0.978456	81.0272	4.30292	75.1601	11.2465	6.20797	0.122298
52	8.55146	0.839258	9.90166	0.637959	21.5409	2.02215	28.5384	2.68739	10.7457	0.839379	66.7757	4.06553	70.4506	11.1935	6.31186	0.121212
53	7.88511	0.7944	8.48783	0.435082	16.9716	1.75238	23.9985	2.29541	8.43353	0.546374	57.4407	3.78735	67.7539	10.3953	6.26757	0.124664
54	7.37446	0.378774	7.3954	0.230462	12.3323	1.30112	19.173	1.9192	7.97307	0.509319	49.3816	3.79745	63.6307	9.97099	6.26403	0.125305
55	7.65888	0.597096	7.01437	0.092065	9.62312	0.912923	15.8295	1.57792	6.89814	0.314861	39.7808	3.10934	57.0614	9.69171	6.16164	0.126208
56	7.44302	0.404561	7.16065	0.137838	8.45283	0.737645	12.952	1.25819	6.75187	0.28502	36.3365	3.22838	48.0251	8.73237	6.13251	0.126192
57	6.96986	0.091579	7.29281	0.237436	6.83028	0.472028	10.197	0.929312	7.11385	0.516715	30.2027	3.05558	48.3608	7.88931	6.144	0.128263
58	7.8514	0.889771	7.59239	0.367871	6.07822	0.076516	9.30487	0.76049	8.20755	0.719245	26.5739	2.79765	38.9104	7.33894	6.22691	0.128865
59	7.75411	0.597823	8.18414	0.52969	6.45064	0.286764	9.21781	0.67891	9.64205	0.844508	22.8806	2.47105	37.6282	6.73425	6.20211	0.130996
60	8.46271	0.82357	10.4143	0.798902	6.5259	0.445569	9.50165	0.701423	11.6608	0.903442	17.8627	2.07574	38.4732	6.8862	6.18605	0.131553
61	10.8599	1.42502	13.1008	1.04792	7.12247	0.63023	10.3314	0.816722	16.5903	1.23002	16.0386	1.89189	36.709	7.09941	6.25755	0.130935
62	10.9488	1.3738	16.7436	1.23192	7.81612	0.837702	12.9367	1.13434	20.9515	1.49577	14.69	1.67492	38.2047	6.70685	6.35553	0.132697
63	12.6018	1.67369	24.2164	1.46475	8.86163	1.13623	16.3285	1.38232	25.5293	1.7033	14.1905	1.45464	38.6583	6.79828	6.2779	0.132848
64	14.3003	1.74572	30.2028	1.61153	12.7127	1.45798	21.2327	1.6987	34.6686	2.08231	16.6429	1.98348	37.4052	6.96906	6.2399	0.132233
65	18.6946	2.18377	36.0533	1.75351	15.1836	1.67463	26.732	2.01803	41.6928	2.20358	19.5295	2.42019	40.4966	7.37988	6.24904	0.133298
66	23.5231	2.19498	40.6158	1.93679	19.9278	2.06727	31.4833	2.31192	46.9286	2.31701	21.6417	2.59667	37.982	7.73416	6.33385	0.13301
67	28.2141	2.48541	48.529	1.92223	25.1792	2.48118	38.7843	2.84828	49.3103	2.37168	27.1045	3.08531	42.622	8.01625	6.36707	0.137076
68	32.6558	2.54056	52.423	1.97994	31.1156	2.80278	48.1903	3.44571	53.1841	2.25985	33.0371	3.48133	41.4809	7.27069	6.26172	0.140158
69	32.803	2.63896	52.0339	2.06853	39.3891	2.8999	52.9613	3.74269	55.6461	2.3098	43.0081	4.2323	46.5421	8.35417	6.18749	0.139042
70	36.4846	2.58589	53.9584	2.14049	45.5505	3.13241	57.6939	3.78621	57.13	2.24073	47.9039	4.5677	53.8273	8.42092	6.15102	0.139714
71	36.3622	2.90067	50.7845	2.16058	48.0571	3.14489	57.6694	4.03788	54.2498	2.29445	58.072	5.25659	59.2926	9.98081	6.24153	0.140752
72	36.4123	2.88535	47.4789	2.10556	53.3	2.99364	67.6639	4.22468	52.1979	2.32442	65.2328	5.48687	63.79	9.87267	6.23002	0.144388
73	30.7561	3.04623	40.999	2.11347	57.2337	3.10601	68.4789	4.44059	44.889	2.36069	71.5308	5.70753	67.2354	11.5556	6.28626	0.144815
74	28.6237	3.12462	35.8777	1.98326	53.0192	3.10999	69.6341	4.54811	39.2364	2.3243	82.2337	5.6335	74.5462	11.7627	6.21108	0.148579

## Sheet: Fig4c
Fig. 4: uORFs confine TOC1 protein level, phase and period length to achieve clock robustness in single cells.
TOC1-YFP peak in DD (h)
uORF-TOC1_Te28	uORF-TOC1_Te3	uORF-TOC1_Te22	uORF-TOC1_Te40	uORFm-TOC1_Se34	uORFm-TOC1_Sa1	uORFm-TOC1_Se58
13	13	13	13	13	13	13
14	13	13	13	13	13	13
14	14	13	13	13	13	13
14	14	13	13	13	13	13
14	14	13	13	14	13	14
14	14	13	13	14	13	14
15	14	14	13	14	13	14
15	14	14	13	14	13	14
15	14	14	13	14	13	15
17	15	14	13	14	13	15
39	15	14	13	15	13	15
39	15	14	13	15	14	16
39	15	14	14	15	14	17
40	15	14	14	15	14	18
40	15	14	14	15	14	21
41	16	15	14	15	14	22
41	16	15	14	16	14	24
41	16	15	14	20	14	34
41	19	15	14	26	14	35
41	21	15	14	32	14	35
41	37	15	15	36	14	37
41	38	15	15	37	14	38
42	38	16	15	37	14	38
42	38	16	15	38	14	38
42	38	16	15	38	15	39
42	39	16	15	38	15	39
42	39	16	16	38	15	40
42	39	16	16	38	15	40
42	39	16	16	38	15	40
42	40	17	16	38	15	40
42	40	17	17	38	15	41
42	40	17	17	39	15	41
43	40	17	17	39	15	42
43	40	17	17	39	15	42
43	40	17	19	39	15	42
43	40	18	20	39	15	42
43	40	36	21	39	15	43
43	40	38	35	39	15	43
43	40	39	36	39	15	43
44	40	39	37	39	15	43
44	40	40	37	39	15	43
44	40	41	38	39	16	44
44	40	41	38	39	16	45
44	40	41	38	39	16	45
45	40	41	38	39	16	46
45	40	42	38	39	16	46
45	40	42	38	39	16	46
45	40	42	39	39	16	46
45	40	42	39	39	16	47
45	41	42	39	39	16	49
45	41	42	39	40	16	49
45	41	42	39	40	16	49
45	41	42	39	40	16	50
46	41	42	39	40	16	50
46	41	42	39	40	16	51
46	41	42	39	40	16	52
48	41	42	40	40	16	59
62	41	42	40	40	17	61
64	41	42	40	40	17	63
66	41	42	40	40	17	64
66	41	42	40	40	17	65
66	41	42	40	40	17	65
66	41	43	41	40	17	66
66	41	43	41	40	17	66
66	41	43	41	40	17	68
66	41	43	41	40	17	68
67	41	43	41	40	17	69
68	41	43	41	40	17	69
68	41	43	41	40	18	70
68	41	43	41	40	18	70
68	41	43	41	40	18	70
68	41	43	41	40	19	71
69	41	43	41	40	19	71
69	41	43	41	40	20	71
69	41	43	41	40	21	71
69	41	43	41	40	22	71
69	41	43	42	40	24	72
69	41	43	42	40	28	72
69	42	44	42	41	35	72
69	42	44	42	41	38	72
69	42	44	42	41	39
70	42	44	42	41	40
70	42	44	42	41	40
70	42	44	42	41	40
70	42	44	42	41	40
70	42	44	42	41	40
70	42	44	42	41	40
71	42	44	42	41	41
71	42	44	42	41	41
71	42	44	42	41	41
71	42	44	42	41	41
71	42	44	42	41	41
72	42	44	42	41	42
72	42	45	42	41	42
72	42	45	42	41	43
72	42	45	42	41	43
72	42	45	43	41	43
72	42	45	43	41	43
	42	45	43	41	43
	42	45	43	41	43
	42	45	43	41	43
	42	45	43	41	43
	42	45	43	41	43
	42	45	43	41	43
	42	45	43	41	43
	42	45	43	41	44
	43	45	43	41	44
	43	45	43	41	44
	43	46	43	41	44
	43	46	43	42	44
	43	46	43	42	44
	43	46	44	42	44
	43	46	44	42	44
	43	46	44	42	44
	43	46	44	42	44
	43	46	44	42	45
	43	46	44	42	45
	43	46	44	42	45
	43	46	44	42	45
	43	46	44	42	45
	43	47	44	42	45
	43	47	44	42	45
	43	47	44	42	45
	43	47	45	42	45
	43	47	45	42	45
	43	48	45	42	45
	43	48	45	42	45
	43	48	45	42	45
	43	48	45	42	45
	43	48	45	42	45
	43	48	45	42	45
	43	49	45	42	45
	43	49	45	42	45
	43	51	45	42	45
	43	63	45	42	45
	43	65	45	42	45
	43	66	45	43	46
	43	66	45	43	46
	44	67	45	43	46
	44	67	46	43	46
	44	68	46	43	46
	44	69	46	43	46
	44	69	46	43	46
	44	69	46	43	46
	44	69	46	43	46
	44	69	46	43	46
	44	69	46	43	46
	44	69	46	43	46
	44	69	47	43	47
	44	70	47	43	47
	44	70	47	43	47
	44	70	47	43	47
	44	70	47	43	47
	45	70	47	43	47
	45	70	47	43	47
	45	70	47	43	47
	45	70	47	43	47
	45	70	47	43	47
	45	70	47	43	47
	45	70	48	43	47
	45	70	48	43	47
	45	70	48	43	47
	46	71	48	43	47
	46	71	49	44	48
	46	71	49	44	48
	46	71	49	44	48
	47	71	49	44	48
	47	71	49	44	48
	47	71	50	44	48
	49	71	51	44	48
	61	71	51	44	48
	61	71	51	44	48
	63	71	52	44	48
	63	71	62	44	49
	63	71	63	44	49
	63	71	63	44	49
	64	71	63	44	49
	64	71	63	44	49
	64	71	64	44	49
	65	71	64	44	49
	65	71	64	45	49
	65	71	65	45	49
	65	72	65	45	49
	65	72	65	45	49
	65	72	65	45	50
	65	72	65	45	50
	65	72	65	45	50
	65	72	65	45	50
	66	72	65	45	50
	66	72	66	45	50
	66	72	66	45	50
	66	72	66	46	50
	66	72	66	46	50
	66	72	67	46	50
	66	72	67	46	50
	66	72	67	46	50
	66	72	67	46	50
	66	72	67	46	50
	66	72	67	46	50
	66		68	46	51
	66		68	47	51
	67		68	47	51
	67		68	47	51
	67		68	47	52
	67		68	48	52
	67		68	48	52
	67		68	49	52
	67		68	49	52
	67		68	52	64
	67		68	52	65
	67		69	58	68
	67		69	62	68
	67		69	63	68
	67		69	63	69
	67		69	63	69
	67		69	64	69
	67		69	64	70
	67		69	64	70
	67		69	64	70
	67		69	64	70
	67		69	64	70
	68		69	64	70
	68		69	65	70
	68		69	65	71
	68		69	65	71
	68		69	65	71
	68		69	65	71
	68		70	65	71
	68		70	65	71
	68		70	65	71
	68		70	65	71
	68		70	65	71
	68		70	65	71
	68		70	65	71
	68		70	65	71
	68		70	65	71
	68		70	65	71
	68		70	65	71
	68		70	65	71
	68		70	65	71
	69		70	65	71
	69		70	66	71
	69		70	66	71
	69		70	66	72
	69		70	66	72
	69		71	66	72
	69		71	66	72
	69		71	66	72
	69		71	66	72
	69		71	66	72
	69		71	66	72
	69		71	66	72
	69		71	66	72
	69		71	66	72
	69		71	66	72
	69		71	66	72
	69		71	67	72
	69		71	67	72
	69		71	67	72
	69		71	67	72
	69		71	67	72
	69		71	67	72
	69		71	67	72
	69		71	67
	69		72	67
	69		72	67
	69		72	67
	69		72	67
	69		72	67
	70		72	67
	70		72	67
	70		72	67
	70		72	67
	70		72	67
	70		72	67
	70		72	67
	70		72	67
	70		72	67
	70		72	68
	70			68
	70			68
	70			68
	70			68
	70			68
	70			68
	70			68
	70			68
	70			68
	70			68
	70			68
	70			68
	70			68
	70			68
	70			68
	70			68
	71			68
	71			68
	71			68
	71			68
	71			68
	71			69
	71			69
	71			69
	71			69
	71			69
	71			69
	71			69
	71			69
	71			69
	72			69
	72			69
	72			69
	72			69
	72			69
	72			69
	72			69
				69
				69
				69
				69
				69
				69
				69
				69
				69
				69
				69
				70
				70
				70
				70
				70
				70
				70
				70
				70
				70
				70
				70
				70
				70
				70
				70
				70
				70
				70
				70
				70
				70
				70
				70
				70
				70
				70
				70
				71
				71
				71
				71
				71
				71
				71
				71
				71
				71
				71
				71
				71
				71
				71
				71
				71
				71
				71
				71
				71
				71
				71
				71
				72
				72
				72
				72
				72
				72
				72
				72
				72
				72
				72
				72
				72

## Sheet: Fig4d
Fig. 4: uORFs confine TOC1 protein level, phase and period length to achieve clock robustness in single cells.
Period length in DD (h)
uORF-TOC1_Te28	uORF-TOC1_Te3	uORF-TOC1_Te22	uORF-TOC1_Te40	uORFm-TOC1_Se34	uORFm-TOC1_Sa1	uORFm-TOC1_Se58
22	19	19	20	15	15	18			F-test
23	20	23	21	19	16	19			Te28	Te3	Te22	Te40	Se34	Sa1	Se58
23	21	23	22	20	19	20		Te28
24	22	23	22	20	22	20		Te3	0.696028
24	23	23	22	20	22	20		Te22	0.0168086	6.97865e-05
24	23	24	23	22	23	22		Te40	8.62176e-05	2.66144e-11	0.0371568
24	23	24	23	22	24	23		Se34	0.32126	0.0344985	0.0240201	4.59318e-07
24	23	25	24	22	24	24		Sa1	4.60966e-07	1.96109e-17	0.000172565	0.0514872	1.42771e-12
24	23	25	24	23	25	24		Se58	1.05219e-07	2.88215e-15	4.36575e-05	0.00817846	4.78508e-11	0.224672
24	23	26	24	23	25	25
25	23	26	24	23	25	25
25	23	26	24	23	25	26			a	a
25	23	26	24	23	25	26			b		b
25	23	26	24	23	25	26					c	c
25	23	26	24	24	26	27			d	d	d		d
25	23	26	24	24	26	27						e		e	e
25	24	26	24	24	26	28
25	24	26	24	24	26	28
26	24	26	24	24	26	28			abd	ad	bcd	ce	d	e	e
26	24	26	24	24	26	28
26	24	26	24	24	26	29
26	24	26	24	24	26	29
26	24	26	25	24	26	29
26	24	26	25	24	27	29
26	24	27	25	24	27	29
26	24	27	25	24	27	29
26	24	27	25	24	27	29
26	24	27	25	24	27	30
26	25	27	25	24	27	31
26	25	27	25	25	27	31
26	25	27	25	25	27	32
27	25	27	25	25	27	32
27	25	27	25	25	27	32
27	25	27	25	25	27	32
27	25	27	25	25	27	32
27	25	27	25	25	27	32
27	25	28	25	25	27	33
27	25	28	25	25	28	33
27	25	28	25	25	28	34
28	25	28	26	25	28	35
28	25	28	26	25	28	36
28	25	28	26	25	28
28	25	28	26	25	28
29	25	28	26	25	28
29	25	28	26	25	28
29	25	28	26	25	28
29	25	28	26	25	28
30	25	28	26	25	28
30	25	28	26	25	29
30	26	28	26	25	29
31	26	28	26	25	29
	26	28	26	25	29
	26	29	27	25	29
	26	29	27	25	29
	26	29	27	25	29
	26	29	27	25	29
	26	29	27	25	29
	26	29	27	25	30
	26	29	27	25	30
	26	29	27	25	30
	26	29	27	25	30
	26	29	27	25	30
	26	29	27	26	30
	26	29	27	26	30
	26	29	27	26	30
	26	29	27	26	30
	26	29	27	26	30
	26	29	27	26	30
	26	29	27	26	30
	26	29	27	26	31
	26	30	27	26	31
	26	30	27	26	31
	26	30	27	26	31
	26	30	27	26	31
	26	30	27	26	31
	26	30	27	26	31
	26	30	27	26	31
	26	30	27	26	31
	26	30	27	26	31
	26	30	27	26	31
	26	30	28	26	31
	26	30	28	26	31
	26	30	28	26	31
	26	30	28	26	31
	26	31	28	26	32
	26	31	28	26	32
	26	31	28	26	32
	26	31	28	26	32
	26	31	28	26	32
	26	31	28	26	32
	26	32	28	26	32
	26	32	28	26	32
	26	32	28	26	32
	27	32	28	26	32
	27	32	28	26	32
	27	33	28	26	32
	27	34	29	26	33
	27	34	29	26	33
	27	35	29	26	33
	27	35	29	26	33
	27	35	29	26	33
	27		29	26	33
	27		29	26	33
	27		29	26	33
	27		29	26	33
	27		30	26	33
	27		30	26	33
	27		30	26	33
	27		30	26	33
	27		30	27	33
	27		30	27	34
	27		30	27	34
	27		30	27	34
	27		31	27	34
	27		31	27	34
	27		31	27	34
	27		31	27	34
	27		31	27	34
	27		31	27	34
	27		31	27	34
	27		31	27	34
	27		31	27	35
	27		31	27	35
	27		32	27	35
	27		32	27	35
	27		32	27	35
	27		32	27	35
	27		33	27	35
	28		33	27	35
	28		33	27	36
	28		33	27	37
	28		33	27	37
	28		34	27	38
	28		34	27
	28		34	27
	28		34	27
	28		34	27
	28		34	27
	28		35	27
	28		35	27
	28		36	27
	28		36	27
	28		36	27
	28			27
	28			27
	28			27
	28			27
	28			28
	28			28
	28			28
	29			28
	29			28
	29			28
	29			28
	29			28
	29			28
	29			28
	29			28
	29			28
	29			28
	29			28
	30			28
	30			28
	30			28
	30			28
	31			28
				28
				28
				28
				28
				28
				28
				28
				28
				28
				28
				29
				29
				29
				29
				29
				29
				29
				29
				29
				29
				29
				29
				29
				29
				29
				29
				30
				30
				30
				31
				31
				31
				31
				32
				32
				33

## Sheet: EDFig9
Extended Data Fig. 9. Replicate results showing that cellular rhythms are more robust in uORFs cells.
EDFig9_Rep2
uORF-TOC1_Te28_Rep2
cell label	frame00	frame01	frame02	frame03	frame04	frame05	frame06	frame07	frame08	frame09	frame10	frame11	frame12	frame13	frame14	frame15	frame16	frame17	frame18	frame19	frame20	frame21	frame22	frame23	frame24	frame25	frame26	frame27	frame28	frame29	frame30	frame31	frame32	frame33	frame34	frame35	frame36	frame37	frame38	frame39	frame40	frame41	frame42	frame43	frame44	frame45	frame46	frame47	frame48
position10.label.016	43	38.7647	4.97489	4.97198	4.86433	4.94465	4.90425	4.8386	39.3125	4.8736	4.79743	4.77587	4.7491	4.81462	4.75344	4.82814	4.78851	4.72399	4.99922	5.35904	4.94747	4.8699	31.7222	4.60477	5.32071	5.58528	4.92111	4.95706	45.7826	4.86019	38.4444	4.93895	5.2283	5.03975	4.70687	4.55727	5.24018	5.27515	5.36068	5.35946	5.35491	5.33857	5.01216	5.65723	53.125	40.5	5.43638	5.38621	5.51186
position10.label.049	5.10444	5.29784	4.93127	4.94548	4.11671	4.26521	4.40909	4.10058	4.08221	4.14217	4.34384	4.08079	4.10049	3.67813	3.85938	3.78229	3.62188	3.79062	4.08958	4.08646	3.96458	4.02925	4.18852	3.59588	4.41799	4.31187	23.2941	22.625	25.45	4.28292	31	34.4872	27.2162	24.3871	6.00451	5.73055	5.39026	5.2508	5.35863	5.2037	5.17575	5.19556	5.14171	5.17248	5.2997	5.31288	5.37918	5.54015	5.77544
position10.label.110	4.5379	4.56139	4.54016	4.5789	4.50366	4.40607	4.2108	4.12829	3.9991	4.02587	3.98643	3.85126	3.83471	3.79442	3.81198	3.68388	3.7134	3.8111	3.63976	3.57686	3.71135	3.74444	3.77102	3.67818	26.88	27.56	27.3548	29.5926	27.4054	24.2727	4.9992	3.82618	4.47083	4.40736	4.19648	4.20351	4.1028	4.29154	4.28528	4.34196	4.28459	3.88751	4.00379	4.40246	4.60259	4.70747	24.8947	26.1579	34.7778
position10.label.118	5.98195	6.02367	6.01518	25.0588	24.1	24.5862	5.90653	5.63588	5.51883	5.27163	5.20814	5.12778	5.0761	5.08538	5.12754	4.80834	4.86059	4.73383	4.804	4.80333	4.5736	4.91606	4.75896	4.61908	4.52048	4.70896	4.95776	5.22479	4.98635	4.67918	5.07128	25.1176	26.3636	28.775	27.1455	29.614	28.629	26.8261	23.1176	5.27454	5.04323	4.59754	4.72437	4.72991	4.71442	4.60546	4.63177	4.69428	4.72465
position10.label.122	5.86044	30.7444	31.5	29.0392	26.2706	24.8246	5.23586	4.85281	4.74455	4.63212	4.65497	4.317	4.38941	4.30309	4.51892	4.6567	4.37589	4.35072	4.24811	4.26313	4.31781	4.2271	4.17594	4.09755	4.08799	4.16676	4.18148	4.13997	4.22089	4.37806	5.22111	4.3052	5.21929	25.2157	26.6032	24.76	26	5.40696	5.02466	5.34873	5.02407	4.92802	4.68768	5.23954	5.00839	4.76653	4.84466	4.58865	4.57848
position10.label.125	5.39138	5.46112	5.55891	5.48922	5.49877	5.44457	5.38422	5.29643	5.19251	5.12058	5.18128	5.13108	5.04767	5.06037	5.09718	5.12363	5.04291	5.0871	5.0567	5.00694	5.01204	5.07962	5.16549	5.05167	5.18737	5.24429	5.35449	5.47877	5.5075	5.65268	23.3103	23.8649	25.4375	6.01324	5.79263	5.57179	5.5974	5.65841	5.64519	5.67484	5.55606	5.61502	5.6808	5.60905	5.65355	5.65395	5.35276	5.66173	5.65068
position10.label.148	8.49583	8.78749	8.30862	8.56346	8.38964	8.30716	8.10859	7.57783	7.42228	7.02051	6.87571	6.7845	6.50898	6.47308	6.75057	6.29773	6.25453	6.28245	6.09738	6.17984	5.90837	6.01652	5.90792	5.85138	5.83636	5.71983	5.80183	5.85794	5.83426	6.12908	6.53953	6.15459	24.4	25.5263	27.8103	31.5333	29.6866	34.0769	30.3889	29.3636	28.3333	24.6053	6.36779	6.26645	6.11234	5.977	5.87404	5.91572	5.8426
position10.label.151	5.02593	4.7678	4.96635	5.14881	5.25364	4.82284	4.82755	4.89835	4.91127	4.70479	4.81788	4.72252	4.64334	4.52355	4.39222	4.47966	4.16837	4.31615	4.33891	4.30037	4.13343	4.13177	4.48301	4.23948	4.43746	4.23724	4.49269	4.20217	4.12791	4.17884	5.34226	24.4545	23.7857	26.1961	28.5185	27.9016	24.8113	24.8	5.1888	5.04778	5.52073	4.84784	5.87489	4.97647	5.08659	6.04232	4.51514	5.17443	5.04969
position10.label.162	5.89909	6.01473	5.83725	5.77529	5.73709	5.92954	5.03274	5.23818	5.12116	4.95394	4.90827	5.0075	5.03312	4.5447	4.61143	4.54861	4.71072	4.38387	4.33273	4.52995	4.31807	4.48714	4.24756	4.15385	4.29555	4.13857	4.32229	4.37204	4.56831	4.5446	4.65943	4.53324	4.79825	4.76649	28.8889	28.1	26.5217	31.5882	28.3	26.3714	4.84441	4.28832	4.35752	4.41469	4.54244	4.33106	4.20326	4.11806	4.19044
position10.label.171	4.9226	4.91521	4.89592	4.85599	4.92785	4.86493	4.85203	4.69803	4.62257	4.52019	4.41634	4.34742	4.22849	4.17945	4.26748	4.17327	4.22654	4.18806	4.11015	4.19566	4.18461	4.12547	4.20177	4.12491	4.21849	4.24915	4.44845	4.52496	25.5714	29.0857	30.1569	29.9444	31.8036	30.2182	30	25.04	5.08643	5.12553	4.85265	4.86489	4.72499	4.73171	4.56442	4.73996	4.71994	4.65854	4.76768	4.69454	4.79231
position10.label.174	5.19437	5.23709	5.13857	5.03531	5.01542	4.93228	4.86228	4.95626	4.78038	4.733	4.6477	4.689	4.55939	4.64203	4.6582	4.34152	4.27176	4.48457	4.63725	4.76229	4.84355	4.66606	4.62821	4.34858	5.215	4.81153	4.7901	4.913	4.62079	5.23732	4.60465	27.3889	29	27.75	27.44	25.9048	4.49114	4.53636	4.69205	4.45295	4.34696	4.2248	4.28266	4.38419	4.37627	4.47787	4.36321	4.16392	4.26469
position10.label.175	7.0876	7.01451	7.16815	7.15943	22.8889	7.38636	6.7568	7.21702	7.16895	6.73561	6.60653	6.93137	6.73259	7.1424	7.23214	6.88762	6.79205	7.21309	6.96623	7.12799	6.80135	6.95546	7.2	7.43218	7.31106	7.17437	7.83183	34.1935	28.6154	31.3125	33.62	30.1224	30.2564	32.75	26.125	25	7.52437	7.91403	7.32407	7.23869	6.78171	6.97254	6.81203	7.04668	6.74529	6.48358	6.14149	6.37582	6.15642
position10.label.183	4.36455	4.46024	4.52394	4.42972	22.8929	23.1852	4.47154	4.37834	4.12133	4.0722	4.07182	4.00596	3.88901	3.8007	3.81156	3.86574	3.83462	4.075	4.06742	3.96393	3.85587	3.98704	4.02175	4.74878	4.7372	4.05	4.04499	3.94873	22.2778	25.5625	5.64708	26.8451	27.0769	26.3939	28.52	29.2727	26.6562	23.8125	5.20643	5.09886	4.9087	4.92382	4.85498	4.92699	4.92803	4.9809	4.87367	4.91952	4.76084
position10.label.199	5.96251	6.04983	22.7391	5.82023	24.2333	5.86546	5.67737	5.65311	5.40553	5.30131	5.26237	5.29041	5.20623	5.14347	5.20331	5.06868	5	5.10066	4.9977	5.00398	4.92898	4.96827	4.88611	4.8283	4.77737	4.86573	5.17174	5.17692	5.29674	5.29591	5.54086	24.04	5.47507	24.6667	25.3143	5.37094	5.33507	5.31233	5.1859	5.16364	4.99378	5.05452	4.91585	4.97461	5.02784	5.01487	4.97752	5.03753	4.95082
position11.label.024	6.48983	29.4118	30.8929	40.4286	42.8537	33.5405	30.625	28.6667	6.72175	6.34281	6.23507	5.90329	5.69947	5.53774	5.43715	5.25196	5.28706	5.23411	5.18491	5.2374	5.27823	5.12934	4.98582	5.07526	5.05656	5.17023	5.20233	5.24476	5.25849	5.42181	26	26.25	25.1579	27.9615	28.1765	28.3438	24.3636	5.23801	5.45394	5.08106	5.19087	4.95601	4.7521	4.68332	4.84016	4.65878	4.50623	4.53042	4.32691
position11.label.028	28.1739	32.1327	34.757	36.3243	35.2143	33.044	31.25	25.6481	23.913	3.88481	3.90424	4.65535	4.54215	4.51684	4.4942	4.44134	4.43383	4.41306	4.40784	4.44688	4.38571	4.40976	4.47816	4.49855	4.42972	4.70887	4.66372	4.83856	5.35148	23.875	27.6604	30.7895	38.4419	43.0309	43.4896	36.5761	35.1882	29.1754	5.00382	5.27935	4.79072	4.4849	4.73887	4.99946	5.32816	4.69606	4.73896	4.52359	4.45816
position11.label.052	5.00294	5.0891	4.79356	4.91777	4.87904	4.93703	4.86403	4.87836	4.83218	4.74812	4.79549	4.84529	4.6567	4.58878	4.59872	4.53346	4.53831	4.58257	4.48912	4.7274	4.51876	4.54843	4.69509	4.64167	4.60728	4.85232	4.75353	4.88084	5.06385	5.11328	23.9333	25.2778	24.8906	5.40838	24.7976	24.3864	5.2073	5.21118	4.99075	4.99751	4.87489	4.79218	5.00705	4.87929	4.72356	4.73783	4.71321	4.65241	4.72548
position11.label.115	24.1304	25.7576	26.9565	25.875	27.7	24.9062	24.3333	5.23206	5.10246	4.86111	4.74229	4.84291	4.80595	4.78002	4.72986	4.6707	4.59684	4.65746	4.61371	4.51562	4.45671	4.52857	4.61007	4.49463	4.86646	5.03788	5.15035	5.21639	5.40501	25.0833	24.9032	27.7143	26.2051	25.6	24.5	5.06295	5.03416	4.9162	4.66944	4.65538	4.69569	4.74626	4.59841	4.67755	4.86091	4.63733	4.58119	4.57218	4.64921
position11.label.122	5.06094	5.10511	5.03842	5.22917	5.30903	5.21451	5.16188	5.11412	5.03929	4.58396	4.61555	5.10205	5.0151	4.95091	5.03218	4.88286	4.9665	4.90743	4.97676	4.87216	4.84787	4.68633	5.10915	4.87159	4.83727	5.11381	5.11988	5.36882	24.1818	25.7037	28.1957	25.8478	25.0588	5.62963	4.8086	4.93657	4.63925	4.85871	4.66113	4.52372	4.66971	4.64132	4.61209	5.25847	5.42898	4.79499	4.57451	4.87257	5.63874
position7.label.013	5.34622	5.35313	5.4211	5.34454	5.15863	5.03671	4.92774	4.84414	4.76682	4.59505	4.51049	4.45783	4.47128	4.5	4.40043	4.37968	4.24912	4.23816	4.12973	4.26704	4.20213	4.19373	4.39211	4.4105	4.14381	4.29627	4.22462	4.3756	4.48712	4.50915	4.50952	24.0588	26.7619	26.7188	27.4878	29.2292	31.28	28.9286	25.08	4.79392	4.51107	4.48399	4.36295	4.16228	4.38396	4.3005	4.16838	4.1683	4.19135
position7.label.034	5.05781	4.85303	4.89203	5.16061	5.12083	4.95741	5.01412	4.68346	4.97011	4.71221	4.52767	4.49794	4.54978	4.76093	4.47187	4.43708	4.36296	4.29194	4.4488	4.2227	4.25797	4.52188	4.71223	4.6039	4.49715	4.61964	4.63894	4.75957	4.84195	4.98087	23.8824	23.8235	23.7083	24.4737	23.8182	25.0208	5.23421	4.94111	4.9842	4.57304	4.57903	4.74053	4.4936	4.807	4.72903	4.51036	4.46293	4.7399	4.70849
position7.label.042	4.46529	4.41486	4.22746	4.26532	4.24794	4.22242	4.05789	4.07683	3.89157	3.87905	3.7844	3.77074	3.73198	3.73515	3.73676	3.6429	3.52049	3.64236	3.55665	3.53529	3.60964	3.46677	4.16872	4.1622	4.15607	4.16693	4.4376	4.2068	4.35564	4.34174	4.56245	4.6009	4.55827	24.5652	25.5	28.2564	28.1389	29.25	4.29445	4.25329	4.13381	4.0842	3.97106	4.0841	3.88298	3.90832	3.87702	3.91184	3.80479
position7.label.048	4.70874	4.61096	4.66822	4.64996	4.9804	4.57239	4.50176	4.33768	4.18182	4.21652	4.18653	4.07441	4.16954	4.10153	4.02088	4.0741	3.99604	3.97077	4.09548	4.08346	4.06788	4.10333	4.8984	5.2717	4.98327	4.96425	5.01002	5.39463	5.31776	22.7647	26.3704	27.6027	28.2842	28.4022	24.413	24.3929	5.74991	4.28525	4.11224	4.12527	4.04846	4.05089	3.97189	4.12553	4.10509	3.82266	4.08403	4.05635	4.01708
position7.label.063	4.83016	4.9515	4.88254	4.90397	4.51213	4.86216	4.71957	4.65806	4.45166	4.41869	4.37944	4.28132	4.26324	4.10322	4.21624	4.12676	4.09842	4.17105	4.00658	3.94186	4.05714	4.14982	4.29867	4.38179	4.47575	4.53772	4.8431	23.9	5.15409	26.5	29.4333	30.069	29.6714	33.8592	31.1	25.3571	5.39016	4.88574	4.64681	4.73118	4.60046	4.60479	4.61233	4.38749	4.27922	4.58278	4.18783	4.35567	4.31639
position7.label.080	5.09614	5.0674	5.06351	5.118	5.01097	5.1208	4.97075	4.88211	4.80873	4.87279	4.77915	4.65659	4.99521	4.51886	5.2429	5.55682	5.4304	5.18892	5.28125	5.21068	5.34022	5.44913	4.96752	5.32632	5.12136	5.30407	5.41379	5.6834	5.81698	5.939	24.5833	24.7059	26.3646	26.8646	28.6354	5.05612	25.1961	6.25173	5.30287	4.44256	5.02415	5.33703	5.16721	4.98528	4.50035	4.63668	4.43017	4.23152	4.42743
position7.label.085	4.60524	23.8	25.5676	27.3333	26.7419	28.3836	25.6522	4.45017	4.22509	4.06155	4.02286	3.91731	3.95581	3.82898	3.87995	3.77704	3.67452	3.71253	3.6411	3.58179	3.69297	3.67125	4.09819	4.21912	4.30485	4.84699	4.56082	5.00355	24.6444	26.9079	24.7031	25.7692	25.3269	5.35917	4.87703	3.92432	5.00144	3.83062	3.82329	3.80338	3.83956	3.81754	3.75165	3.81121	3.71495	3.7621	3.76477	3.82018	3.70066
position7.label.095	7.07119	6.88114	25.3714	26.2703	26.8333	26.3415	24.9032	6.69899	6.31054	5.97537	5.85128	5.7751	5.74747	5.79678	5.7305	5.63051	5.52118	5.50343	5.34259	5.44944	5.49365	5.42593	5.56544	5.76207	5.73438	5.69705	5.80354	5.86957	5.94442	23.0417	27.1429	30.7414	32.4648	30.8375	28.9167	25.1818	24.4783	6.33107	5.98444	6.08385	5.9029	5.94009	5.7568	5.85376	5.67034	5.86039	5.829	5.81099	5.88714
position7.label.098	5.30624	5.33031	5.44261	5.56087	5.5129	5.4504	5.47693	5.35788	5.37699	5.2612	5.35308	5.2344	5.28059	5.18052	5.24091	5.19863	5.09679	5.17235	5.0971	5.09239	5.17136	5.1903	5.32671	5.43275	5.46823	5.46386	5.52864	5.61006	5.8201	5.76562	24	23.5714	24.175	23.4848	5.89988	5.49188	5.62231	5.31783	5.24638	5.23776	5.16357	5.08905	4.96413	5.15743	5.00348	4.98182	4.91743	4.92191	5.07158
position7.label.110	27.3472	30.7024	34.967	35.9891	32.1125	30.8846	26.4138	5.26619	5.10198	4.97218	4.85541	4.73434	4.8309	4.74822	4.68915	4.67742	4.57759	4.5251	4.50546	4.42898	4.5292	4.44551	4.75135	4.89685	4.67468	4.80594	5.09997	5.20773	28.7297	28.7966	29.6129	37.0769	37.939	41.3415	36.5921	28.2807	24.7143	4.64471	4.58119	4.61135	4.4225	4.31379	4.43439	4.47623	4.4553	4.54577	4.43896	4.58071	4.45273
position8.label.013	25.6364	29.2759	32.6522	35.3084	32.4425	6.31527	29.6577	27.6535	25.06	4.66372	4.37413	4.15984	4.02626	3.9097	3.94034	3.89712	3.7908	3.62518	3.62895	3.57442	3.46183	3.54613	3.49809	3.55061	3.48334	3.5519	3.73158	23.1212	24.8305	30.5079	35.0824	42.8043	45.5833	47.5909	49.7578	45.8527	48.8926	40.7273	31.4421	28.7439	25.1852	4.63437	4.47367	4.36699	4.53749	4.3734	4.18644	4.14974	4.15355
position8.label.020	6.30006	6.27981	6.17889	6.19109	21.7838	6.12691	5.89717	5.61359	5.62687	5.55206	5.52538	5.46516	5.36071	5.43315	5.35277	5.38813	5.32072	5.22837	5.23889	5.27484	5.16911	5.27959	5.21542	5.30697	5.35035	5.49915	5.53738	5.65905	23.4286	22.9259	23.3729	24.9	5.55217	5.75971	5.63523	5.32427	5.24415	5.26859	4.65957	5.14621	5.13417	5.21005	5.05319	5.09815	5.37585	5.37242	5.29052	5.37405	5.44488
position8.label.026	25.75	29.7895	32.6667	34.8986	33.9538	30.1525	26.3409	25.15	4.42781	4.24053	4.22722	4.09368	4.12445	4.08049	4.0347	4.03623	3.98482	3.99175	3.92734	3.89997	3.90414	3.87966	3.88174	4.07005	4.0489	4.42165	4.25166	4.33876	4.67772	4.55867	31.2941	34.2364	35.3091	35.1552	36.1702	28.619	26.3	4.40293	3.81134	4.17382	4.36818	3.98016	4.08962	4.02831	4.90026	4.84741	4.85609	4.86573	4.98356
position8.label.041	4.77063	4.86167	4.85071	4.91148	4.55446	4.89713	4.95916	4.33215	4.33451	4.21825	4.16237	4.1732	4.47953	4.39744	4.43312	4.61889	4.05084	3.94951	3.96644	4.05345	4.01837	3.94952	3.97341	4.13777	4.04237	4.18049	4.32005	4.38381	4.44153	25.4706	24.2917	23.0897	24.25	5.04142	4.89608	4.30824	4.2831	4.20129	4.01043	4.29487	4.24838	4.16442	4.18654	4.14471	4.53922	4.92169	4.92	5.06917	4.85734
position8.label.052	5.67485	24.6275	29.9383	30.6827	30.9615	31.2043	28.044	27.2432	25.0893	5.04386	5.00029	4.77045	4.79532	4.58936	4.51902	4.50174	4.42464	4.43596	4.41911	4.41227	4.50581	4.30841	4.43394	4.3963	4.39743	4.46498	4.68433	4.77373	4.85323	4.93861	5.14741	24.1562	25.2	24.1842	5.53592	5.07169	5.07671	4.83517	4.66428	4.74598	4.77617	4.62071	4.55929	4.71792	4.91551	4.98088	4.9231	4.92266	4.77311
position8.label.073	5.95291	6.01361	5.84864	6.11671	5.85252	5.89925	5.69474	5.2545	5.50155	5.17331	5.13891	5.15444	4.99392	5.01504	4.91546	4.96095	4.91648	4.89494	4.84434	4.79664	4.89031	4.92361	5.01152	4.93534	5.08428	5.13434	5.30335	5.32426	5.21865	5.29825	23.0625	5.36945	5.34805	24.8889	23.65	5.15068	5.2614	5.27923	5.0452	5.10664	5.00419	4.9945	5.03386	5.03958	5.12554	5.28766	5.19292	5.04654	5.30634
position8.label.079	6.45223	6.40649	25.2727	24.6923	24.6667	23.75	6.05631	5.66287	5.50142	5.27855	5.17753	5.05184	5.0738	4.84352	4.8243	4.81013	4.66624	4.52719	4.36547	4.32975	4.40702	4.00434	4.33172	4.34	4.1775	4.12522	4.21002	4.2506	4.35	4.3736	24.2069	25.8148	29.2368	33.3396	36.0189	31.8519	33.7917	26.6667	22.2	4.55864	4.20264	4.13649	4.07166	4.09769	4.28368	4.42175	4.31501	4.2879	4.25928
position8.label.086	31.8333	37.5946	57.0746	51.6275	62.6667	61.2656	59.9434	50.1364	35.5814	6.3149	6.02441	5.97624	6.00069	5.87703	5.84257	5.72857	5.55586	5.63775	5.63752	5.50888	5.6029	5.47444	5.51181	5.47238	5.34254	5.44875	5.66265	24.0909	29.8293	35.7619	39.3171	34.2264	39.0204	33.0444	29.425	25.7037	6.52033	6.3024	6.28819	6.22473	6.59078	6.21921	6.27736	6.04121	6.22088	6.04854	6.15214	5.87408	5.86988
position8.label.147	4.88201	5.06728	5.17002	5.15941	4.65993	4.7908	4.23038	4.21845	4.2237	4.17955	4.12254	4.3103	4.06445	4.30281	4.23845	4.01845	3.93784	3.99709	4.05311	3.92308	4.35531	4.43278	3.97167	3.91772	4.05395	4.177	4.11261	4.25192	26.4706	26.9375	29.566	33	34.5	42.3125	37.831	32.4576	28.0784	5.11588	4.86485	4.70182	4.34545	4.58182	4.4815	4.22589	4.39112	4.40274	4.30805	26.5	4.58249
position9.label.015	4.78117	4.70626	4.71799	4.59296	4.46591	4.53019	4.52579	4.36933	4.31439	4.23488	4.0906	4.09096	3.97457	4.0288	3.92984	4.11996	4.02761	3.99118	3.97499	3.93663	4.01468	4.06162	3.98976	3.95237	4.01757	4.09621	4.15933	4.24678	4.37713	23.6842	26.0952	26.6333	26.5455	23.75	4.29377	4.07125	4.16458	4.12081	4.10469	4.06405	4.04895	4.1097	4.09875	4.08636	4.22074	4.26277	4.08398	4.0201	4.10597
position9.label.016	5.54367	5.39798	5.38069	5.2628	5.35257	5.38261	5.31688	5.10389	4.8538	4.67442	4.52323	4.57376	4.52479	4.50288	4.54302	4.52656	4.1453	4.38513	4.28491	4.18055	4.18437	4.22931	4.20464	4.14571	4.19452	4.33095	4.23833	4.31165	4.35699	4.46598	24.3448	25.9032	25.9167	4.92473	26.2444	24.1282	4.96717	4.67239	4.49756	4.47018	4.20956	4.21067	4.11796	4.0312	4.01212	4.0633	4.09468	3.88928	4.00371
position9.label.030	4.33708	4.41011	4.41596	4.38532	4.15201	4.26735	4.04147	4.04554	4	3.89189	3.85822	3.95261	3.89885	3.99449	3.97816	4.00379	4.07257	4.06111	3.99518	4.13813	4.1066	4.03781	4.03965	4.14202	4.20579	4.24306	4.47222	4.47533	4.55888	25.1364	29.3611	30.1304	33.0638	31.3542	30.88	29.2766	26.129	25.3684	5.8186	5.85413	5.60125	5.50492	5.32803	5.30627	5.24783	5.36842	5.15638	5.15055	5.36949
position9.label.064	5.77793	5.83388	5.84858	5.98013	6.11185	6.21182	6.08256	6	5.89698	5.65121	5.57495	5.52543	5.47595	5.44715	5.39144	5.40779	5.2765	5.33439	5.26578	5.15935	5.16099	5.33045	5.25511	5.20751	5.46191	5.66018	5.80494	5.84002	5.73962	6.14277	24.5714	25.7292	25.7826	25.8056	5.45404	5.32615	5.04087	4.90167	4.75412	4.79108	4.64019	4.59229	4.52632	4.54179	4.71211	4.56955	4.59471	4.47449	4.58501
position9.label.081	5.12217	5.09912	5.04668	5.08494	4.99761	4.999	4.78446	4.76387	4.83726	4.63914	4.63992	4.58793	4.463	4.47569	4.51833	4.38961	4.27312	4.23558	4.33062	4.22481	4.22915	4.27296	4.27153	4.3931	4.5268	4.49486	4.62009	4.757	4.59161	24.3684	4.81957	25	24.6207	4.61827	4.5538	4.39088	4.41724	4.33831	4.41477	4.43464	4.3317	4.35756	4.32684	4.38277	4.3241	4.33547	4.25196	4.22072	4.33867
position9.label.098	5.81468	5.88146	23.7778	22.5926	24.2105	5.64091	5.37351	5.23794	5.10352	4.90036	4.95646	4.92432	4.88034	4.82416	4.94231	4.92472	4.76331	4.75581	4.84272	4.67821	4.66377	4.53152	4.65866	4.54323	4.46224	4.68942	4.72022	4.8252	4.77109	23.9412	25.1562	26.3667	24.0968	4.75267	4.814	4.74785	4.71652	4.55256	4.54382	4.60125	4.4684	4.48195	4.43466	4.48613	4.63969	4.5615	4.45168	4.40568	4.62405
position9.label.120	5.74609	5.78101	23.1935	23.28	23.9474	5.72202	5.5619	5.41997	5.32809	5.20975	5.2633	5.25682	5.14458	5.18692	5.24796	5.15318	5.13234	5.117	5.21039	5.24868	5.22819	5.20023	5.20081	5.17483	5.29839	5.23372	5.19988	5.30185	5.29306	5.36781	5.26737	5.35492	24.5556	24.5882	5.44727	5.30372	5.25604	5.20755	5.19395	5.26225	5.14707	5.22679	5.13109	5.3172	5.26545	5.21047	5.2247	5.15408	5.28988
position9.label.122	5.20692	5.16343	5.07854	5.07851	5.0237	4.86103	4.72931	4.67783	4.43783	4.34414	4.2199	4.2694	4.22496	4.20761	4.35511	4.15489	4.08851	4.10541	4.0644	3.99509	3.84108	3.97951	3.89032	3.97643	3.95307	4.10327	4.18472	4.3768	24.4375	25.2632	27.4545	28.4865	29.3404	29.3721	25.4474	24.6667	4.56507	4.50293	4.20447	4.27985	4.12236	3.97285	4.03055	3.99818	4.02999	3.97941	4.02536	3.89301	4.00689
position9.label.136	4.80295	4.88576	23.4906	25.2593	26.0893	25.8113	23.9737	4.46792	4.40476	4.21513	4.16794	4.07685	3.9272	3.84481	3.95687	3.99835	3.94461	3.88677	3.86131	3.78409	3.79551	3.78665	3.82125	3.77198	3.82229	3.89449	3.90097	3.91592	3.9347	4.00322	4.12185	4.12741	4.14175	22.7368	24.5217	23.3462	23.3889	4.0819	4.06813	4.01505	3.93914	3.88952	3.79545	3.83755	3.81424	3.84267	3.76603	3.78465	3.74456
position9.label.155	7.34217	7.2232	7.18147	25.4118	7.19585	7.02284	6.89128	7.17089	6.86752	6.84291	6.47649	6.38168	6.16986	6.42785	6.1972	6.25468	6.17215	5.97604	5.87343	5.94417	5.96478	6.16398	5.98042	6.16319	6.16646	5.91605	5.94161	6.0025	5.91844	5.95358	27.3333	35.16	37.0588	40.0513	48.4167	39.8205	38.1892	33.3143	31.6	26.7619	5.69231	5.74283	5.60749	5.62685	5.75394	5.68756	5.71648	5.36869	5.26342
uORF-TOC1_Te3_Rep2
cell label	frame00	frame01	frame02	frame03	frame04	frame05	frame06	frame07	frame08	frame09	frame10	frame11	frame12	frame13	frame14	frame15	frame16	frame17	frame18	frame19	frame20	frame21	frame22	frame23	frame24	frame25	frame26	frame27	frame28	frame29	frame30	frame31	frame32	frame33	frame34	frame35	frame36	frame37	frame38	frame39	frame40	frame41	frame42	frame43	frame44	frame45	frame46	frame47	frame48
position12.label.030	23	27.6364	28.551	29.0635	31.75	29.8182	26.5854	6.94543	6.76813	6.54837	6.38769	6.31313	6.16169	6.29541	6.06766	5.5853	5.55927	5.46266	5.54098	5.44638	5.65117	5.45349	5.22499	5.44258	5.38797	5.6478	5.56854	5.51494	5.42296	5.31311	27.4444	39.5306	5.41203	51.6429	5.10593	4.77123	4.89744	5.3554	5.46859	5.27502	5.12606	5.25045	4.80005	4.78703	4.78741	4.8921	4.79662	5.04236	5.08256
position12.label.044	5.32971	5.37791	5.37041	5.3105	5.29875	5.13313	5.0381	4.99618	5.13808	4.96354	4.80753	4.80273	4.79944	4.79541	4.86241	4.77979	4.72458	4.56175	4.59447	4.63633	4.70202	4.65103	4.39439	4.75341	4.70106	4.82716	4.96308	4.91714	4.90526	27.0488	29.6383	28.0652	24.8723	24.1961	22.5294	3.06254	67.2778	4.62733	4.63401	4.13628	4.08824	4.05722	4.08783	4.22241	4.22697	4.19155	4.06988	4.05831	4.31446
position12.label.064	5.83047	5.88716	5.84696	5.70436	5.7448	5.63531	5.44293	5.39897	5.28254	5.27617	5.03464	4.97029	4.79695	4.90742	4.91502	4.93179	4.97257	4.57606	4.66282	4.55848	4.62557	4.79047	4.60533	4.82683	5.10658	25	26.1321	30.6164	33.9884	35.4624	37.7889	38.6018	41.4272	40.5926	34.6	32.5641	24.4	4.76634	4.53874	4.44201	4.44715	4.47025	4.38012	4.34713	4.41579	4.35768	4.27519	4.29357	4.2011
position12.label.121	25.8	29.9792	29.7451	27.4	26.7073	22.2941	5.14372	5.11355	4.99701	4.91198	4.93873	4.91041	4.96279	4.8738	4.97132	4.78877	4.74609	4.29265	4.60217	4.66318	4.58047	4.52093	4.33731	4.5277	4.62831	4.87671	4.88904	26.4815	30.3333	29.0588	31.6042	26.0789	24.3043	4.96839	4.98718	4.90852	4.75685	4.83614	4.90226	4.82251	4.94505	4.64829	4.64965	4.65028	4.52608	4.66931	4.5779	4.68229	4.82798
position12.label.131	26.8361	32.3704	33.7248	34.6299	35.4957	35.732	5.87947	28.2804	24.303	5.37133	5.13538	5.09657	4.83136	4.89049	4.8964	4.68905	4.68684	4.65027	4.57055	5.23157	5.0318	4.73529	4.95395	5.16838	4.96376	4.74795	5.40259	5.48913	24.0312	28.2254	5.47732	36.8929	43.314	43.0076	50.3828	47.1732	41.0301	35.0894	29.5385	5.19412	5.19675	5.40856	5.17643	4.81752	4.85098	4.9207	5.22708	4.71128	4.33247
position12.label.141	5.63628	5.71867	5.68867	5.59729	5.59799	5.62524	5.35698	5.40039	5.19962	5.26784	5.28538	5.17664	5.22009	5.18682	4.98792	5.08489	5.03179	4.62943	4.8871	4.8698	5.00193	4.92981	4.78758	5.05894	4.94268	4.95061	4.96673	4.96163	5.00186	5.20643	5.74943	5.08552	24.3077	25.2903	25.6562	26.35	5.04159	4.94991	4.96529	4.74498	4.71113	4.72905	4.59234	4.40229	4.45143	4.56632	4.29363	4.6922	5.18455
position12.label.143	5.1386	5.22382	5.15143	5.15979	5.08206	5.07403	5.0703	5.06048	5.01755	4.97207	5.11076	4.93649	5.03109	4.94585	4.91602	4.97554	4.87103	4.85865	4.80739	4.8298	4.96193	4.90387	4.88442	4.93722	4.96476	5.10137	5.09989	5.24849	5.21667	5.38054	23.7692	23.963	24.8667	22.8085	23.7308	22.9643	5.34534	5.19392	5.27572	5.10065	5.11582	5.06295	4.9417	5.02345	4.93603	4.97093	4.8007	4.83855	4.75943
position12.label.157	5.72839	5.7433	5.79591	5.65988	24.2857	5.5567	5.28004	5.43017	5.19661	5.21197	5.13544	5.06599	4.96306	4.95594	5.00741	4.87091	4.96537	4.51926	4.9492	4.91675	4.75794	4.63064	4.7433	4.99172	5.05902	4.87415	5.0883	4.94474	25.5238	35.4348	28.8056	25.7143	4.68807	4.6778	4.97542	4.24484	4.63956	4.5361	4.76344	4.69916	5.03267	4.79328	4.88799	4.52547	4.43112	4.75826	4.71466	4.79947	4.8629
position12.label.161	4.7946	4.87339	5.24841	5.03826	23.125	5.02395	27.8621	26.9298	24.375	4.86818	4.71399	4.69908	4.58527	4.5643	4.56775	4.59926	4.62347	4.25918	4.40252	4.52369	4.50594	4.55451	4.50406	4.5765	4.57288	4.88986	4.80248	4.79015	24.2083	5.09312	28.8767	31.0822	32.3731	31.2289	30.1765	27.5968	24.7353	4.79465	4.85887	4.66287	4.53434	4.64119	4.52716	4.56966	4.39645	4.37162	4.22705	4.23914	4.2934
position12.label.173	6.31582	6.52725	27.3415	33.3333	40.6338	36.4096	34.1316	31.5652	23.9744	6.20084	6.12714	5.81268	5.6519	5.51627	5.59004	5.59847	5.36991	5.25108	5.25694	5.44055	5.37414	5.38786	5.41431	5.75804	5.94635	23.96	26.7872	27.4062	35.5634	33.8659	37.1512	41.1124	38.1531	38.2159	32.7241	29.1212	23.3043	5.4201	5.38259	5.23394	5.18576	5.0744	5.08705	5.06337	5.16085	5.15305	5.11703	5.18589	5.07498
position12.label.175	5.6905	5.78626	5.72091	5.6606	5.56225	5.58468	5.29706	5.43268	5.3751	5.22315	5.14591	4.97076	5.02095	5.00505	4.96216	4.83497	4.74198	4.48682	4.54514	4.59362	4.54288	4.5366	4.51309	4.64516	4.60381	4.69986	4.80054	4.9745	5.13677	25.1071	24.375	26.9167	28.3902	29.5714	30.12	29.7442	25.7778	23.7	5.06606	4.86063	4.75858	4.59591	4.47751	4.48012	4.40196	4.41308	4.3028	4.18333	4.13426
position12.label.176	25.5846	29.0244	30.99	31.79	34.7978	27.7717	26.1299	23.4737	5.27634	5.32737	5.21243	5.13817	5.12907	5.0313	5.0245	4.95354	4.93246	4.75992	4.84411	4.85202	4.86257	4.85999	4.82339	4.8193	4.85977	4.88039	4.97833	5.12701	25.4242	28.5294	30.0814	30.7586	33.6222	31.4815	32.716	28.9216	27.5676	4.87554	4.82628	4.72431	4.59672	4.58041	4.46923	4.46701	4.42279	4.38212	4.33923	4.24178	4.29915
position12.label.182	5.64643	5.77147	5.95886	5.94394	5.84083	5.80798	5.63119	5.42736	5.31494	5.20229	5.16764	5.03345	5.00745	4.95353	4.97791	4.91555	4.88502	4.82603	4.71137	4.73973	4.73103	4.6586	4.64341	4.74047	4.57168	4.73364	4.91303	5.04	23	25.5455	26.5683	29.146	28.586	27.6116	24.6694	25.3429	5.18598	4.88613	4.74207	4.58616	4.56488	4.48177	4.38201	4.28416	4.1693	4.18869	4.16366	4.06634	4.07509
position12.label.191	6.25846	6.25796	6.67747	6.22294	6.41317	6.65882	6.27915	6.17978	5.92055	5.79815	5.67201	5.62739	5.53656	5.2844	5.58159	5.43339	5.61591	5.35468	5.41432	5.41399	5.48478	5.42512	5.23187	5.45133	5.3748	5.54061	5.72288	5.74083	5.84903	6.08065	6.22981	6.25574	6.12261	26.5882	28	25.25	25.68	24.7059	5.96429	5.86798	5.92417	5.71975	5.72187	5.49691	5.49622	5.47928	5.68157	5.70439	5.83792
position12.label.194	24.1765	27.9394	28.08	29.5897	30.5065	27.3143	26.3659	5.5896	5.30548	5.19224	5.09043	5.10669	5.05799	4.97721	5.05567	4.87024	4.87928	4.79823	4.72743	4.79434	4.81492	4.83959	4.73249	4.76892	4.75562	4.81398	4.85989	4.88048	23.5	5.24744	28.1967	5.42452	4.94815	26.4483	4.87867	4.6331	4.82747	4.61108	4.67147	4.64148	4.49589	4.546	4.48142	4.46614	4.4283	4.34581	4.13979	4.30383	4.10066
position12.label.199	4.81883	4.9738	5.11367	5.05662	5.08687	5.16091	23	5.22096	5.00957	5.05417	4.78016	4.83398	4.81896	4.79219	4.71768	4.66781	4.6904	4.71631	4.7002	4.76093	4.78128	4.88782	4.71869	4.89787	4.74962	4.84897	4.83343	4.92947	5.02238	5.16641	4.45943	5.23905	4.53657	4.37193	24.4098	24.4474	24.8864	23.875	5.18828	4.94952	4.86937	4.71412	4.71031	4.54424	4.53687	4.47849	4.34005	4.48201	4.38641
position12.label.201	4.93563	5.24672	4.97324	5.07672	25.2778	24.5625	4.75021	4.93254	4.70641	4.65453	4.42619	4.51951	4.30593	4.37283	4.34096	4.20299	4.10794	4.23119	4.01011	4.13838	4.04713	4.10825	3.95757	4.06245	3.96259	4.02294	4.11272	4.03727	4.03587	4.15773	3.99655	4.275	4.04123	3.90646	4.23361	27.9655	26.9565	26.9412	24.16	4.27565	4.33964	4.00231	3.86132	3.80243	3.66865	3.58291	3.41864	3.42373	3.36126
position13.label.008	4.34752	4.46471	4.40591	4.42079	4.36085	4.3026	4.2587	4.11449	4.06997	4.048	3.96794	4.03682	4.00458	3.97419	3.93146	3.94621	3.87418	3.91753	3.82404	3.87298	4.02469	3.96699	3.98232	4.01952	4.02024	4.07137	4.17717	4.44401	23.6471	25.2391	28.4714	30.9167	31.6849	38.0822	34.3333	29.0645	23.7308	4.78861	4.84368	4.51839	4.55175	4.38057	4.41179	4.55541	4.47705	4.56009	4.68979	4.56229	4.58958
position13.label.015	5.54492	24.7586	24.7534	27.0323	28.2736	6.11805	27.5795	24.1136	5.37708	5.31975	4.59117	4.80008	4.48855	4.52775	4.4712	4.34648	4.44348	4.3715	4.30492	4.3122	4.34223	4.32984	4.32261	4.41029	4.33429	4.6616	4.65504	24.9615	23.8256	32.1491	33.487	37.0709	42.7429	37.0183	35.7679	25.6418	24.5	5.14943	5.13985	4.97312	5.04137	5.36195	5.23052	4.98713	5.15951	5.16346	5.18281	5.16214	5.10976
position13.label.022	4.84747	4.97945	4.9525	4.94821	4.99762	4.85836	4.78219	4.74182	4.62597	4.41926	4.41741	4.57419	4.38218	4.46193	4.46194	4.3678	4.33698	4.34672	4.17762	4.28556	4.31602	4.26404	4.40722	4.44214	4.6189	4.60199	4.70244	4.96063	5.07235	5.37591	25.3	25.6471	28.0755	5.7741	26.2143	5.30934	6.08992	4.88607	4.77139	4.58222	4.46048	4.4206	4.50758	4.53527	4.57287	4.4158	5.04771	4.82305	4.99358
position13.label.025	6.01939	5.99849	5.96832	6.12102	5.78038	5.71257	5.63783	5.57895	5.5427	5.43385	5.13076	5.23998	5.72796	5.07491	5.35867	5.08235	5.14894	5.19004	5.11656	5.052	4.9876	4.89584	5.13187	5.16829	5.06492	5.33566	5.21805	5.09362	27.7879	30.7955	33.1429	36.3692	34.322	41.3947	5.28966	29.7083	24.2174	5.0587	4.87642	4.82815	30.4	5.17195	5.51763	5.34461	5.51197	5.06749	5.37912	5.23566	5.25174
position13.label.040	5.4072	25.7826	28.275	29.9565	30.9565	27.5128	23.3158	5.00938	4.9294	4.82509	4.70556	4.72584	4.71218	4.72127	4.7094	4.63857	4.65645	4.66869	4.67366	4.59297	4.5836	4.53686	4.66158	4.65584	4.65442	4.81605	5.06313	24.75	27.3333	29.9286	33	31.2812	30.1538	5.18312	5.00442	4.8967	4.78547	4.64653	4.72626	4.67219	4.63895	4.61479	4.56594	4.61997	4.63816	4.58811	4.67705	4.62942	4.80943
position13.label.041	5.28857	26.0645	26.4118	29.8947	27.7037	26.8889	4.83176	4.78671	4.72981	4.61363	4.67145	4.56894	4.51814	4.39632	4.47734	4.37302	4.23599	4.35502	4.17384	4.28835	4.28652	4.34692	4.33854	4.42423	4.58001	4.42024	4.54049	4.81084	4.89368	4.80261	24.4444	27.7708	29.0556	29.9123	30.5918	28.82	24.7273	4.94566	4.83931	4.59439	4.73142	4.08002	4.24884	4.33142	4.4829	4.62747	5.12312	5.55799	4.71961
position13.label.042	27.7273	34.1667	33.9167	34.4138	36.1071	7.12974	7.18934	7.01684	6.49113	6.40031	6.26025	6.12974	5.83202	5.48162	5.56632	5.73194	5.47315	5.18344	5.16633	5.23803	5.31541	5.35056	5.24237	5.49598	5.4935	5.90789	5.98104	5.98762	6.07717	6.17701	25.4	26.4286	26.7778	35.1176	30.7429	31.3429	29.0938	32.3	27.28	6.90076	6.8877	7.01932	7.10708	7.12197	6.97977	6.66263	6.80728	6.98292	7.0836
position13.label.058	5.25777	5.32065	5.4392	5.38112	5.4118	5.29022	5.18665	5.0823	5.00677	4.94628	4.83734	4.89532	4.87769	4.86786	4.84773	4.76796	4.70712	4.70755	4.71571	4.64962	4.68303	4.66401	4.64214	4.74352	4.71116	4.80927	4.93327	5.00435	5.1416	5.25837	5.24733	23.9649	23	23.1538	5.37464	5.13718	5.127	4.9172	4.9129	4.94299	4.75875	5.00284	4.92843	4.93532	4.91378	4.81761	4.89487	4.89848	4.93871
position13.label.069	6.07806	6.04858	5.99743	5.7749	5.7315	5.59821	5.66709	5.66068	5.50576	5.39714	5.40599	5.51378	5.31813	5.32388	5.4112	5.31709	5.18891	5.2716	5.13683	5.24159	5.25822	5.11508	5.13649	5.24049	5.43821	5.38028	5.58142	5.48529	5.54158	5.64252	5.87434	5.69328	23.0385	25	5.88265	24.6111	5.84538	5.86501	5.81297	5.76842	5.76444	5.70798	5.67574	5.68497	5.7017	5.73237	5.62818	5.5583	5.54793
position13.label.070	37.4203	36.1667	42.038	39.4366	35.3837	34.3881	28.4107	23.5294	6.25519	6.17966	5.93101	5.87282	5.91514	5.78783	5.8715	5.76013	5.65762	5.64855	5.55494	5.75347	5.60127	5.62221	5.55524	5.72245	5.69415	5.85217	24.3611	27.678	30.473	33.4231	33.0843	33.9444	32.7561	31.7465	26.2807	6.08438	5.98562	5.54013	5.78756	5.50836	5.41769	5.34476	5.46023	5.48166	5.44143	5.36109	5.42564	5.39123	5.29145
position13.label.074	25.4267	30.4444	32.7374	35.6196	35.5636	34.5657	31.7174	27.1392	24.4688	5.3004	5.17095	5.0543	5.04361	4.92378	4.92298	4.81059	4.72816	4.70032	4.6424	4.70804	4.68257	4.74767	4.7105	4.68125	4.71951	4.74419	4.71831	4.79842	4.80503	4.86364	4.62616	5.0776	4.98017	5.20857	23.44	35.1613	31.186	26.0968	5.07812	4.96027	4.8236	4.91323	4.75723	4.86472	4.92383	4.86009	4.94887	4.7218	4.68033
position13.label.075	25.9048	33.0581	33.4574	32.828	32.9667	30.4118	27.4444	24.0667	5.53632	5.46038	5.26124	5.39307	5.28943	5.32373	5.20958	5.18039	5.15179	5.03947	5.08241	5.12504	5.1136	5.01769	5.06014	5.11382	5.0439	5.20692	5.13937	5.22762	5.1881	5.25752	5.37475	23	23.5385	24.383	25.275	24.3824	5.50042	25.8148	5.36581	5.22572	5.36614	5.11532	5.48702	5.46552	5.49812	5.54987	5.76425	5.73599	5.59312
position13.label.083	61.2273	57.121	56.7935	66.8686	62.2803	57.4237	46.5521	36.9545	28.1286	25.1351	5.20342	5.31365	5.20564	5.8237	6.04483	4.99802	5.09306	5.58675	5.82328	4.95055	5.19485	5.03128	5.37934	6.32073	6.28501	5.42804	26.1304	32.7831	36.0505	37.4	39.4434	37.6827	34.3491	29.9579	25.1364	5.43494	5.55956	6.2287	4.86047	5.04053	4.83174	4.91028	4.83894	5.2932	4.76489	4.5559	4.57376	4.94813	5.2072
position13.label.089	5.31266	5.52251	23.1316	24.2692	24.2041	24.5556	5.51292	5.42388	5.33368	5.11119	5.15264	5.02044	5.11914	4.97239	5.08046	4.99851	4.89373	4.83038	4.76332	4.86011	4.9225	4.74767	4.81226	4.89757	4.88569	4.98709	5.11957	5.19545	5.27276	24.8864	25.3621	29.2182	27.7656	6.22872	25.5625	5.7044	5.65159	5.43945	5.60928	5.51831	5.48197	5.7057	5.83108	5.72911	5.69309	5.51705	5.55516	5.62352	5.76011
position13.label.099	5.6521	5.69641	22.6	23.8636	5.67696	5.41293	5.34831	5.30461	5.11509	5.08006	5.06158	5.95616	5.22363	5.14566	5.09846	5.22659	5.23668	5.19838	5.17266	5.26954	5.44595	5.3379	5.19607	5.17912	5.19832	5.40067	5.24161	5.35666	5.4651	5.46043	23.6111	24.7778	26.3542	24.1321	25.7321	5.63702	5.21493	4.97209	5.08943	4.93993	5.87406	5.7931	5.03378	5.21521	5.10991	5.01269	5.13447	4.78757	4.66173
position13.label.100	5.48663	5.49985	5.48485	24.1905	24.7347	25.16	5.4428	5.28811	5.27192	5.21884	5.14377	5.05152	5.04384	5.04169	4.9632	4.97632	4.86276	4.81254	4.72907	4.805	4.79789	4.79746	4.80229	4.95661	4.90667	5.15075	5.17848	5.33803	24.5926	24.5636	25.9859	29.0714	31.5114	32.1111	32.3068	29.494	26.2973	26.8667	23.6286	5.29172	5.11149	5.24034	5.25107	5.18266	5.23317	5.20852	5.12206	5.19536	5.22908
position13.label.113	7.19328	7.15774	6.96756	6.91935	6.94408	6.55179	6.51759	6.46468	6.40472	6.35622	6.27407	6.23343	6.28437	6.17824	6.55823	6.41311	6.03657	5.95403	5.94816	6.08862	6.11512	6.30755	6.23247	6.7277	6.75869	6.60695	6.89488	26.2	27.3103	28.9	36.6727	35.5362	41.2923	44.875	49.4821	44.566	43.9	38.2667	30.7436	24.4815	6.89328	6.61115	6.44418	6.53304	6.40056	6.46238	6.22333	6.18807	6.16573
position13.label.129	38.5	40.8974	53.2029	49.0625	52.9674	64.8118	58.8218	54.6211	48.2917	37.5464	67.4375	5.49629	5.29439	5.02566	4.91647	4.91208	4.93056	4.82972	4.92758	4.65909	4.62536	4.4802	4.31596	4.53645	4.99597	5.04318	4.22738	25.3448	27.4304	31.3	35.8295	37.2841	42.234	50.186	46.7143	45.7071	42.614	33.5109	33.3947	25.3077	5.06019	5.04569	4.66732	5.2371	4.38579	4.51883	4.86472	5.38449	4.97845
position13.label.135	5.86968	5.82116	23.05	24.675	27.3111	26.2157	24.5278	5.42347	5.32014	5.18657	5.03802	4.85774	5.0534	4.91534	4.8121	5.98298	5.73816	4.8008	4.65318	4.54759	4.48053	4.37698	4.58982	4.33426	4.42068	4.50799	4.67284	4.53491	27.1	27.8056	28.2045	27.1515	4.97478	25.8947	27.7188	26.625	4.67057	4.83578	4.60141	4.6635	5.07735	5.14644	4.86615	5.07792	5.03493	5.07566	4.95864	5.08828	5.24792
position13.label.136	5.44997	5.57322	5.66688	5.70543	5.59195	5.58748	5.57957	5.51743	5.2802	5.19051	5.09487	5.14674	5.07357	5.04141	4.93628	4.84936	4.73657	4.71343	4.68912	4.81873	4.65569	4.57328	4.67097	4.82833	4.70075	4.87521	4.9571	4.94474	5.10297	25.8276	24.186	25.8971	26.075	24.325	24.7407	5.12473	5.0694	4.90966	4.727	4.74284	4.59151	5.66094	4.79309	4.89226	4.89265	4.90283	4.81635	4.97723	4.93386
position13.label.137	6.96931	34.6271	43.1667	50.6818	48.8485	45.95	38.5593	31.3091	25.8889	5.94601	5.66595	5.55803	5.42219	5.3328	5.30519	5.2781	5.06605	5.03041	4.932	4.8844	5.05392	4.88917	4.88761	4.79239	4.74307	4.83477	4.92413	5.01284	25.8913	29.54	34.9286	39.7302	43.5429	49.0441	51.1471	45.3699	43.6119	34.5932	26.2889	4.74942	4.29515	4.45496	4.39918	4.48083	4.53256	4.42597	4.42597	4.39655	4.28115
position13.label.149	6.78648	6.7554	6.76995	6.65894	6.52963	6.2553	6.11447	6.18825	5.90013	5.86292	5.78261	5.77943	5.73111	5.70303	5.59327	5.61412	5.43428	5.41119	5.43366	5.32992	5.375	5.45159	5.18874	5.23121	5.08859	5.13636	5.31998	5.2658	5.45579	23.6071	24.9167	25.6545	26.0926	29.2444	25.1842	23.6471	5.14258	4.84313	4.70151	4.69249	4.57976	4.5891	4.61036	4.49503	4.63068	4.54504	4.37739	4.40238	4.47482
position13.label.150	5.80858	5.77356	5.8333	5.88935	5.91487	5.81284	5.5826	5.69682	5.4898	5.45497	5.42936	5.40154	5.41991	5.40734	5.42554	5.34846	5.3836	5.1947	5.28342	5.35815	5.37497	5.40248	5.26598	5.4656	5.43247	5.44119	5.61367	6.68935	24.2778	26.52	27.5077	28.2727	27.9865	28.7077	26.7576	5.82117	5.65377	5.82865	5.73265	5.59245	5.71657	5.66281	5.70418	5.62763	5.55982	5.42793	5.44062	5.60489	5.37114
position13.label.158	5.64545	5.71527	5.7329	5.66099	5.49236	5.48359	5.54179	5.33854	5.26678	5.12091	5.04828	4.91867	4.77476	4.83455	4.80349	4.72291	4.70876	4.63714	4.67099	4.58882	4.68649	4.54412	4.59418	4.65546	4.51599	4.56734	4.54662	4.54904	4.56086	4.66681	25.6875	27.7	27.4643	33.0769	31.3824	32.4419	31.1951	4.7458	27.4615	4.52564	4.4251	4.57839	4.58305	4.62241	4.68351	4.6786	4.50978	4.55773	4.44757
position13.label.166	24.9583	32.3188	40.0127	44.3537	42.6593	35.8542	36.7733	28.8305	24.8125	8.27823	7.715	7.50197	7.34473	7.21219	7.02233	7.27122	7.5814	7.52672	7.46319	6.89973	6.83228	6.83333	6.54948	6.46716	6.68455	7.63542	7.88769	26.0968	26.72	33.3836	36.9041	38.6494	7.58799	41.5	43.0104	46.0435	40.962	42.2593	33.039	26.2692	6.62137	6.86537	5.4395	6.6501	6.60041	6.63179	6.68232	6.546	6.94589
position13.label.171	6.40722	6.75461	6.70809	26.3036	28.25	24.6809	6.40543	6.29786	5.89242	5.86007	5.71237	5.59221	5.50245	5.44596	5.35027	5.3996	5.41101	5.27973	5.26198	5.43256	5.53069	5.42082	5.55935	5.73795	5.98663	25.6471	31.75	39.8551	43.1857	48.9324	45.7571	52.2235	46.2111	46.4598	44.2174	39.8182	33.3974	27.2075	6.62753	6.60679	6.52831	6.56168	6.329	6.44914	6.2976	6.09616	6.4169	5.99768	6.16422
position13.label.199	5.3108	5.32807	5.329	5.39084	5.38587	5.39851	5.30845	5.30734	5.28571	5.23459	5.16084	5.20987	5.14548	5.136	5.11756	5.06969	4.99927	4.97203	4.9908	4.94535	4.87751	4.91616	4.98931	4.95176	4.95224	5.08139	5.13643	5.27842	5.22572	5.2746	23.0323	24.4688	26.7983	26.9316	27.4286	27.5138	24.9479	5.4818	23	5.37907	5.19381	5.11028	5.06458	5.10305	5.08886	5.00873	5.69757	5.12379	5.87067
position13.label.201	5.43421	5.4604	22.6452	24.9574	25.3469	25.4231	24.2	5.04961	4.7843	4.90783	4.65943	4.62678	4.56598	4.54419	4.56051	4.48014	4.42583	4.59231	4.52195	4.6166	4.6765	4.54198	4.53749	4.72846	4.43918	4.86519	4.90844	4.87072	5.85326	5.02286	23.9211	24.8085	27.0893	26.0806	24.6957	5.13484	5.09271	4.7014	4.89726	5.83596	4.81347	4.22687	4.5101	4.91954	4.80293	4.76013	4.81299	4.30226	3.59178
position13.label.212	25.3636	29.5	34.6667	35.2353	33.1724	30.2881	28.5208	25.2857	4.81652	4.36832	4.29054	4.26239	4.20282	4.13478	4.08125	4.03975	3.93739	3.92627	3.95865	3.84195	3.95122	3.9421	3.93888	4.18557	4.42907	25.6333	29.6863	34.2258	36.1833	35.127	31.0606	29	4.62602	4.31376	4.15257	3.92558	3.7709	3.75934	3.77032	3.77207	3.8183	3.76933	3.82112	3.72981	3.8347	3.7746	3.96965	4.42526	25.6765
position14.label.012	34.75	40.4722	5.60531	52.7143	51.1964	53.58	53.4375	41.9615	34.88	26.2143	5.17191	5.08316	5.02461	4.90662	4.85068	4.9383	4.80525	4.88993	4.8662	4.93283	4.81466	4.88902	4.85625	4.97297	4.82452	4.92063	4.85698	5.11223	26.4483	28.6154	33.2	35.85	40.7	33.1224	30.0417	26.2143	27.9429	5.13364	5.08641	4.85199	5.00028	4.95875	4.75179	4.6939	4.47895	4.11857	4.71942	4.51535	4.51685
position14.label.043	6.64505	6.75885	27.2609	35	36.4375	37.2414	36.129	30.7143	24.65	6.22632	5.92006	5.86736	5.75137	5.62773	5.46877	5.5674	5.31955	5.32436	5.19869	5.25792	5.34234	5.16306	5.01088	5.59518	5.66303	5.65818	24.5185	29.16	35.2258	48.4769	45.8873	5.80199	55.1644	51.9351	50.4286	37.3623	29.5686	5.85879	5.8631	5.71831	34.0351	5.63701	32.7143	5.64873	32.75	5.71066	5.41225	5.40556	5.97603
position14.label.045	25.5738	29.4342	32.012	31.5366	6.06069	31.8072	5.80635	24.6667	5.36183	5.1726	4.99573	4.97783	4.86546	4.89909	4.88659	4.8006	4.75225	4.64248	4.63391	4.75673	4.66886	4.68305	4.52712	4.72776	4.59917	4.70828	4.86971	4.84764	5.05853	4.59993	24.6552	24.5957	24.16	5.32948	5.36311	5.07583	5.01674	5.04532	5.14313	5.04495	4.98712	4.86702	5.05985	5.09647	5.07251	5.21613	5.16597	5.29393	5.71232
position14.label.055	28.2121	30.375	34.5581	32	32.0196	34.9714	27.3333	26.2308	5.22115	5.02476	4.88386	4.59036	4.61559	4.63239	4.52762	4.53589	4.44668	4.32471	4.29451	4.43416	4.54598	4.40186	4.51291	4.75394	4.63004	4.64851	5.00278	25.1786	29.1562	4.68053	34.6765	41.8409	5.11345	32.5429	31.3421	28.7308	5.15261	5.04436	4.93704	4.8727	5.01242	5.14202	5.07907	5.44883	4.98494	5.33777	5.32717	5.32313	5.36753
position14.label.062	31.9524	36.1954	39.6333	37.573	36.5814	32.35	28.6607	24.3125	5.25825	5.01471	4.85194	4.82838	4.72992	4.7105	4.66691	4.5616	4.52455	4.46139	4.52182	4.59056	4.59861	4.61144	4.66939	4.54288	4.6377	4.80639	5.02089	24.4118	25.7353	27.6744	26.75	25.8293	24.6364	4.88737	4.77323	4.82573	5.3236	4.71151	4.64079	4.6904	4.61217	4.61717	4.73768	4.78133	4.95326	4.69661	4.39336	4.63582	4.87345
position14.label.112	5.82219	6.34744	6.27674	5.81008	6.11534	6.15807	6.00872	6.0812	6.05548	5.81009	6.13551	5.83595	6.06158	5.69475	5.56018	5.93615	5.51892	5.75285	4.78091	5.40345	5.55153	5.5159	5.08174	5.28708	5.21773	5.21665	5.34725	5.44848	5.51048	5.63331	24.3	25.5	26.7547	29.0638	29.1714	5.48184	5.93864	5.55583	5.67679	5.45717	5.28689	5.09721	5.08632	5.00918	4.98392	4.96618	4.8707	4.83995	4.75154
position14.label.128	24	27.8256	32.2755	32.3394	33.6762	31.1122	29.5227	24.8696	22.7059	6.13066	5.98886	5.99981	6.01875	6.03129	5.84717	5.92321	5.77896	5.83688	5.76473	5.73888	5.85329	5.75523	5.85405	5.958	5.8588	6.02471	6.06994	6.12814	22.9524	23.7091	24.012	6.5883	25.885	25.2984	25.5213	23.9897	23.3056	6.68141	6.64949	6.17144	6.30809	6.1781	6.29614	6.05132	5.99643	6.18933	6.28442	6.37021	6.2436
position14.label.160	25.8136	28.8472	28.7363	29.6543	29.4588	26.3571	23.7619	5.57717	5.29821	5.17244	6.16514	5.52997	5.62322	5.54813	5.53606	5.51349	5.53798	5.77856	6.03584	5.58793	5.63318	5.6887	5.72209	6.07242	6.06644	6.14583	23.3684	24.5227	25.3803	27.8462	27.3333	28.5333	25.2439	24.125	6.44964	6.22514	6.07104	6.13318	5.91285	6.33411	6.21456	6.23609	6.24517	6.396	6.28191	6.59485	6.57623	6.58128	23.4706
position14.label.227	5.88064	5.77196	5.41952	24.2581	23.9302	22.3673	5.32419	5.11985	4.92666	4.76812	4.71238	4.67052	4.61507	4.57967	4.67201	4.58504	4.58039	4.53327	4.52409	4.54756	4.57947	4.52519	4.58493	4.50145	4.62969	4.78097	4.87959	4.94186	5.79182	4.91891	24	23.375	24.625	5.08392	4.77041	5.28594	4.73554	4.659	4.60359	4.66638	4.47335	4.57635	4.59633	4.60978	4.51866	4.55771	4.3738	4.55931	4.83842
position15.label.123	5.43218	5.65501	29.3125	29.2069	30.973	27.5	27.1154	5.22286	4.95792	4.70866	4.55239	4.61642	4.57112	4.46697	4.37235	4.56623	4.34521	4.40414	4.23493	4.25686	4.31961	4.20392	4.16901	4.38196	4.38937	4.44517	4.69314	5.08906	4.96636	5.05851	5.81322	28.129	24.7391	5.74589	6.06277	5.26604	4.83715	4.83214	4.76585	4.58392	4.60119	4.6729	4.74611	4.72155	4.7706	4.77803	4.53719	4.69632	4.7897
position15.label.131	11.3501	11.2563	25.2632	11.4011	31.2857	31.0612	29.5962	10.7713	27.8333	24.9394	25.05	8.93206	8.625	8.74365	8.52644	8.52086	8.13004	8.24472	8.26164	7.87171	7.69155	8.32287	8.21094	8.44186	8.27514	8.60263	8.28009	8.54024	9.08602	9.11944	27	24.9677	29.275	34.1064	36.2903	39.0152	42.678	42.3016	41.6552	42.431	35.7143	32.3256	27.0488	24.5238	7.84318	7.82302	7.25427	7.37488	7.09945
position16.label.005	4.8501	4.88465	23.0526	23.4286	23.8235	4.72293	4.76256	4.67171	4.49735	4.38254	4.35471	4.21816	4.19113	4.32405	4.36239	4.23277	4.43055	4.49643	4.18094	4.43795	4.33564	4.20476	4.21506	4.36056	4.40814	4.65423	4.39105	25.8	26.725	27.9302	30.1154	37	29.4167	28.55	24.5	4.46974	4.57447	4.38081	4.2346	4.00194	3.94098	4.109	4.35461	4.21784	4.14368	4.2105	4.21329	3.96087	4.02866
position16.label.013	35.2701	40.1507	42.2657	43.3188	43.7353	35.0625	31.8993	26.5802	6.64727	6.24798	6.03693	6.16397	6.05864	5.91813	5.82165	6.32587	6.26253	5.43475	5.26668	6.29225	6.34949	5.47397	5.4798	5.61995	5.54675	4.96758	25.4603	28.7938	30.7627	31.36	36.4254	7.63792	30.5462	6.73497	24.4	6.67771	6.59436	5.79721	6.74874	5.80578	6.14092	5.51943	4.04257	5.0069	5.62905	5.48139	5.64511	5.88347	4.90463
position16.label.015	25.2333	27.2639	5.75023	29.0375	28.4324	28.7595	27.2821	24.0851	5.09488	4.82952	4.74337	4.68701	4.60218	4.63969	4.63944	4.55324	4.50032	4.45452	4.43504	4.46422	4.50952	4.50831	4.46223	4.45008	4.4059	4.60321	4.60714	25.2759	29.4839	29.7125	38.2826	39.8526	48.6489	52.6304	54.404	49.7292	44.1059	31.2963	5.20686	5.15338	5.09484	5.02137	5.03069	4.91056	4.84585	4.92507	4.98396	4.86501	4.91674
position16.label.054	6.41832	6.56779	6.45904	6.27188	27.4118	6.35777	6.14674	5.81473	5.4992	5.42852	5.21928	5.34568	5.37728	5.10786	5.17043	5.2548	5.16849	4.99725	33.8438	23.4444	5.11236	4.91966	26.2793	5.23674	5.27118	26.5333	30.5667	26.3103	5.53958	32.325	32.9487	33.4727	34.0667	28.2453	28.0571	25	4.99549	4.65857	4.60464	4.76768	4.6814	4.93953	4.86162	4.70405	4.65301	4.84291	4.67166	5.20128	5.16655
position16.label.069	33.4459	34.2892	41.4667	6.61148	39.5119	35.5059	35.7973	27.2424	24.0541	6.25316	6.11873	5.98756	6.12003	5.77685	5.7119	5.6527	5.50232	5.33065	5.33019	5.37009	5.47432	5.34844	5.33689	5.30825	5.18695	5.35087	5.33851	5.43641	5.25118	5.38548	5.43583	5.13474	5.51819	56.25	5.05398	5.09325	4.76905	4.66657	5.15764	5.15751	5.02995	5.09661	5.12218	4.94228	5.06078	5.10067	5.0091	66.4545	60.375
position16.label.139	25.125	26.7353	27.0889	30.5185	30.7966	30.4915	28.1636	29.2	23.9706	5.09364	4.90879	4.83518	4.94741	4.84385	4.89766	4.84345	4.93986	5.03415	5.05859	5.03755	4.86467	4.82477	4.82717	4.85315	4.68486	4.91996	5.3296	28.0652	33.7593	32.7931	32.4098	33.7586	32.2131	28.5789	25.1304	5.03894	5.01463	4.94457	4.97971	4.88794	5.11193	4.92087	5.44675	4.8995	4.95421	4.9048	4.99188	4.99917	4.97974
position16.label.160	7.6715	30.0417	30.617	29.5345	23.96	24.1538	6.54193	6.13976	5.98324	5.68692	5.40886	5.3769	5.27035	5.20653	5.11236	5.17694	5.09612	5.04925	4.84045	4.93657	4.90378	4.90383	4.84552	4.87645	4.89499	5.14412	5.1718	5.36221	26.0303	24.5484	33.5192	32.4082	39.8936	37.26	32.0851	25	5.82996	5.91693	5.47486	5.38555	5.1723	5.25271	5.19925	5.39759	5.30036	5.30714	5.28057	5.5783	5.36986
position16.label.162	4.84749	4.91435	4.74972	22.9444	4.75216	4.83518	4.58631	4.48845	4.40123	4.5	4.48152	4.4363	4.75473	4.52766	4.46215	4.42668	4.45205	4.6825	4.64406	5.05408	4.62384	4.75715	5.49255	25.9773	29.5065	29.8736	35.5955	33.8365	33.6207	30.7024	27.2373	4.72517	4.6922	4.83286	4.46285	4.42047	4.48218	4.52527	4.79056	5.38111	4.94905	6.17244	5.7177	5.3765	5.98822	6.68338	25.1029	8.31017	36.7586
position16.label.170	5.93027	6.06005	5.95533	5.96641	6.05973	5.7383	5.78732	5.55769	5.24388	5.2892	5.1426	5.08799	5.15269	5.09774	5.107	5.18517	5.06091	4.97766	5.0268	4.94641	4.96771	4.89438	4.96911	5.04501	5.02011	5.16294	5.27556	25.4211	30.8333	35.5652	35.8533	38.0909	38.5625	37.0256	32.0448	26.7377	5.43879	5.19806	5.10729	4.89932	4.71229	4.98122	4.78612	4.74733	4.73239	4.55595	4.67109	4.66614	4.57303
position16.label.173	4.92972	5.00712	4.96805	4.96865	24	5.09438	5.0643	4.9971	4.82493	4.81587	4.69602	4.67202	4.6878	4.59206	4.57433	4.63052	4.48756	4.53889	4.53892	4.52342	4.55181	4.53622	4.62368	4.62865	4.93475	4.99944	5.03454	5.73605	26.2105	29.1915	29.2241	32.4444	31.7925	28.0179	26.9167	6.26611	5.20225	5.13396	4.86325	4.76118	4.86932	5.45335	4.77831	5.08	4.71136	4.69046	5.14295	5.03181	5.05138
position16.label.188	26.8955	30.0208	29.7736	32.0187	31.0962	28.6162	30.1034	25	5.1218	5.20011	5.12099	5.03791	5.15776	5.14255	5.01447	5.06491	5.06664	5.01394	5.03334	5.07995	5.10033	5.1144	5.00655	5.06163	5.12266	5.25708	25.6557	30.6875	34.8547	35.9262	39.1545	41.2188	5.89845	36.114	5.69759	26.5455	22.3333	5.26574	5.07249	4.98064	5.0325	5.04815	5.03306	5.06735	4.95619	4.90337	5.82544	4.98753	5.0566
position16.label.196	5.64154	5.63772	5.42115	5.4755	5.40987	5.27712	5.25679	5.1215	5.07197	5.00185	5.19739	4.83731	4.93533	4.93516	5.08129	4.9559	5.13109	4.91594	4.87613	4.81241	4.8181	4.73093	4.73349	4.86192	4.71635	4.92739	4.5806	4.71306	24.6757	30.8857	27.7	33.9756	28.2174	26.2	25.4138	4.81586	4.66934	4.75269	4.75322	4.61339	4.13909	4.63557	4.29718	4.34191	4.04917	4.16682	4.21559	3.95813	3.80836
position16.label.199	4.91644	4.97976	4.92142	4.91664	5.00211	4.80143	4.8907	4.80206	4.67966	4.73809	4.69286	4.69852	4.74437	4.81373	4.69261	4.82971	4.71604	4.70594	4.68183	4.68003	4.68756	4.67739	4.80494	4.70313	4.55606	4.72279	4.86312	4.83876	28.1351	33.7463	38.5672	44.52	50.7857	47.4805	43.4938	41.6667	35.6825	25.6304	4.97967	4.87633	4.46787	4.77847	4.71082	4.75389	4.59721	4.70209	4.61623	4.73411	4.72469
position17.label.081	5.34845	5.33914	5.40365	5.4344	22.9444	22.6667	21.7059	5.12786	4.99499	4.85748	4.77176	4.6843	4.60503	4.68531	4.94336	4.95787	4.90234	4.81987	4.64367	5.04496	4.69935	4.75881	4.69954	4.81567	4.51968	4.69394	4.66735	4.7752	4.66795	4.95929	5.00234	21.2857	25.075	24	23.7436	22.6316	4.94723	4.58067	4.7623	4.83847	4.52734	4.49097	4.73803	5.32374	4.56739	4.58687	4.50934	5.40076	5.34282
position17.label.094	6.50312	24.1176	6.27198	23.3158	6.58257	6.57283	6.53498	6.32615	5.97073	6.0473	5.93182	5.85028	5.77726	5.80609	5.73805	5.71285	5.56742	5.50449	5.3732	5.45198	5.54911	5.63003	5.66427	5.75893	26.3125	30.6296	28.7838	36.15	37.9333	38.8	38.2791	35.5909	34.3095	33.1	28.4194	5.50655	5.49191	5.20747	5.11659	5.08282	4.86537	5.26697	5.17335	5.50942	5.29916	5.30368	5.32248	5.61974	5.61901
position17.label.095	37.2254	40.7733	39.0685	36.5676	32.8615	33.8507	30.8163	28.0755	24.3929	9.11179	9.18254	9.2152	9.0425	8.48238	8.30609	8.58124	8.08118	8.36491	8.15893	8.43369	8.09409	8.2793	8.13409	8.29645	8.32868	8.33687	8.44647	25.3	25.8	26.413	29.2632	9.16561	9.31193	33.2727	31.6508	27.7407	24.7955	23.55	8.10043	8.0398	7.20749	7.91156	7.67366	7.99659	7.76877	7.73528	7.85633	7.86285	7.81048
position17.label.101	35.7619	36.7846	41.9	37.5522	36.375	37.6716	34.6167	33.5333	25.3182	4.91119	4.73388	4.69707	4.67306	4.5779	4.58223	4.59082	4.49986	4.39877	4.42628	4.39146	4.45809	4.26357	4.32508	4.34459	4.24396	4.25945	4.33437	4.41631	24.6667	28.2619	31.8966	37.5469	33.9242	5.03896	38.7532	33.4366	30.2	27.7273	4.73505	4.64111	4.53041	4.52311	4.6097	4.88294	4.54675	4.53001	4.51928	4.91786	4.89267
position17.label.106	26.1333	28.2889	29.05	33.5625	30.1486	29.7761	29.2308	26.7609	4.65875	4.67381	4.59909	4.53483	4.4785	4.38045	4.2951	4.43012	4.27613	4.34784	4.20554	4.25258	4.32999	4.30846	4.41273	4.15938	4.20982	4.4274	4.88517	4.83251	5.04497	5.06806	4.872	24.64	31.2245	33.449	31.8889	33.8302	25.7692	23.6	4.76134	4.58765	4.53973	4.93064	4.45619	4.18523	4.60924	4.40982	4.53391	4.31641	4.13327
position17.label.107	5.51825	5.47152	5.20829	24.7826	5.42061	5.24075	5.16732	4.98301	4.70337	4.73948	4.71904	4.64826	4.61887	4.52824	4.49941	4.58157	4.45364	4.37294	4.28613	4.3454	4.30046	4.27876	4.23316	4.11633	4.39186	4.39612	4.34252	4.29653	4.34834	24.1905	24.86	24.1875	4.54023	4.30782	4.23665	4.05433	4.19383	3.99489	3.87161	4.00111	3.71161	4.10781	3.9047	5.12159	3.98004	3.67592	3.94904	5.00563	5.15918
position17.label.117	5.11533	5.15809	5.27373	5.28894	5.23247	5.09604	5.07176	4.94852	4.80385	4.65356	4.66716	4.60175	4.61926	4.48575	4.55965	4.44286	4.37322	4.38157	4.37082	4.34832	4.45547	4.23737	4.37413	4.42246	4.37179	4.25979	4.37845	4.51958	4.64048	4.77529	4.87561	4.86528	5.21831	4.83951	22.8222	5.46013	24.2642	22.9231	4.97652	4.84237	4.78938	4.50062	4.35663	4.35258	4.33976	4.28215	4.2939	4.47231	4.52177
uORF-TOC1_Te22_Rep2
cell label	frame00	frame01	frame02	frame03	frame04	frame05	frame06	frame07	frame08	frame09	frame10	frame11	frame12	frame13	frame14	frame15	frame16	frame17	frame18	frame19	frame20	frame21	frame22	frame23	frame24	frame25	frame26	frame27	frame28	frame29	frame30	frame31	frame32	frame33	frame34	frame35	frame36	frame37	frame38	frame39	frame40	frame41	frame42	frame43	frame44	frame45	frame46	frame47	frame48
position1.label.004	3.60073	3.71352	3.92798	25.2308	24.1071	27.7	25.08	3.70226	3.5867	3.57449	3.36035	3.37386	3.24084	3.18959	3.18931	3.19093	3.13158	3.15181	3.13708	3.17136	3.07865	3.01767	3.0702	3.1571	3.14279	3.14912	3.30542	3.48958	3.62769	25.7727	28.5897	29.5263	32.3393	29.1228	29.871	29.9298	29.0909	24.8889	3.95915	3.56051	3.87292	3.92046	3.84165	3.91559	4.1531	4.05936	3.81301	3.81509	3.7637
position1.label.006	4.83083	4.96583	4.92372	4.91307	4.88707	4.83242	4.66363	4.59912	4.63527	4.50347	4.48597	4.43126	4.3943	4.36603	4.43768	4.32504	4.28147	4.28647	4.25084	4.2476	4.14988	4.20168	4.19953	4.23557	4.29127	4.33413	4.3096	4.31282	4.40959	4.17967	4.57656	4.61105	4.65099	21.8	24.3182	25.6364	23.4583	4.76457	4.58258	3.98166	4.51646	4.46821	4.49459	4.5261	4.85857	4.46201	4.46445	5.13815	4.78942
position1.label.010	4.24277	26.2571	28.7234	32.0192	29.6087	27.6383	24.7	3.91467	3.88928	3.82294	3.6966	3.60249	3.67702	3.72216	3.70889	3.65954	3.61289	3.5978	3.67874	3.59059	3.64566	3.63164	3.62101	3.57103	3.71679	3.70471	3.86179	25.1935	31.082	35.029	38.9437	38.963	41.2278	41.2676	39.1857	36.5758	29.0566	26.5625	4.01522	3.4369	4.29004	3.80179	3.79048	4.09712	4.11407	3.73065	3.76802	4.07011	4.11752
position1.label.012	4.3429	4.75311	32.2741	34.3295	36.0282	38.5214	35	28.3947	4.30793	4.196	4.14005	3.98182	3.83069	4.00655	3.94323	3.95148	3.90347	3.94641	3.91634	3.88424	3.93718	3.94039	4.03366	3.97094	4.00535	4.05989	4.22031	4.36292	23.1154	27.5644	31.907	33.1098	37.686	39.9943	38.8204	35.2934	34.36	27.8957	24.1525	3.73267	4.23974	4.10716	4.13495	4.06327	4.68508	4.14054	4.80405	4.77101	4.82045
position1.label.014	4.08592	4.09074	4.09625	4.05484	3.98286	3.9195	3.96042	3.93609	3.90926	3.74388	3.69994	3.50856	3.61576	3.56527	3.61937	3.40273	3.43566	3.38457	3.345	3.30445	3.48008	3.28183	3.37105	3.33111	3.28965	3.39856	3.34489	3.43083	3.48183	3.40116	3.74915	24.7368	27.9231	32.2203	35.3676	38.7746	36.9016	33.6538	29.119	3.57437	3.77711	3.76765	3.65369	3.66439	3.92035	3.69986	3.72898	3.94217	3.94253
position1.label.016	4.5002	32.5319	40.1613	47.8485	48.1111	49.2192	47.1111	36.2188	27.5778	4.20688	4.11889	3.98738	3.97683	3.88581	3.86608	3.84754	3.83186	3.7766	3.7711	3.74284	3.82929	3.78593	3.74836	3.77428	3.89016	4.08245	24.7333	32.4074	39.3562	52.7976	59.3736	65.4536	64.89	67.3048	68.8404	60	54.2234	45.9643	41.0123	30.4386	26.0294	4.32976	4.1725	3.98577	4.47889	4.30019	4.00651	4.3735	4.38884
position1.label.018	29.7216	32.0088	36.3103	37.6	32.2609	30.6729	26.0638	24.5385	3.97218	3.9483	3.70683	3.62993	3.60918	3.69071	4.17709	3.75464	3.70068	3.69709	3.75873	3.71244	3.66439	3.70602	3.72066	3.68847	3.34818	3.69819	3.76928	3.83804	3.97914	4.14494	23.5625	24.6711	27.6264	30.3673	31.5319	32.5918	31.0729	27.046	23.825	3.95568	4.72634	3.93599	3.8154	3.6444	4.57022	3.82432	4.31034	4.7493	4.85084
position1.label.021	4.05829	3.96134	23.7917	25.2917	25.0976	27.7143	25.1081	4.10857	3.94211	3.82523	3.68176	3.64536	3.56199	3.57598	3.62273	3.58982	3.54411	3.4699	3.55466	3.48582	3.53391	3.53837	3.58021	3.55471	3.56364	3.58541	3.63913	3.77786	3.84074	4.01283	4.05921	24.1429	29.3099	29.6	29.8966	29.6133	26.1449	25.8333	4.04656	3.46195	3.89748	3.8293	3.76289	3.86444	4.03328	3.88578	3.81988	4.12536	4.15077
position1.label.022	4.06916	4.22148	25.7818	28.1918	27.2658	29.8214	27.6575	25.9167	4.24384	4.10124	4.04695	3.70615	3.7514	3.87057	3.79142	3.8367	3.64434	3.66729	3.74296	3.72389	3.90898	3.68541	3.70715	3.82475	3.81593	3.75352	3.75358	3.76218	3.82535	3.89623	4.18203	24.525	35.6782	44.1649	47.8302	49.6697	46.9052	54.5	54.3982	43.2909	39.9038	33.6	27.0794	23.2857	5.07944	4.62965	3.82142	4.52547	4.62336
position1.label.024	4.15089	4.1385	3.84538	4.34554	4.29931	4.23364	4.21498	4.09885	4.02005	3.94147	3.85341	3.76355	3.83284	3.93382	3.90522	3.87733	3.75693	3.81276	3.79116	3.82432	3.82966	3.83849	3.88955	4.05882	4.14244	25.6538	32.6824	37.1889	38.7475	41.4583	43.0202	37.767	33.9794	29.5217	26.7879	4.29178	4.11941	3.99764	4.0063	3.55447	3.81765	3.85593	3.84965	3.88676	4.44581	3.81005	3.80253	4.57129	4.50191
[truncated: 1,209 more rows]
[truncated: 19 more columns]

## Sheet: EDFig10a_Rep2
Extended Data Fig. 10. Replicate results showing that uORFs confine TOC1-YFP protein expression phase and period length.
[truncated: 67 more rows]

## Sheet: EDFig10a_Rep3
Extended Data Fig. 10. Replicate results showing that uORFs confine TOC1-YFP protein expression phase and period length.
[truncated: 70 more rows]

[truncated: 4 more sheets: EDFig10b_Rep2, EDFig10b_Rep3,  EDFig10c_Rep2, EDFig10c_Rep3]
