# Supplementary material for: Noise reduction by upstream open reading frames
Source: Nat Plants. 2022 May 2;8(5):474–80. doi: 10.1038/s41477-022-01136-8 (PMC9122824; doi:10.1038/s41477-022-01136-8)
Supplement: Source Data Extended Data Fig. 2 — Statistical source data for Extended Data Fig. 2. [file 41477_2022_1136_MOESM6_ESM.xlsx]

## Sheet: EDFig2bc
Extended Data Fig. 2. uORF-mediated translation represses mean signal level and variation in dual uORF/uORFm constructs.
	Rep1					Rep2					Rep3
EDFig 2b	X axis	Y axis	Y error bar (σ)		cell number	X axis	Y axis	Y error bar (σ)		cell number	X axis	Y axis	Y error bar (σ)		cell number
EDFig 2c	X axis		Y axis	Y error bar (σ)		X axis		Y axis	Y error bar (σ)		X axis		Y axis	Y error bar (σ)
	Mean EGFP+mCherry level (μ)	Mean EGFP level (μ)	EGFP variation (%CV)	boostrapt sd of '%CV of mean EGFP level'		Mean EGFP+mCherry level (μ)	Mean EGFP level (μ)	EGFP variation (%CV)	boostrapt sd of '%CV of mean EGFP level'		Mean EGFP+mCherry level (μ)	Mean EGFP level (μ)	EGFP variation (%CV)	boostrapt sd of '%CV of mean EGFP level'
dual uORF	1123.47	172.396	42.7603	15.5535	116	1123.47	285.183	13.4439	5.42614	737	1123.47	295.676	38.0976	4.91271	422
	2283.42	1187.49	15.5555	0.627671	4386	2283.42	1068.72	16.2477	0.617131	7057	2283.42	1126.27	22.2001	0.43968	5877
	4641.01	2445.01	16.3918	0.500902	2056	4641.01	2430.12	16.6067	0.62004	1474	4641.01	2453.49	16.6632	0.562427	1207
	9432.75	5505.94	17.2941	2.84171	83	9432.75	5664.01	18.9419	0.591288	62	9432.75	5887.83	22.0558	2.78777	64
						19171.8	15184.7	4.30651	0.448359	5	19171.8	13944	10.8452	5.78571	7
dual uORFm	1123.47	105.76	77.2069	16.4561	464	1123.47	167.604	48.9733	8.75902	659	1123.47	157.92	85.3788	8.99118	312
	2283.42	1118.19	27.738	0.65243	3941	2283.42	1186.22	23.1994	0.506868	6446	2283.42	1288.68	28.4709	0.502637	3443
	4641.01	3007.01	24.4551	0.224216	9700	4641.01	2982.28	23.0339	0.185165	15193	4641.01	3178.82	22.4864	0.196091	11597
	9432.75	6769.16	23.0631	0.198788	11366	9432.75	6648.17	23.6223	0.144304	20499	9432.75	6871.73	21.7166	0.145902	17945
	19171.8	14360	22.3882	0.252655	9145	19171.8	14322.1	23.5846	0.118641	18269	19171.8	14290.8	22.9713	0.15314	14743
	38966.4	29643	20.5534	0.350932	4864	38966.4	30316.5	19.9036	0.214108	11034	38966.4	29243.4	20.9573	0.372908	5667
	79198.2	58237.5	18.6531	0.590866	1201	79198.2	60029.2	17.0777	0.297721	3916	79198.2	58143.2	19.2197	0.732294	1020
	160969	112555	12.6396	1.94194	84	160969	112354	14.4624	0.888263	361	160969	116647	17.1827	1.80513	72

## Sheet: EDFig2d
Extended Data Fig. 2. uORF-mediated translation represses mean signal level and variation in dual uORF/uORFm constructs.
EDFig 2d	dual uORF						dual uORFm
EGFP signal noise (CV2)	Total		Extrinsic		Intrinsic		Total		Extrinsic		Intrinsic
	Mean	SD	Mean	SD	Mean	SD	Mean	SD	Mean	SD	Mean	SD
Rep1	0.319652	0.0402498	0.255482	0.0410125	0.0641703	0.00612858	1.39565	0.0255201	1.03476	0.0181266	0.360894	0.0166403
Rep2	0.406088	0.0200884	0.303387	0.0115947	0.102701	0.0117277	1.41878	0.0150219	1.11039	0.0122923	0.308391	0.00867785
Rep3	0.411363	0.0311915	0.307852	0.022306	0.103511	0.0154762	1.08576	0.0350133	0.753019	0.0236212	0.332737	0.0160675
