# Supplementary material for: Noise reduction by upstream open reading frames
Source: Nat Plants. 2022 May 2;8(5):474–80. doi: 10.1038/s41477-022-01136-8 (PMC9122824; doi:10.1038/s41477-022-01136-8)
Supplement: Source Data Extended Data Fig. 3 — Statistical source data for Extended Data Fig. 3. [file 41477_2022_1136_MOESM7_ESM.xlsx]

## Sheet: EDFig3
Extended Data Fig. 3. Triplicate results showing that uORFs of TOC1 attenuate mean EGFP signals and variation in Arabidopsis protoplasts.
EDFig3c Rep 1	X axis	Y axis	Y error bar (σ)					EDFig3c Rep 1	X axis	Y axis	Y error bar (σ)
EDFig3d Rep 1		X axis	Y axis	Y error bar (σ)				EDFig3d Rep 1		X axis	Y axis	Y error bar (σ)
uORF-TOC1	Mean mCherry level (μ)	Mean EGFP level (μ)	EGFP variation (%CV)	boostrapt sd of '%CV of mean EGFP level'	% discarded	# cells		uORFm-TOC1	Mean mCherry level (μ)	Mean EGFP level (μ)	EGFP variation (%CV)	boostrapt sd of '%CV of mean EGFP level'	% discarded	# cells
	454.61	1188.7	76.202	0.989361	1.99303	4209.92			454.61	3982.02	79.3969	1.50231	1.99811	4018.88
	578.741	1454.11	70.0603	1.06076	1.99268	3948.02			578.741	5514.7	79.9096	1.51421	1.99668	3732.7
	736.767	1849.24	69.437	1.23869	1.99302	3638.2			736.767	7562.18	76.8789	1.48988	1.9995	3282.32
	937.941	2311.15	68.7762	1.40828	1.99714	3304.91			937.941	10030.3	73.1423	1.37194	1.99816	2807.88
	1194.05	2934.15	70.5001	1.58897	1.99391	2950.35			1194.05	12669.3	72.7453	1.59812	1.99872	2459.57
	1520.08	3635.3	68.6099	1.54761	1.99146	2442.47			1520.08	16481.1	71.1281	1.34576	1.99839	1978.5
	1935.14	4647.98	67.5244	1.39013	1.99175	2029.62			1935.14	21090.4	70.6272	1.4392	1.99517	1561.4
	2463.53	5736.61	69.2771	1.49432	1.99598	1624.61			2463.53	24861.5	65.4748	1.51298	1.99698	1093.32
	3136.19	7028.24	67.6491	1.43747	1.98972	1344.76			3136.19	30439.7	65.6944	2.06216	1.98984	845.413
	3992.53	8243.26	65.3962	1.70759	1.99784	979.384			3992.53	34551.9	65.2257	2.0758	1.97789	566.561
	5082.69	10132.4	63.7043	1.8324	1.98427	755.871			5082.69	40559.2	65.9273	3.0602	1.90824	375.559
	6470.52	11240	64.6638	2.17939	1.93922	571.821			6470.52	46237.5	65.6681	3.1519	1.873	274.194
	8237.3	12574.2	70.5714	2.84631	2.04832	425.915			8237.3	50471.7	61.1822	3.28205	2.2797	207.7
	10486.5	15307.1	62.8857	3.11651	2.08642	307.694			10486.5	50187.6	70.0424	5.06937	1.7014	202
	13349.8	17245.1	62.1233	3.3869	2.04115	243.017
EDFig3c Rep 2	X axis	Y axis	Y error bar (σ)					EDFig3c Rep 2	X axis	Y axis	Y error bar (σ)
EDFig3d Rep 2		X axis	Y axis	Y error bar (σ)				EDFig3d Rep 2		X axis	Y axis	Y error bar (σ)
uORF-TOC1	Mean mCherry level (μ)	Mean EGFP level (μ)	EGFP variation (%CV)	boostrapt sd of '%CV of mean EGFP level'	% discarded	# cells		uORFm-TOC1	Mean mCherry level (μ)	Mean EGFP level (μ)	EGFP variation (%CV)	boostrapt sd of '%CV of mean EGFP level'	% discarded	# cells
	454.61	1405.6	67.7502	1.24149	1.99672	3357.51			454.61	4776.36	74.5212	1.28642	1.99791	4090.78
	578.741	1678.1	65.8336	1.04001	1.99432	5181.8			578.741	6226.13	74.6731	1.12172	1.99815	6168.37
	736.767	2078.69	64.6185	1.03332	1.99441	4925.15			736.767	8418.22	74.056	0.93287	1.99914	5792.56
	937.941	2582.83	66.492	1.16088	1.99866	4561.33			937.941	10685.2	71.6644	1.0094	1.99769	5223.78
	1194.05	3131.24	65.3767	0.948875	1.99465	4211.49			1194.05	13895.3	71.4758	0.915636	1.99732	4678.65
	1520.08	3812.88	66.5669	1.01624	1.99677	3628.39			1520.08	17494.1	68.0488	0.861311	1.99694	3978.83
	1935.14	4697.43	69.2111	1.21821	1.99501	3061.22			1935.14	21724.2	68.3667	0.981696	1.99931	3158.89
	2463.53	5355.18	72.5361	1.33993	1.99573	2307.18			2463.53	25651.2	69.1149	1.2007	1.99797	2382.53
	3136.19	6372.92	72.4143	1.4625	1.99252	1875.28			3136.19	29517.7	66.0853	1.23186	1.99936	1715.46
	3992.53	7482.48	74.103	1.4935	1.99461	1507.57			3992.53	32606.9	65.8807	1.47918	1.99111	1218.3
	5082.69	8344.97	75.6269	1.78788	1.99901	1126.84			5082.69	34716	70.291	1.86321	1.99857	888.102
	6470.52	9511.37	80.6792	2.16414	1.99912	802.785			6470.52	36785.4	70.9524	2.11088	2.01676	600.544
	8237.3	9822.76	76.3243	2.52242	1.9691	577.079			8237.3	39564.9	70.5894	3.04574	1.93923	384.726
	10486.5	11136.4	81.601	3.60452	2.055	422.738			10486.5	37822.7	78.369	3.29297	2.09289	324.24
	13349.8	11581.2	85.2924	3.82944	2.09322	320.351			13349.8	43844.9	80.966	4.29544	2.19326	223.604
	16995	12086.1	85.4616	5.08324	2.16897	225.744			16995	41859.5	80.339	2.47164	1.70148	202
EDFig3c Rep 3	X axis	Y axis	Y error bar (σ)					EDFig3c Rep 3	X axis	Y axis	Y error bar (σ)
EDFig3d Rep 3		X axis	Y axis	Y error bar (σ)				EDFig3d Rep 3		X axis	Y axis	Y error bar (σ)
uORF-TOC1	Mean mCherry level (μ)	Mean EGFP level (μ)	EGFP variation (%CV)	boostrapt sd of '%CV of mean EGFP level'	% discarded	# cells		uORFm-TOC1	Mean mCherry level (μ)	Mean EGFP level (μ)	EGFP variation (%CV)	boostrapt sd of '%CV of mean EGFP level'	% discarded	# cells
	454.61	1285.39	69.9733	0.861271	1.99374	6644.41			454.61	4852.9	78.4454	1.1565	1.99635	7122.4
	578.741	1607.75	67.8408	0.94134	1.99472	7072.41			578.741	6592.88	77.9205	1.24128	1.99869	7193.61
	736.767	2019.35	67.8236	1.05997	1.99848	6525.15			736.767	8681.38	78.4826	1.18673	1.9964	6608.62
	937.941	2499.94	67.1922	0.97135	1.99841	6088.33			937.941	11292.1	75.8274	0.99576	1.99908	5857.67
	1194.05	3104.98	68.6856	1.1071	1.995	5236.16			1194.05	14364.6	73.6721	0.950701	1.99699	5231.22
	1520.08	3850.06	67.0859	1.0285	1.99501	4416.77			1520.08	17922.8	70.8223	0.922	1.99904	4479.48
	1935.14	4705.69	67.884	1.0441	1.99574	3459.81			1935.14	22187.8	69.0628	0.935136	1.99906	3472.45
	2463.53	5828.6	66.2367	1.18406	1.99631	2656.11			2463.53	27066.8	65.2399	1.03279	1.9963	2604.09
	3136.19	6768.87	66.0784	1.27016	1.99454	1864.56			3136.19	31673.3	65.5365	1.24957	1.99243	1920.98
	3992.53	8151.42	67.8289	1.53016	1.99481	1395.01			3992.53	36640	62.095	1.33062	1.99196	1352.3
	5082.69	9608.16	65.8641	1.68187	1.98982	1055.12			5082.69	40649.4	64.3242	1.45166	1.97806	955.097
	6470.52	10904.5	67.9833	2.00532	1.99162	703.047			6470.52	43776.3	60.9818	1.74197	2.01788	701.607
	8237.3	11326.2	67.1714	2.50764	1.99391	492.853			8237.3	48963.7	64.6767	2.14723	2.00629	501.112
	10486.5	12919.3	73.5336	3.24942	2.05149	338.293			10486.5	50563.1	62.7726	2.43352	1.96358	388.622
	13349.8	13316.7	70.5656	4.54034	2.20087	221.198			13349.8	51460.4	68.2781	3.2019	1.85407	269.432
	16995	15032.8	71.3367	5.98874	1.53408	207			16995	55330.7	64.5364	4.46231	1.86782	205.111
