# Supplementary material for: Noise reduction by upstream open reading frames
Source: Nat Plants. 2022 May 2;8(5):474–80. doi: 10.1038/s41477-022-01136-8 (PMC9122824; doi:10.1038/s41477-022-01136-8)
Supplement: Source Data Extended Data Fig. 4 — Statistical source data for Extended Data Figs. 4–6. [file 41477_2022_1136_MOESM8_ESM.xlsx]

## Sheet: TOC1 RNA level
Extended Data Fig. 4. Triplicate results for TOC1-YFP mRNA levels in transgenic lines used.
TOC1 RNA level	Rep1		Rep2		Rep3
uORF-TOC1	Mean	SD	Mean	SD	Mean	SD
uORF-TOC1_Te19	0.0410988	0.00237517	0.0447815	0.000435668	0.0547602	0.00346666
uORF-TOC1_Te20	0.116059	0.00600311	0.120969	0.00105595	0.126735	0.00271451
uORF-TOC1_Te2	0.128629	0.00576016	0.12189	0.00315439	0.140515	0.00234459
uORF-TOC1_Te5	0.177022	0.00925915	0.126579	0.00186941	0.160732	0.00184263
uORF-TOC1_Tb5	0.180249	0.00518986	0.145131	0.00432522	0.142474	0.00208734
uORF-TOC1_Te23	0.254099	0.00414316	0.183923	0.00764216	0.209017	0.00156574
uORF-TOC1_Tb6	0.213565	0.0149361	0.212176	0.00960084	0.236358	0.014152
uORF-TOC1_Te21	0.298457	0.00695978	0.189926	0.00363513	0.198566	0.00136034
uORF-TOC1_Te22	0.274945	0.00933647	0.245912	0.00520358	0.275739	0.00772851
uORF-TOC1_Te28	0.36298	0.018886	0.294301	0.0024391	0.292287	0.00471729
uORF-TOC1_Te3	0.382449	0.00150613	0.341374	0.0102038	0.401816	0.00961021
uORFm-TOC1_Se26	0.0307111	0.00224258	0.0448217	0.0011951	0.0327727	0.00119195
uORFm-TOC1_Se27	0.0371151	0.00226929	0.0309932	0.00217252	0.0446446	0.00162542
uORFm-TOC1_Se28	0.108842	0.00398313	0.106649	0.00378138	0.134333	0.00289386
uORFm-TOC1_Se19	0.116276	0.00897448	0.165268	0.00831149	0.151813	0.00583709
uORFm-TOC1_Se18	0.164196	0.00293381	0.145992	0.00523125	0.129322	0.0012082
uORFm-TOC1_Se31	0.187252	0.0112485	0.18693	0.00415765	0.220073	0.00238541
uORFm-TOC1_Se3	0.147148	0.00391875	0.141003	0.00233517	0.174925	0.00299957
uORFm-TOC1_Se5	0.209432	0.00709748	0.169978	0.00232469	0.180406	0.0105727
uORFm-TOC1_Se32	0.197522	0.00944199	0.185321	0.00554313	0.198841	0.00536963
uORFm-TOC1_Se34	0.231883	0.0154898	0.256034	0.00311349	0.264126	0.011746
uORFm-TOC1_Sa1	0.279345	0.00854191	0.331235	0.0146411	0.321356	0.0185934
Col-0_pCCA1	0.114554	0.00339772	0.0921972	0.00464243	0.082665	0.00243361
toc1-101_pCCA1	0.0919299	0.000451817	0.0574541	0.00291125	0.0559134	0.00253123

## Sheet: TOC1 protein level
Extended Data Fig. 5. Triplicate results for TOC1-YFP protein levels in transgenic lines used.
TOC1 protein level	Rep1	Rep2	Rep3
uORF-TOC1	Mean	Mean	Mean
uORF-TOC1_Te19	0.02	0.33	0.66
uORF-TOC1_Te20	1.65	1.35	1.41
uORF-TOC1_Te2	2.01	1.43	1.59
uORF-TOC1_Te5	2.71	1.69	1.52
uORF-TOC1_Tb5	1.64	1.61	1.74
uORF-TOC1_Te23	2.34	2.69	2.24
uORF-TOC1_Tb6	3.97	2.69	3.31
uORF-TOC1_Te21	2.9	2.34	2.29
uORF-TOC1_Te22	6.59	4.15	3.32
uORF-TOC1_Te28	6.44	3.41	3.99
uORF-TOC1_Te3	5.62	2.79	3.21
uORFm-TOC1_Se26	1	1	1
uORFm-TOC1_Se27	1.92	1	1.68
uORFm-TOC1_Se28	1.89	1.48	2.12
uORFm-TOC1_Se19	2.53	1.65	2.45
uORFm-TOC1_Se18	2.19	1.98	1.99
uORFm-TOC1_Se31	1.9	1.95	2.85
uORFm-TOC1_Se3	3.69	2.27	3.37
uORFm-TOC1_Se5	3.56	2.66	2.53
uORFm-TOC1_Se32	4.58	2.24	2.91
uORFm-TOC1_Se34	5.9	2.91	4.1
uORFm-TOC1_Sa1	9.85	5.88	4.57
Col-0_pCCA1	0.26	0.41	0.71
toc1-101_pCCA1	0.22	0.41	0.36

## Sheet: preiod length
Extended Data Fig. 6. Triplicate results for period lengths in transgenic lines used.
period length (h)		Rep1			Rep2			Rep3
uORF-TOC1	Mean	SD	n	Mean	SD	n	Mean	SD	n
uORF-TOC1_Te19	22.6169	0.481881	16	22.8381	0.58654	16	23.5019	1.90939	16
uORF-TOC1_Te20	24.2175	0.888478	16	24.1887	0.405461	16	24.0938	0.367603	16
uORF-TOC1_Te2	26.9594	0.598715	16	26.6369	0.545194	16	26.6369	0.836825	16
uORF-TOC1_Te5	27.1288	0.776564	16	26.8594	0.894773	16	27.2587	0.942945	16
uORF-TOC1_Tb5	27.3827	0.567897	15	27.2869	0.725918	16	27.2937	1.19308	16
uORF-TOC1_Te23	27.7227	0.979624	15	27.5063	0.70115	16	27.2425	1.11736	16
uORF-TOC1_Tb6	28.1762	0.92536	16	27.755	0.699743	16	27.6788	0.596354	16
uORF-TOC1_Te21	28.0419	0.418843	16	27.9467	0.800702	15	28.1369	1.30396	16
uORF-TOC1_Te22	29.1687	1.10337	15	28.9937	0.462816	16	30.1094	1.57365	16
uORF-TOC1_Te28	29.1762	0.802802	16	29.7544	1.10269	16	29.625	1.03496	16
uORF-TOC1_Te3	30.9821	1.41614	14	29.8967	0.60351	15	30.3953	0.805959	15
uORFm-TOC1_Se26	23.8894	1.46225	16	23.9513	2.168	16	23.6706	0.873098	16
uORFm-TOC1_Se27	23.7681	2.26168	16	23.7662	1.48713	16	24.2356	2.01968	16
uORFm-TOC1_Se28	26.4831	0.698873	16	26.5463	0.558604	16	26.6	0.938808	16
uORFm-TOC1_Se19	27.9975	0.777925	16	27.0362	0.491214	16	27.1294	0.544077	16
uORFm-TOC1_Se18	27.6719	0.683922	16	27.4237	0.668849	16	27.5138	0.867908	16
uORFm-TOC1_Se31	28.2244	0.653472	16	28.065	0.576981	16	28.1794	0.800737	16
uORFm-TOC1_Se3	28.435	0.560381	14	28.6519	0.41827	16	28.415	0.238188	16
uORFm-TOC1_Se5	28.5375	0.528337	16	28.87	0.3787	16	28.9694	0.680632	16
uORFm-TOC1_Se32	29.1844	1.23649	16	29.0233	0.76555	15	28.9793	0.96149	15
uORFm-TOC1_Se34	29.2725	0.816125	16	29.6875	0.587271	16	30.8506	0.981981	16
uORFm-TOC1_Sa1	32.11	2.23215	16	32.5813	1.18942	15	32.0907	0.808804	15
Col-0_pCCA1	25.628	0.288672	15	26.1238	0.424089	16	26.0764	0.362525	14
toc1-101_pCCA1	22.4527	0.648674	15	23.0993	1.06889	15	22.6862	0.705863	13
