# Supplementary material for: Noise reduction by upstream open reading frames
Source: Nat Plants. 2022 May 2;8(5):474–80. doi: 10.1038/s41477-022-01136-8 (PMC9122824; doi:10.1038/s41477-022-01136-8)
Supplement: Source Data Extended Data Fig. 8 — Statistical source data for Extended Data Fig. 8. [file 41477_2022_1136_MOESM10_ESM.xlsx]

## Sheet: TOC1 RNA
Extended Data Fig. 8. Triplicate results showing TOC1-YFP RNA and protein levels in representative lines used for single cell experiments in Fig. 4.
TOC1 RNA level	Rep1		Rep2		Rep3
uORF-TOC1	Mean	SD	Mean	SD	Mean	SD
toc1-101_pCCA1	0.0573944	0.00268316	0.050195	0.000320818	0.0515459	6.19504e-05
uORF-TOC1_Te3	0.458868	0.00815072	0.388947	0.00994624	0.433905	0.0176037
uORF-TOC1_Te22	0.37094	0.012989	0.286829	0.0258493	0.25736	0.00519639
uORF-TOC1_Te28	0.324237	0.0157819	0.308107	0.00992947	0.310511	0.00313902
uORF-TOC1_Te40	0.554434	0.00750498	0.536324	0.0102722	0.616321	0.00832921
uORFm-TOC1_Sa1	0.436807	0.0283037	0.324956	0.00833321	0.31837	0.0175909
uORFm-TOC1_Se34	0.356067	0.0119906	0.291779	0.010386	0.372501	0.0136787
uORFm-TOC1_Se58	0.396195	0.014222	0.234408	0.00330456	0.360992	0.00325272
